# Supplementary material for: Crystal structure and Hirshfeld surface analysis of hexyl 1-hexyl-2-oxo-1,2-di­hydro­quinoline-4-carboxyl­ate
Source: Acta Crystallogr E Crystallogr Commun. 2020 Apr 9;76(Pt 5):642–5. doi: 10.1107/S2056989020004521 (PMC7199246; doi:10.1107/S2056989020004521)
Supplement: Supplementary file 1 [file e-76-00642-sup1.cif]

##############################################################################
#                                                                            #
# This CIF contains the data in a paper accepted for publication in          #
# Acta Crystallographica Section E. It conforms to the requirements of       #
# Notes for Authors for Acta Crystallographica Section E, and has been       #
# peer reviewed under the auspices of the IUCr Commission on Journals.       #
#                                                                            #
# Full details of the Crystallographic Information File format               #
# are given in the paper "The Crystallographic Information File (CIF):       #
# a New Standard Archive File for Crystallography" by S. R. Hall, F. H.      #
# Allen and I. D. Brown [Acta Cryst. (1991), A47, 655-685].                  #
#                                                                            #
# The current version of the core CIF dictionary is obtainable from          #
# ftp://ftp.iucr.org/pub/cif_core.dic.                                       #
#                                                                            #
# Software is freely available for graphical display of the structure(s)     #
# in this CIF. For information consult the CIF software page                 #
# http://www.iucr.org/resources/cif/software.                                #
#                                                                            #
# This file may be used for bona fide research purposes within the           #
# scientific community so long as proper attribution is given to the journal # 
# article from which it was obtained.                                        #
#                                                                            #
##############################################################################
data_global
_audit_creation_method     'APEX3 v2019.1-0'
_journal_date_recd_electronic     2020-02-24
_journal_date_accepted     2020-04-01
_journal_name_full     'Acta Crystallographica, Section E'
_journal_year     2020
_journal_volume     76
_journal_issue      5
_journal_page_first     642
_journal_page_last     645
_journal_paper_category     GO
_journal_paper_doi     10.1107/S2056989020004521
_journal_coeditor_code     WM5550
_publ_contact_author_name     'Younos Bouzian'
_publ_contact_author_address
;
Laboratory of Heterocyclic Organic Chemistry URAC 21, Pole of Competence,
Pharmacochemistry, Av Ibn Battouta, BP 1014, Faculty of Sciences, Mohammed V,
University, Rabat,
Morocco
;
_publ_contact_author_email
                          'younos.bouzian19@gmail.com, sevgi.kansiz85@gmail.com'
_publ_contact_author_fax     ?
_publ_contact_author_phone     ?
_publ_section_title
;
Crystal structure and Hirshfeld surface analysis of hexyl
1-hexyl-2-oxo-1,2-dihydroquinoline-4-carboxylate
;
_publ_section_title_footnote     .
loop_
    _publ_author_name
    _publ_author_footnote
    _publ_author_address
    'Bouzian, Younos' .
;
Laboratory of Heterocyclic Organic Chemistry URAC 21
Pole of Competence Pharmacochemistry
Av Ibn Battouta
BP 1014
Faculty of Sciences
Mohammed V University
Rabat
Morocco
;
    'Kansiz, Sevgi' .
;
Department of Fundamental Sciences
Faculty of Engineering
Samsun University
Samsun 55420
Turkey
;
    'Mahi, Lhassane' .
;
Moroccan Foundation for Advanced Science Innovation and Research (Mascir)
Department of Nanotechnology
Rabat Design Center
Rue Mohamed Al Jazouli-Madinat Al Irfane
Rabat 10 100
Morocco
;
    'Ahabchane, Noureddine Hamou' .
;
Laboratory of Heterocyclic Organic Chemistry URAC 21
Pole of Competence Pharmacochemistry
Av Ibn Battouta
BP 1014
Faculty of Sciences
Mohammed V University
Rabat
Morocco
;
    'Mague, Joel T.' .
;
Department of Chemistry
Tulane University
New Orleans
LA 70118
USA
;
    'Dege, Necmi' .
;
Department of Physics
Faculty of Arts and Sciences
Ondokuz May\?is University
Samsun
55200
Turkey
;
    'Karrouchi, Khalid' .
;
Laboratory of Analytical Chemistry and Bromatology
Faculty of Medicine and Pharmacy
Mohamed V University
Rabat
Morocco
;
    'Essassi, El Mokhtar' .
;
Laboratory of Heterocyclic Organic Chemistry URAC 21
Pole of Competence Pharmacochemistry
Av Ibn Battouta
BP 1014
Faculty of Sciences
Mohammed V University
Rabat
Morocco
;
_publ_section_synopsis
;
The dihydroquinoline unit is slightly twisted and the hexyl groups extend out on
either side. In the crystal, C---H...O hydrogen bonds form chains of molecules
extending along the <i>b</i>-axis direction, which are paired up by slipped
\p-stacking interactions. The ends of the hexyl groups from neighbouring
chains are in contact but do not intercalate.
;
data_I
_database_code_depnum_ccdc_archive 'CCDC 1994187'
_audit_creation_method     'SHELXL-2018/3'
_chemical_name_systematic
;
Hexyl 1-hexyl-2-oxo-1,2-dihydroquinoline-4-carboxylate
;
_chemical_name_common     ?
_chemical_formula_moiety     'C22 H31 N O3'
_chemical_formula_sum     'C22 H31 N O3'
_chemical_formula_iupac     'C22 H31 N O3'
_chemical_formula_weight     357.48
_chemical_melting_point     ?
_space_group_crystal_system     monoclinic
_space_group_name_H-M_alt     'P 21/c'
_space_group_name_Hall     '-P 2ybc'
loop_
    _space_group_symop_operation_xyz
    'x, y, z'
    '-x, y+1/2, -z+1/2'
    '-x, -y, -z'
    'x, -y-1/2, z-1/2'
_cell_length_a     17.6928(7)
_cell_length_b     13.2512(5)
_cell_length_c     8.5916(3)
_cell_angle_alpha     90
_cell_angle_beta     90.184(2)
_cell_angle_gamma     90
_cell_volume     2014.30(13)
_cell_formula_units_Z     4
_cell_measurement_reflns_used     9350
_cell_measurement_theta_min     4.9994
_cell_measurement_theta_max     72.3433
_cell_measurement_temperature     150(2)
_exptl_crystal_description     block
_exptl_crystal_colour     colourless
_exptl_crystal_size_max     0.246
_exptl_crystal_size_mid     0.170
_exptl_crystal_size_min     0.101
_exptl_crystal_density_diffrn     1.179
_exptl_crystal_density_meas     ?
_exptl_crystal_density_method     'not measured'
_exptl_crystal_F_000     776
_exptl_absorpt_coefficient_mu     0.612
_exptl_absorpt_correction_type     multi-scan
_exptl_absorpt_process_details
;
(<i>SADABS</i>; Krause <i>et al.</i>, 2015)
;
_exptl_absorpt_correction_T_min     0.82
_exptl_absorpt_correction_T_max     0.94
_diffrn_ambient_temperature     150(2)
_diffrn_source     'INCOATEC I\mS micro--focus source'
_diffrn_radiation_type     CuK\a
_diffrn_radiation_wavelength     1.54178
_diffrn_radiation_monochromator     mirror
_diffrn_measurement_device_type     'Bruker D8 VENTURE PHOTON 100 CMOS'
_diffrn_measurement_method     '\w scans'
_diffrn_detector_area_resol_mean     10.4167
_diffrn_reflns_number     14697
_diffrn_reflns_av_R_equivalents     0.0483
_diffrn_reflns_av_unetI/netI     0.0417
_diffrn_reflns_theta_min     4.168
_diffrn_reflns_theta_max     72.357
_diffrn_reflns_theta_full     68.000
_diffrn_measured_fraction_theta_max     0.981
_diffrn_measured_fraction_theta_full     0.990
_diffrn_reflns_limit_h_min     -21
_diffrn_reflns_limit_h_max     21
_diffrn_reflns_limit_k_min     -16
_diffrn_reflns_limit_k_max     15
_diffrn_reflns_limit_l_min     -9
_diffrn_reflns_limit_l_max     10
_refine_special_details
;
Refinement of F^2^ against ALL reflections.  The weighted R-factor wR and
goodness of fit S are based on F^2^, conventional R-factors R are based
on F, with F set to zero for negative F^2^. The threshold expression of
F^2^ > 2sigma(F^2^) is used only for calculating R-factors(gt) etc. and is
not relevant to the choice of reflections for refinement.  R-factors based
on F^2^ are statistically about twice as large as those based on F, and R-
factors based on ALL data will be even larger.
;
_reflns_number_total     3924
_reflns_number_gt     3044
_reflns_threshold_expression     'I > 2\s(I)'
_refine_ls_structure_factor_coef     Fsqd
_refine_ls_matrix_type     full
_refine_ls_R_factor_all     0.0645
_refine_ls_R_factor_gt     0.0464
_refine_ls_wR_factor_gt     0.0950
_refine_ls_wR_factor_ref     0.1046
_refine_ls_goodness_of_fit_ref     1.068
_refine_ls_restrained_S_all     1.068
_refine_ls_number_reflns     3924
_refine_ls_number_parameters     359
_refine_ls_number_restraints     0
_refine_ls_hydrogen_treatment     refall
_refine_ls_weighting_scheme     calc
_refine_ls_weighting_details
              'w=1/[\s^2^(Fo^2^)+(0.0280P)^2^+0.8763P] where P=(Fo^2^+2Fc^2^)/3'
_atom_sites_solution_hydrogens     difmap
_atom_sites_solution_primary     dual
_atom_sites_solution_secondary     difmap
_refine_ls_shift/su_max     0.000
_refine_ls_shift/su_mean     0.000
_refine_diff_density_max     0.193
_refine_diff_density_min     -0.183
_refine_ls_extinction_method     none
_refine_ls_extinction_coef     .
loop_
    _atom_type_symbol
    _atom_type_description
    _atom_type_scat_dispersion_real
    _atom_type_scat_dispersion_imag
    _atom_type_scat_source
    'C' 'C' 0.0181 0.0091
                         'International Tables Vol C Tables 4.2.6.8 and 6.1.1.4'
    'H' 'H' 0.0000 0.0000
                         'International Tables Vol C Tables 4.2.6.8 and 6.1.1.4'
    'N' 'N' 0.0311 0.0180
                         'International Tables Vol C Tables 4.2.6.8 and 6.1.1.4'
    'O' 'O' 0.0492 0.0322
                         'International Tables Vol C Tables 4.2.6.8 and 6.1.1.4'
_computing_data_collection
;
<i>APEX3</i> (Bruker, 2016)
;
_computing_cell_refinement
;
<i>SAINT</i> (Bruker, 2016)
;
_computing_data_reduction
;
<i>SAINT</i>  (Bruker, 2016)
;
_computing_structure_solution
;
<i>SHELXT/5</i> (Sheldrick, 2015<i>a</i>)
;
_computing_structure_refinement
;
<i>SHELXL2018/3</i> (Sheldrick, 2015<i>b</i>)
;
_computing_molecular_graphics
;
<i>DIAMOND</i> (Brandenburg & Putz, 2012)
;
_computing_publication_material
;
<i>SHELXTL</i> (Sheldrick, 2008) and publCIF (Westrip, 2010)
;
loop_
    _atom_site_type_symbol
    _atom_site_label
    _atom_site_fract_x
    _atom_site_fract_y
    _atom_site_fract_z
    _atom_site_U_iso_or_equiv
    _atom_site_adp_type
    _atom_site_calc_flag
    _atom_site_occupancy
    _atom_site_disorder_assembly
    _atom_site_disorder_group
    O O1 0.38830(7) 0.40574(9) 0.54321(12) 0.0338(3) Uani d 1 . .
    O O2 0.68998(7) 0.45106(10) 0.80686(14) 0.0384(3) Uani d 1 . .
    O O3 0.66596(7) 0.37452(8) 0.57906(13) 0.0308(3) Uani d 1 . .
    N N1 0.40867(8) 0.38809(9) 0.80434(14) 0.0254(3) Uani d 1 . .
    C C1 0.53672(9) 0.37846(11) 0.90859(17) 0.0251(3) Uani d 1 . .
    C C2 0.58415(10) 0.36524(11) 1.03887(19) 0.0281(4) Uani d 1 . .
    H H2 0.6393(11) 0.3633(14) 1.024(2) 0.034(5) Uiso d 1 . .
    C C3 0.55465(10) 0.35284(12) 1.18543(19) 0.0303(4) Uani d 1 . .
    H H3 0.5872(10) 0.3427(14) 1.279(2) 0.039(5) Uiso d 1 . .
    C C4 0.47679(10) 0.35250(12) 1.20670(18) 0.0298(4) Uani d 1 . .
    H H4 0.4558(10) 0.3457(14) 1.309(2) 0.032(5) Uiso d 1 . .
    C C5 0.42866(10) 0.36311(12) 1.08128(18) 0.0277(4) Uani d 1 . .
    H H5 0.3734(10) 0.3620(13) 1.098(2) 0.031(5) Uiso d 1 . .
    C C6 0.45761(9) 0.37626(11) 0.93073(17) 0.0246(3) Uani d 1 . .
    C C7 0.43350(10) 0.39750(11) 0.65289(17) 0.0270(3) Uani d 1 . .
    C C8 0.51480(10) 0.40045(11) 0.63199(18) 0.0269(3) Uani d 1 . .
    H H8 0.5319(10) 0.4116(14) 0.529(2) 0.036(5) Uiso d 1 . .
    C C9 0.56382(9) 0.39364(11) 0.75165(17) 0.0260(3) Uani d 1 . .
    C C10 0.32666(10) 0.39452(12) 0.83043(19) 0.0285(4) Uani d 1 . .
    H H10A 0.3196(10) 0.4370(13) 0.927(2) 0.029(4) Uiso d 1 . .
    H H10B 0.3059(10) 0.4312(14) 0.736(2) 0.033(5) Uiso d 1 . .
    C C11 0.28830(10) 0.29203(12) 0.8470(2) 0.0295(4) Uani d 1 . .
    H H11A 0.3155(10) 0.2489(14) 0.924(2) 0.027(4) Uiso d 1 . .
    H H11B 0.2890(10) 0.2551(14) 0.742(2) 0.035(5) Uiso d 1 . .
    C C12 0.20666(10) 0.30564(14) 0.8979(2) 0.0351(4) Uani d 1 . .
    H H12A 0.2056(11) 0.3463(15) 1.001(2) 0.046(6) Uiso d 1 . .
    H H12B 0.1785(11) 0.3465(16) 0.818(2) 0.046(6) Uiso d 1 . .
    C C13 0.16396(11) 0.20777(15) 0.9228(2) 0.0390(4) Uani d 1 . .
    H H13A 0.1920(11) 0.1658(16) 1.009(2) 0.049(6) Uiso d 1 . .
    H H13B 0.1668(11) 0.1653(16) 0.826(2) 0.045(6) Uiso d 1 . .
    C C14 0.08281(12) 0.22432(18) 0.9724(3) 0.0485(5) Uani d 1 . .
    H H14A 0.0815(13) 0.2635(19) 1.075(3) 0.070(7) Uiso d 1 . .
    H H14B 0.0564(13) 0.2674(19) 0.896(3) 0.068(7) Uiso d 1 . .
    C C15 0.03901(15) 0.1279(2) 0.9986(4) 0.0656(7) Uani d 1 . .
    H H15A 0.0625(16) 0.085(2) 1.085(3) 0.086(9) Uiso d 1 . .
    H H15B -0.0159(16) 0.1416(19) 1.031(3) 0.076(8) Uiso d 1 . .
    H H15C 0.0378(15) 0.089(2) 0.895(3) 0.086(9) Uiso d 1 . .
    C C16 0.64634(10) 0.40936(12) 0.71935(18) 0.0280(4) Uani d 1 . .
    C C17 0.74124(10) 0.40261(14) 0.5285(2) 0.0329(4) Uani d 1 . .
    H H17A 0.7783(11) 0.3728(14) 0.602(2) 0.036(5) Uiso d 1 . .
    H H17B 0.7456(11) 0.4763(17) 0.533(2) 0.044(6) Uiso d 1 . .
    C C18 0.75172(10) 0.36435(13) 0.3648(2) 0.0325(4) Uani d 1 . .
    H H18A 0.7468(11) 0.2897(16) 0.365(2) 0.046(6) Uiso d 1 . .
    H H18B 0.7102(11) 0.3912(14) 0.299(2) 0.037(5) Uiso d 1 . .
    C C19 0.82624(11) 0.39951(15) 0.2953(2) 0.0352(4) Uani d 1 . .
    H H19A 0.8683(12) 0.3685(16) 0.350(2) 0.050(6) Uiso d 1 . .
    H H19B 0.8308(11) 0.4748(17) 0.311(2) 0.049(6) Uiso d 1 . .
    C C20 0.83340(11) 0.37729(15) 0.1223(2) 0.0385(4) Uani d 1 . .
    H H20A 0.8297(12) 0.3045(18) 0.106(2) 0.052(6) Uiso d 1 . .
    H H20B 0.7894(12) 0.4082(16) 0.068(2) 0.047(6) Uiso d 1 . .
    C C21 0.90568(12) 0.41679(18) 0.0503(2) 0.0440(5) Uani d 1 . .
    H H21A 0.9504(13) 0.3819(17) 0.102(3) 0.059(7) Uiso d 1 . .
    H H21B 0.9100(14) 0.490(2) 0.075(3) 0.069(7) Uiso d 1 . .
    C C22 0.90816(15) 0.4025(2) -0.1249(3) 0.0579(6) Uani d 1 . .
    H H22A 0.9029(15) 0.332(2) -0.154(3) 0.080(9) Uiso d 1 . .
    H H22B 0.8651(16) 0.439(2) -0.178(3) 0.077(8) Uiso d 1 . .
    H H22C 0.9566(14) 0.4306(19) -0.170(3) 0.069(7) Uiso d 1 . .
loop_
    _atom_site_aniso_label
    _atom_site_aniso_U_11
    _atom_site_aniso_U_22
    _atom_site_aniso_U_33
    _atom_site_aniso_U_12
    _atom_site_aniso_U_13
    _atom_site_aniso_U_23
    O1 0.0371(7) 0.0385(7) 0.0258(6) -0.0021(5) -0.0026(5) 0.0022(5)
    O2 0.0351(7) 0.0463(7) 0.0337(6) -0.0085(6) 0.0025(5) -0.0066(5)
    O3 0.0322(7) 0.0304(6) 0.0301(6) -0.0038(5) 0.0069(5) -0.0041(5)
    N1 0.0296(8) 0.0219(6) 0.0248(7) -0.0008(5) 0.0015(5) -0.0004(5)
    C1 0.0335(9) 0.0164(7) 0.0253(8) -0.0021(6) 0.0003(6) -0.0015(5)
    C2 0.0324(10) 0.0213(7) 0.0307(8) -0.0010(7) -0.0018(7) -0.0003(6)
    C3 0.0402(10) 0.0247(8) 0.0260(8) -0.0032(7) -0.0036(7) 0.0005(6)
    C4 0.0443(11) 0.0228(8) 0.0223(8) -0.0037(7) 0.0036(7) -0.0014(6)
    C5 0.0352(10) 0.0221(7) 0.0259(8) -0.0025(7) 0.0037(7) -0.0018(6)
    C6 0.0344(9) 0.0166(7) 0.0230(7) -0.0006(6) 0.0006(6) -0.0009(5)
    C7 0.0363(10) 0.0198(7) 0.0249(8) -0.0010(6) 0.0004(7) 0.0009(6)
    C8 0.0346(9) 0.0223(8) 0.0240(8) -0.0023(6) 0.0044(7) 0.0001(6)
    C9 0.0336(9) 0.0177(7) 0.0267(8) -0.0012(6) 0.0033(7) -0.0027(6)
    C10 0.0293(9) 0.0266(8) 0.0297(8) 0.0024(7) 0.0027(7) 0.0014(7)
    C11 0.0302(9) 0.0276(8) 0.0308(8) -0.0008(7) 0.0016(7) 0.0002(7)
    C12 0.0316(10) 0.0358(9) 0.0380(10) 0.0001(7) 0.0033(8) 0.0040(8)
    C13 0.0340(10) 0.0405(10) 0.0426(10) -0.0039(8) 0.0017(8) 0.0051(8)
    C14 0.0342(11) 0.0584(13) 0.0530(13) -0.0058(10) 0.0038(10) 0.0092(10)
    C15 0.0428(14) 0.0811(18) 0.0730(18) -0.0203(13) 0.0015(13) 0.0178(15)
    C16 0.0335(9) 0.0224(7) 0.0282(8) -0.0006(7) 0.0025(7) -0.0001(6)
    C17 0.0296(10) 0.0343(10) 0.0347(9) -0.0024(7) 0.0053(7) -0.0017(7)
    C18 0.0326(10) 0.0319(9) 0.0332(9) -0.0029(7) 0.0027(8) -0.0019(7)
    C19 0.0304(10) 0.0415(10) 0.0336(9) -0.0011(8) 0.0037(8) -0.0016(7)
    C20 0.0372(11) 0.0432(11) 0.0350(10) -0.0033(8) 0.0038(8) -0.0031(8)
    C21 0.0374(12) 0.0568(13) 0.0379(10) -0.0043(10) 0.0080(9) -0.0041(9)
    C22 0.0516(15) 0.0812(18) 0.0410(12) -0.0106(13) 0.0126(11) -0.0032(12)
_geom_special_details
;
 All esds (except the esd in the dihedral angle between two l.s. planes)
 are estimated using the full covariance matrix.  The cell esds are taken
 into account individually in the estimation of esds in distances, angles
 and torsion angles; correlations between esds in cell parameters are only
 used when they are defined by crystal symmetry.  An approximate (isotropic)
 treatment of cell esds is used for estimating esds involving l.s. planes.
;
loop_
    _geom_bond_atom_site_label_1
    _geom_bond_atom_site_label_2
    _geom_bond_site_symmetry_2
    _geom_bond_distance
    _geom_bond_publ_flag
    O1 C7 . 1.2388(19) ?
    O2 C16 . 1.2096(19) ?
    O3 C16 . 1.3376(19) ?
    O3 C17 . 1.451(2) ?
    N1 C7 . 1.380(2) ?
    N1 C6 . 1.395(2) ?
    N1 C10 . 1.471(2) ?
    C1 C2 . 1.408(2) ?
    C1 C6 . 1.413(2) ?
    C1 C9 . 1.447(2) ?
    C2 C3 . 1.374(2) ?
    C2 H2 . 0.985(19) ?
    C3 C4 . 1.390(2) ?
    C3 H3 . 0.998(19) ?
    C4 C5 . 1.378(2) ?
    C4 H4 . 0.956(18) ?
    C5 C6 . 1.404(2) ?
    C5 H5 . 0.988(18) ?
    C7 C8 . 1.451(2) ?
    C8 C9 . 1.346(2) ?
    C8 H8 . 0.945(19) ?
    C9 C16 . 1.502(2) ?
    C10 C11 . 1.525(2) ?
    C10 H10A . 1.011(18) ?
    C10 H10B . 1.015(18) ?
    C11 C12 . 1.521(2) ?
    C11 H11A . 0.997(17) ?
    C11 H11B . 1.022(18) ?
    C12 C13 . 1.516(3) ?
    C12 H12A . 1.04(2) ?
    C12 H12B . 1.01(2) ?
    C13 C14 . 1.515(3) ?
    C13 H13A . 1.05(2) ?
    C13 H13B . 1.00(2) ?
    C14 C15 . 1.511(3) ?
    C14 H14A . 1.02(3) ?
    C14 H14B . 0.98(3) ?
    C15 H15A . 1.02(3) ?
    C15 H15B . 1.03(3) ?
    C15 H15C . 1.02(3) ?
    C17 C18 . 1.507(2) ?
    C17 H17A . 0.992(19) ?
    C17 H17B . 0.98(2) ?
    C18 C19 . 1.522(2) ?
    C18 H18A . 0.99(2) ?
    C18 H18B . 0.99(2) ?
    C19 C20 . 1.521(2) ?
    C19 H19A . 0.97(2) ?
    C19 H19B . 1.01(2) ?
    C20 C21 . 1.515(3) ?
    C20 H20A . 0.98(2) ?
    C20 H20B . 0.99(2) ?
    C21 C22 . 1.518(3) ?
    C21 H21A . 1.02(2) ?
    C21 H21B . 1.00(3) ?
    C22 H22A . 0.97(3) ?
    C22 H22B . 1.01(3) ?
    C22 H22C . 1.01(3) ?
loop_
    _geom_angle_atom_site_label_1
    _geom_angle_atom_site_label_2
    _geom_angle_atom_site_label_3
    _geom_angle_site_symmetry_1
    _geom_angle_site_symmetry_3
    _geom_angle
    _geom_angle_publ_flag
    C16 O3 C17 . . 115.00(13) ?
    C7 N1 C6 . . 123.04(14) ?
    C7 N1 C10 . . 117.09(13) ?
    C6 N1 C10 . . 119.84(13) ?
    C2 C1 C6 . . 118.59(14) ?
    C2 C1 C9 . . 124.05(15) ?
    C6 C1 C9 . . 117.37(14) ?
    C3 C2 C1 . . 121.07(16) ?
    C3 C2 H2 . . 119.7(11) ?
    C1 C2 H2 . . 119.3(11) ?
    C2 C3 C4 . . 120.01(16) ?
    C2 C3 H3 . . 122.4(11) ?
    C4 C3 H3 . . 117.5(11) ?
    C5 C4 C3 . . 120.45(16) ?
    C5 C4 H4 . . 118.9(11) ?
    C3 C4 H4 . . 120.6(11) ?
    C4 C5 C6 . . 120.45(16) ?
    C4 C5 H5 . . 119.7(10) ?
    C6 C5 H5 . . 119.9(10) ?
    N1 C6 C5 . . 120.25(15) ?
    N1 C6 C1 . . 120.34(14) ?
    C5 C6 C1 . . 119.41(14) ?
    O1 C7 N1 . . 121.22(15) ?
    O1 C7 C8 . . 122.79(15) ?
    N1 C7 C8 . . 115.96(14) ?
    C9 C8 C7 . . 122.71(15) ?
    C9 C8 H8 . . 121.0(11) ?
    C7 C8 H8 . . 116.2(11) ?
    C8 C9 C1 . . 120.44(15) ?
    C8 C9 C16 . . 118.29(14) ?
    C1 C9 C16 . . 121.13(14) ?
    N1 C10 C11 . . 113.70(13) ?
    N1 C10 H10A . . 106.4(10) ?
    C11 C10 H10A . . 111.3(10) ?
    N1 C10 H10B . . 105.1(10) ?
    C11 C10 H10B . . 110.0(10) ?
    H10A C10 H10B . . 110.2(14) ?
    C12 C11 C10 . . 110.15(14) ?
    C12 C11 H11A . . 109.5(10) ?
    C10 C11 H11A . . 111.0(10) ?
    C12 C11 H11B . . 108.9(10) ?
    C10 C11 H11B . . 109.7(11) ?
    H11A C11 H11B . . 107.6(14) ?
    C13 C12 C11 . . 114.40(15) ?
    C13 C12 H12A . . 108.3(11) ?
    C11 C12 H12A . . 109.1(11) ?
    C13 C12 H12B . . 108.1(12) ?
    C11 C12 H12B . . 109.7(12) ?
    H12A C12 H12B . . 107.0(16) ?
    C14 C13 C12 . . 112.89(17) ?
    C14 C13 H13A . . 109.1(11) ?
    C12 C13 H13A . . 108.5(11) ?
    C14 C13 H13B . . 111.3(12) ?
    C12 C13 H13B . . 109.7(12) ?
    H13A C13 H13B . . 105.0(16) ?
    C15 C14 C13 . . 114.0(2) ?
    C15 C14 H14A . . 106.8(14) ?
    C13 C14 H14A . . 109.8(14) ?
    C15 C14 H14B . . 110.3(14) ?
    C13 C14 H14B . . 110.2(14) ?
    H14A C14 H14B . . 105(2) ?
    C14 C15 H15A . . 111.5(16) ?
    C14 C15 H15B . . 112.2(15) ?
    H15A C15 H15B . . 106(2) ?
    C14 C15 H15C . . 107.7(16) ?
    H15A C15 H15C . . 111(2) ?
    H15B C15 H15C . . 108(2) ?
    O2 C16 O3 . . 123.42(15) ?
    O2 C16 C9 . . 124.59(15) ?
    O3 C16 C9 . . 111.96(13) ?
    O3 C17 C18 . . 108.01(14) ?
    O3 C17 H17A . . 108.2(11) ?
    C18 C17 H17A . . 112.2(11) ?
    O3 C17 H17B . . 108.5(12) ?
    C18 C17 H17B . . 111.1(11) ?
    H17A C17 H17B . . 108.8(16) ?
    C17 C18 C19 . . 111.86(15) ?
    C17 C18 H18A . . 108.8(11) ?
    C19 C18 H18A . . 112.4(12) ?
    C17 C18 H18B . . 108.6(11) ?
    C19 C18 H18B . . 107.9(11) ?
    H18A C18 H18B . . 107.1(15) ?
    C20 C19 C18 . . 113.51(15) ?
    C20 C19 H19A . . 109.0(12) ?
    C18 C19 H19A . . 110.2(12) ?
    C20 C19 H19B . . 108.3(11) ?
    C18 C19 H19B . . 108.6(12) ?
    H19A C19 H19B . . 107.0(17) ?
    C21 C20 C19 . . 113.87(16) ?
    C21 C20 H20A . . 109.8(13) ?
    C19 C20 H20A . . 109.0(12) ?
    C21 C20 H20B . . 109.1(12) ?
    C19 C20 H20B . . 108.0(12) ?
    H20A C20 H20B . . 106.7(17) ?
    C20 C21 C22 . . 112.87(18) ?
    C20 C21 H21A . . 108.7(13) ?
    C22 C21 H21A . . 110.7(13) ?
    C20 C21 H21B . . 108.2(14) ?
    C22 C21 H21B . . 109.4(14) ?
    H21A C21 H21B . . 106.7(19) ?
    C21 C22 H22A . . 112.0(16) ?
    C21 C22 H22B . . 111.1(15) ?
    H22A C22 H22B . . 106(2) ?
    C21 C22 H22C . . 111.1(14) ?
    H22A C22 H22C . . 110(2) ?
    H22B C22 H22C . . 107(2) ?
loop_
    _geom_torsion_atom_site_label_1
    _geom_torsion_atom_site_label_2
    _geom_torsion_atom_site_label_3
    _geom_torsion_atom_site_label_4
    _geom_torsion_site_symmetry_1
    _geom_torsion_site_symmetry_2
    _geom_torsion_site_symmetry_3
    _geom_torsion_site_symmetry_4
    _geom_torsion
    _geom_torsion_publ_flag
    C6 C1 C2 C3 . . . . -1.6(2) ?
    C9 C1 C2 C3 . . . . 178.89(14) ?
    C1 C2 C3 C4 . . . . 0.5(2) ?
    C2 C3 C4 C5 . . . . 0.9(2) ?
    C3 C4 C5 C6 . . . . -1.2(2) ?
    C7 N1 C6 C5 . . . . -177.49(14) ?
    C10 N1 C6 C5 . . . . 4.7(2) ?
    C7 N1 C6 C1 . . . . 3.2(2) ?
    C10 N1 C6 C1 . . . . -174.68(13) ?
    C4 C5 C6 N1 . . . . -179.30(14) ?
    C4 C5 C6 C1 . . . . 0.1(2) ?
    C2 C1 C6 N1 . . . . -179.37(13) ?
    C9 C1 C6 N1 . . . . 0.2(2) ?
    C2 C1 C6 C5 . . . . 1.3(2) ?
    C9 C1 C6 C5 . . . . -179.14(13) ?
    C6 N1 C7 O1 . . . . 178.45(14) ?
    C10 N1 C7 O1 . . . . -3.6(2) ?
    C6 N1 C7 C8 . . . . -3.5(2) ?
    C10 N1 C7 C8 . . . . 174.39(13) ?
    O1 C7 C8 C9 . . . . 178.56(15) ?
    N1 C7 C8 C9 . . . . 0.6(2) ?
    C7 C8 C9 C1 . . . . 2.7(2) ?
    C7 C8 C9 C16 . . . . -173.12(13) ?
    C2 C1 C9 C8 . . . . 176.52(15) ?
    C6 C1 C9 C8 . . . . -3.0(2) ?
    C2 C1 C9 C16 . . . . -7.8(2) ?
    C6 C1 C9 C16 . . . . 172.65(13) ?
    C7 N1 C10 C11 . . . . 99.07(16) ?
    C6 N1 C10 C11 . . . . -82.96(17) ?
    N1 C10 C11 C12 . . . . 171.38(14) ?
    C10 C11 C12 C13 . . . . -178.17(15) ?
    C11 C12 C13 C14 . . . . -179.66(16) ?
    C12 C13 C14 C15 . . . . -179.8(2) ?
    C17 O3 C16 O2 . . . . -8.3(2) ?
    C17 O3 C16 C9 . . . . 169.68(13) ?
    C8 C9 C16 O2 . . . . 143.61(17) ?
    C1 C9 C16 O2 . . . . -32.2(2) ?
    C8 C9 C16 O3 . . . . -34.38(19) ?
    C1 C9 C16 O3 . . . . 149.83(14) ?
    C16 O3 C17 C18 . . . . -175.71(14) ?
    O3 C17 C18 C19 . . . . 174.17(14) ?
    C17 C18 C19 C20 . . . . -170.54(17) ?
    C18 C19 C20 C21 . . . . 177.03(17) ?
    C19 C20 C21 C22 . . . . -174.6(2) ?
loop_
    _geom_hbond_atom_site_label_D
    _geom_hbond_atom_site_label_H
    _geom_hbond_atom_site_label_A
    _geom_hbond_site_symmetry_A
    _geom_hbond_distance_DH
    _geom_hbond_distance_HA
    _geom_hbond_distance_DA
    _geom_hbond_angle_DHA
    _geom_hbond_publ_flag
    C4 H4 O1 1_556 0.960(17) 2.475(17) 3.3670(19) 154.7(15) y
_shelx_space_group_comment
;
The symmetry employed for this shelxl refinement is uniquely defined
by the following loop, which should always be used as a source of
symmetry information in preference to the above space-group names.
They are only intended as comments.
;
_shelx_estimated_absorpt_T_min     0.864
_shelx_estimated_absorpt_T_max     0.941
_shelx_hkl_file
;
   0   0  -1    0.00    0.10
   0   0   1   -0.10    0.10
   0   0  -2  234.98    9.40
   0   0   2  238.38    9.40
   0   0  -3    0.20    0.30
   0   0   3    0.00    0.40
   0   0   4  183.28    8.20
   0   0  -4  206.08    8.20
   0   0  -5    1.10    1.20
   0   0   6    7.60    3.00
   0   0   6    5.30    2.10
   0   0   6    7.50    1.90
   0   0   7   -0.90    1.90
   0   0   7    0.30    1.70
   0   0   7    0.60    1.60
   0   0   8  105.59    5.80
   0   0   8  110.79    6.10
   0   0   8  113.89    5.80
   0   0   9   -1.30    1.30
   0   0   9    0.70    1.40
   0   0   9   -0.30    1.80
   0   0  10   -0.20    1.60
   0   1   0    0.10    0.10
   0  -1   0    0.00    0.10
   0   1   1   57.59    2.30
   0   1  -1   56.29    2.30
   0  -1   1   59.59    2.30
   0  -1  -1   55.89    2.30
   0   1  -2  232.38    9.50
   0   1   2  239.98    9.50
   0  -1   2  251.87    9.50
   0  -1  -2  229.78    9.50
   0   1  -3  691.73   28.10
   0   1   3  736.73   28.10
   0  -1  -3  703.23   28.10
   0  -1   3  719.93   28.10
   0   1  -4  278.57   10.80
   0   1   4  250.97   10.80
   0  -1  -4  259.67   10.70
   0  -1   4  257.27   10.80
   0   1  -5    1.00    1.40
   0   1  -5    2.20    1.30
   0  -1  -5    2.10    1.30
   0   1   6   58.89    4.80
   0   1   6   66.29    4.60
   0   1   6   62.09    4.20
   0  -1   6   64.39    4.70
   0  -1   6   58.19    5.50
   0  -1   6   62.59    4.60
   0   1   7   61.59    4.10
   0   1   7   70.39    4.70
   0   1   7   62.79    4.20
   0  -1   7   61.09    4.40
   0  -1   7   54.09    5.20
   0  -1   7   72.29    4.50
   0   1   8    2.80    1.50
   0   1   8    2.30    1.50
   0   1   8    2.60    1.70
   0  -1   8    4.00    1.70
   0  -1   8    2.00    2.00
   0  -1   8    3.80    1.60
   0   1   9    4.80    1.60
   0   1   9    2.30    1.40
   0   1   9    3.00    1.30
   0  -1   9    2.80    1.40
   0   1  10    7.30    2.70
   0  -1  10    6.10    1.60
   0   2   0    6.10    0.30
   0  -2   0    5.80    0.40
   0   2  -1 1594.24   61.59
   0   2   1 1616.64   61.49
   0  -2  -1 1512.75   61.59
   0   2   2  301.67   11.40
   0   2  -2  275.47   11.30
   0  -2  -2  279.07   11.30
   0   2  -3  122.49    5.30
   0   2   3  130.99    5.30
   0  -2  -3  123.89    5.30
   0   2   4   87.99    4.20
   0   2  -4   82.59    4.20
   0   2  -4   91.29    4.10
   0  -2  -4   92.79    4.10
   0   2  -5    7.70    1.80
   0   2  -5   10.70    2.50
   0  -2  -5    7.80    2.50
   0   2  -6    9.40    2.60
   0   2   6    7.80    1.70
   0   2   6   12.40    2.60
   0   2   6    9.60    3.10
   0  -2   6    9.40    3.40
   0  -2   6    5.10    2.10
   0   2   7   -0.60    1.40
   0   2   7    0.40    1.50
   0   2   7    3.90    1.70
   0  -2   7   -0.50    1.70
   0  -2   7    1.90    1.80
   0   2   8    3.40    1.50
   0   2   8    5.10    1.60
   0  -2   8    4.10    1.70
   0  -2   8    5.90    1.70
   0   2   9    8.10    2.20
   0   2   9    7.10    2.80
   0  -2   9    9.20    2.40
   0   2  10    1.00    1.10
   0   2  10    0.90    1.20
   0   2  10    0.70    1.80
   0  -2  10    0.00    1.40
   0   3   0    0.20    0.20
   0  -3   0    0.70    0.20
   0   3  -1   88.19    3.60
   0   3  -1   90.49    3.70
   0   3   1   89.19    3.60
   0  -3  -1   86.09    3.60
   0   3  -2  645.64   26.30
   0   3   2  669.23   26.30
   0  -3  -2  693.23   26.40
   0   3  -3  191.28    8.80
   0   3  -3  207.68    8.50
   0   3   3  225.88    8.60
   0  -3  -3  212.98    8.60
   0   3  -4 1360.36   54.79
   0   3  -4 1394.46   54.69
   0  -3  -4 1418.46   54.69
   0   3   5   13.90    3.10
   0   3   5    5.70    2.10
   0   3  -5    7.60    1.80
   0   3   5    7.20    1.60
   0  -3   5    5.70    2.00
   0   3  -6   17.60    2.50
   0   3   6   24.60    3.40
   0   3   6   19.00    2.90
   0   3   6   21.90    3.40
   0  -3   6   20.60    3.70
   0  -3   6   19.20    4.00
   0   3   7   25.60    3.10
   0   3   7   26.30    3.50
   0   3   7   26.40    2.90
   0   3  -7   31.00    3.50
   0  -3   7   27.60    3.50
   0  -3   7   24.80    3.60
   0   3   8   60.69    4.20
   0   3   8   63.99    4.20
   0   3   8   61.79    4.10
   0  -3   8   64.39    4.20
   0  -3   8   66.29    4.50
   0   3   9    1.10    1.10
   0   3   9   -0.90    1.40
   0  -3   9    7.40    2.90
   0  -3   9    0.00    1.30
   0   3  10   37.90    3.20
   0   3  10   31.80    3.10
   0  -3  10   38.10    3.10
   0   4   1 1985.20   76.69
   0   4  -1 1994.30   76.69
   0  -4  -1 1920.61   76.69
   0   4  -2   13.00    1.20
   0   4   2    9.80    1.30
   0   4  -2   13.60    0.90
   0  -4  -2   12.40    0.90
   0   4  -3    0.10    0.80
   0   4   3    3.70    1.30
   0   4  -3    1.70    0.60
   0  -4  -3    1.20    0.60
   0   4  -4   54.19    3.00
   0   4  -4   48.10    2.90
   0  -4  -4   50.79    3.00
   0   4  -5   24.90    2.20
   0   4   5   28.60    3.60
   0   4   5   26.70    3.20
   0   4   5   24.80    3.60
   0  -4   5   28.10    7.80
   0  -4   5   27.50    3.60
   0   4   6   17.60    2.80
   0   4   6   16.40    3.20
   0   4  -6   15.70    2.20
   0   4   6   16.10    2.70
   0  -4   6   17.20    3.90
   0  -4   6   16.20    3.70
   0   4   7   48.10    3.80
   0   4  -7   51.99    3.70
   0   4   7   55.19    3.70
   0   4   7   45.80    3.60
   0  -4   7   43.30    4.40
   0  -4   7   48.20    4.00
   0   4   8   26.60    2.90
   0   4   8   28.30    3.20
   0   4   8   29.80    2.70
   0  -4   8   29.30    3.60
   0  -4   8   19.80    3.20
   0   4   9   -0.90    1.40
   0   4   9    6.10    2.40
   0  -4   9    1.80    2.30
   0  -4   9    1.60    1.40
   0   4  10    7.80    2.50
   0  -4  10    0.80    1.50
   0   5   0    0.10    0.30
   0  -5   0    0.40    0.40
   0   5   1   40.00    1.90
   0   5  -1   39.60    1.80
   0   5  -1   41.50    1.90
   0  -5  -1   40.70    1.90
   0   5   2  315.37   12.40
   0   5  -2  303.07   12.70
   0   5  -2  318.77   12.50
   0   5  -2  299.57   12.30
   0  -5  -2  306.07   12.40
   0   5   3    5.00    1.80
   0   5  -3    5.20    1.30
   0   5  -3    4.90    0.90
   0   5  -3    4.40    1.40
   0  -5  -3    4.70    1.40
   0   5  -4    7.00    2.10
   0   5  -4    8.80    1.50
   0  -5  -4    5.60    1.50
   0   5   5   19.70    3.00
   0   5   5   21.30    4.00
   0   5   5   28.70    3.70
   0   5   5   20.30    3.00
   0   5  -5   23.70    2.20
   0  -5   5   26.50    5.40
   0  -5   5   20.70    3.70
   0   5   6   48.80    4.80
   0   5   6   56.19    3.80
   0   5  -6   63.49    3.50
   0   5   6   49.90    3.90
   0   5   6   49.70    6.20
   0  -5   6   55.99    4.30
   0  -5   6   40.60    4.70
   0   5   7   46.90    3.60
   0   5   7   48.80    4.10
   0   5  -7   44.90    4.00
   0   5   7   42.60    3.80
   0  -5   7   48.80    4.50
   0  -5   7   44.80    4.00
   0   5  -8    2.60    2.30
   0   5   8    4.90    2.00
   0   5   8    8.80    2.70
   0  -5   8    2.70    2.50
   0  -5   8    3.40    1.60
   0   5   9    8.20    2.30
   0   5   9    3.90    1.20
   0   5   9    2.20    1.60
   0  -5   9    5.00    1.50
   0   5  10    0.80    1.20
   0   6  -1    5.20    1.60
   0   6  -1    4.40    0.90
   0   6   1    4.60    1.00
   0   6   2    0.00    0.80
   0   6  -2   -0.30    0.80
   0   6  -2    0.70    0.60
   0   6  -2    0.30    1.00
   0  -6  -2   -0.20    0.70
   0   6  -3  164.58    6.80
   0   6  -3  149.29    7.10
   0   6   3  147.09    6.90
   0   6  -3  154.88    6.60
   0  -6  -3  146.99    6.70
   0   6   4   25.10    3.40
   0   6  -4   31.00    3.30
   0   6   4   24.40    3.40
   0   6   4   25.30    3.20
   0   6  -4   29.10    2.20
   0   6   4   29.10    3.90
   0  -6   4   33.10    3.80
   0  -6  -4   29.60    3.80
   0   6   5  167.88    7.60
   0   6  -5  165.28    8.30
   0   6   5  159.68    7.80
   0   6   5  156.18    7.80
   0   6   5  162.88    7.70
   0  -6   5  145.79    8.80
   0  -6   5  163.48    7.90
   0   6   6   -0.60    1.90
   0   6  -6    2.20    1.20
   0   6   6    0.00    1.30
   0   6   6    2.20    1.40
   0   6   6    1.20    1.50
   0  -6   6    0.50    2.40
   0  -6   6    2.20    1.80
   0   6   7    3.70    2.30
   0   6   7   14.00    2.90
   0   6   7   13.90    2.70
   0  -6   7    9.10    3.10
   0  -6   7    7.80    2.40
   0   6  -8   -0.10    1.90
   0   6   8    1.60    1.20
   0   6   8    0.20    1.50
   0   6   8    0.30    1.30
   0  -6   8   -0.90    1.50
   0   6   9    1.40    1.30
   0   6   9   -0.80    1.30
   0   7   0   -0.20    1.20
   0   7  -1  199.18    8.50
   0   7  -2  148.79    6.50
   0   7  -2  157.58    6.80
   0  -7  -2  153.88    6.70
   0   7  -3   23.80    2.00
   0   7   3   21.90    3.50
   0   7   3   20.00    3.80
   0   7   3   25.00    3.30
   0   7   3   21.30    2.90
   0  -7  -3   17.50    3.10
   0  -7   3   23.70    3.10
   0   7   4  107.89    5.90
   0   7   4   99.19    5.60
   0   7  -4  113.49    5.30
   0   7   4  107.49    5.60
   0   7   4  107.59    5.80
   0  -7   4   99.89    7.40
   0  -7   4  105.39    6.00
   0   7   5   21.60    5.40
   0   7   5   29.40    3.00
   0   7   5   22.70    4.60
   0   7   5   26.60    3.30
   0   7  -5   29.40    2.50
   0  -7   5   17.30    5.80
   0   7   6   -0.50    1.40
   0   7  -6    1.20    1.20
   0   7   6   -0.80    1.70
   0   7   6    0.50    1.40
   0   7   6    0.40    1.20
   0  -7   6    2.90    1.80
   0  -7   6    3.80    2.60
   0   7   7  118.39    6.10
   0   7   7  120.69    6.20
   0   7   7  120.69    6.40
   0   7   7  122.39    6.00
   0   7  -7  115.99    6.10
   0  -7   7  126.79    6.40
   0   7   8   16.70    2.50
   0   7  -8   22.50    3.30
   0   7   8   18.20    2.30
   0  -7   8   18.40    2.80
   0   7   9   -0.70    1.20
   0   7   9    1.90    1.00
   0  -7   9    2.60    1.30
   0   8   0 1663.03   65.39
   0   8   1  877.41   36.00
   0   8  -1  923.91   35.90
   0   8   2   51.49    3.90
   0   8  -2   54.99    3.10
   0   8   2   47.50    3.70
   0  -8   2   51.49    4.00
   0   8  -3    5.40    1.60
   0   8   3    1.70    1.40
   0   8   3    3.50    2.10
   0   8   3    4.10    1.60
   0  -8   3    7.50    3.10
   0  -8   3    4.30    1.60
   0   8  -4   12.10    1.80
   0   8   4   13.00    2.80
   0   8   4   16.50    3.00
   0   8   4   12.50    3.20
   0  -8   4   11.60    3.30
   0  -8   4   20.30    6.10
   0   8   5   28.20    3.30
   0   8   5   27.70    3.30
   0   8   5   24.60    3.20
   0   8  -5   29.00    2.50
   0  -8   5   27.30    3.70
   0   8  -6   21.90    2.50
   0   8   6   17.50    3.10
   0   8   6   23.40    3.30
   0   8   6   24.20    3.10
   0  -8   6   26.20    3.30
   0   8  -7    5.10    1.60
   0   8   7   11.40    3.10
   0  -8   7    6.70    1.70
   0   8   8    5.70    2.00
   0   8  -8    5.60    1.70
   0   8   8    5.70    2.20
   0  -8   8    3.60    1.70
   0   8   9   31.60    2.50
   0   8   9   23.10    2.70
   0  -8   9   27.60    2.80
   0   9   0    1.30    1.50
   0   9   0   -1.50    2.10
   0  -9   0    4.40    2.40
   0   9   1   76.79    4.70
   0   9  -1   73.69    3.90
   0  -9  -1   59.69    5.00
   0  -9   1   70.89    5.90
   0   9  -2   37.70    2.60
   0   9   2   40.50    4.90
   0   9   2   39.30    3.40
   0   9   2   39.00    3.20
   0  -9   2   37.10    3.60
   0  -9   2   28.50    5.60
   0   9   3    6.70    2.70
   0   9  -3    7.10    2.20
   0   9   3   15.50    4.00
   0  -9   3    7.20    3.10
   0   9   4    2.20    1.50
   0   9   4    1.90    1.70
   0   9   4    0.30    1.40
   0   9  -4    1.50    1.10
   0  -9   4    2.70    1.70
   0   9  -5   58.69    3.90
   0   9   5   61.29    4.10
   0   9   5   62.99    4.30
   0   9   5   56.09    4.10
   0  -9   5   65.39    4.50
   0   9   6    1.60    1.50
   0   9   6    2.50    1.40
   0   9   6    0.40    1.40
   0   9  -6    1.30    1.20
   0  -9   6    3.00    1.90
   0   9   7    1.10    1.50
   0   9  -7    2.80    1.50
   0   9   7   -0.10    1.30
   0   9   7    7.40    2.10
   0  -9   7    1.00    1.50
   0   9  -8   17.20    3.30
   0   9   8   25.10    2.40
   0   9   8   23.20    2.50
   0  -9   8   18.20    2.50
   0  10   0  491.05   20.40
   0 -10   0  491.15   20.60
   0  10   1    4.20    1.70
   0  10  -1    1.90    1.30
   0 -10   1    4.00    2.60
   0 -10   1    8.50    2.90
   0  10   2    0.30    1.40
   0  10   2    2.20    2.60
   0  10   2   -0.20    1.70
   0  10  -2   -1.50    1.10
   0 -10  -2    1.00    1.70
   0 -10   2    2.50    1.60
   0 -10   2    1.70    2.80
   0  10   3   -0.20    1.30
   0  10   3    3.30    2.10
   0  10   3    1.60    1.40
   0  10  -3    0.80    1.20
   0 -10   3    0.00    1.50
   0  10   4   17.00    3.00
   0  10  -4    9.80    3.10
   0  10   4   14.00    3.30
   0 -10   4   16.00    3.20
   0  10   5    7.90    2.80
   0  10   5    0.20    1.40
   0  10  -5    0.60    1.20
   0  10   5    2.60    1.60
   0 -10   5    3.70    1.90
   0  10  -6   -0.90    1.40
   0  10   6    1.30    1.40
   0  10   6    1.00    2.10
   0  10  -7    0.90    1.40
   0  10   7   -1.30    1.40
   0  10   7    1.90    1.50
   0  10   7    0.20    1.10
   0 -10   7    1.60    1.40
   0  10   8   13.60    1.90
   0 -10   8   16.20    2.30
   0  11   0    1.30    2.10
   0 -11   0   10.30    4.30
   0  11   1  108.89    5.90
   0  11  -1  101.49    5.60
   0 -11  -1  105.69    6.30
   0 -11   1  113.79    5.80
   0 -11   1  108.69    7.00
   0  11   2   84.79    4.80
   0  11   2   85.89    6.20
   0  11  -2   79.39    4.60
   0 -11   2   81.79    6.80
   0 -11   2   80.69    5.20
   0 -11  -2   82.29    5.20
   0  11   3   31.00    2.90
   0  11  -3   25.70    2.70
   0  11   3   23.20    4.30
   0 -11   3   24.70    3.30
   0 -11  -3   31.50    3.50
   0  11   4   26.40    2.80
   0  11  -4   18.50    2.40
   0  11   4   28.90    4.00
   0  11   4   23.40    3.00
   0 -11   4   23.10    3.10
   0 -11  -4   22.40    3.20
   0  11  -5   48.90    3.70
   0  11   5   54.29    4.00
   0  11   5   52.29    3.60
   0  11   5   61.59    3.50
   0 -11  -5   55.99    3.80
   0 -11   5   49.90    3.70
   0  11   6   31.20    2.80
   0  11  -6   29.50    2.90
   0  11   6   35.10    2.70
   0  11   6   35.50    3.10
   0 -11   6   32.70    2.90
   0 -11  -6   38.60    3.00
   0  11   7   36.10    2.80
   0  11  -7   34.20    3.00
   0  11   7   35.00    2.60
   0 -11  -7   34.60    2.90
   0 -11   7   33.50    2.80
   0  12   0  326.17   13.80
   0 -12   0  291.87   13.80
   0 -12   0  319.47   13.60
   0  12   1  407.26   16.50
   0 -12   1  392.06   16.50
   0 -12  -1  384.56   16.50
   0 -12   1  362.26   16.70
   0  12   2   30.00    3.20
   0 -12  -2   25.80    3.80
   0 -12   2   20.70    3.40
   0  12   3   27.10    2.90
   0  12  -3   23.80    2.80
   0  12   3   21.80    4.40
   0 -12   3   21.80    3.50
   0 -12  -3   28.90    3.50
   0  12   4   79.69    4.40
   0  12   4   74.19    4.90
   0  12  -4   69.19    4.40
   0 -12  -4   74.49    4.60
   0 -12   4   75.29    4.40
   0  12   5    1.20    1.10
   0  12   5    0.90    1.50
   0  12  -5    1.70    1.40
   0 -12  -5    2.50    1.40
   0 -12   5    2.80    1.40
   0  12   6   19.50    2.30
   0  12  -6   24.70    2.70
   0  12   6   23.00    2.70
   0 -12   6   19.20    2.40
   0 -12  -6   22.40    2.50
   0  12   7    6.30    2.30
   0 -12   7    9.20    2.00
   0 -12  -7    9.40    2.10
   0  13   0    2.50    2.40
   0 -13   0   -3.70    2.60
   0 -13  -1   11.70    3.90
   0 -13  -1    7.30    2.70
   0 -13   1    7.20    1.60
   0  13  -2   20.60    3.90
   0  13   2   34.10    3.10
   0 -13  -2   26.40    4.00
   0 -13   2   32.20    2.90
   0  13  -3    5.50    1.80
   0  13   3    4.40    1.30
   0 -13   3    4.30    1.50
   0 -13  -3    7.60    3.00
   0  13   4    1.80    1.70
   0  13   4    2.70    2.20
   0 -13   4    2.40    1.40
   0 -13  -4    1.90    1.60
   0  13  -5    0.90    1.50
   0  13   5    8.60    3.20
   0  13   5    4.00    2.10
   0 -13  -5    2.50    1.40
   0  13   6    4.60    1.90
   0  13   6    1.50    1.80
   0 -13   6    2.90    1.20
   0 -14   0    8.00    2.30
   0  14   1    5.20    1.80
   0 -14  -1    5.80    2.40
   0 -14   1    2.90    1.30
   0  14   2   32.90    3.10
   0 -14   2   24.80    2.80
   0 -14  -2   33.90    3.10
   0 -14  -2   39.50    3.90
   0  14   3    1.10    1.30
   0 -14  -3   -0.80    1.70
   0 -14  -3    2.40    1.40
   0 -14   3    0.50    1.20
   0  14   4   -0.60    1.10
   0 -14  -4   -0.40    1.30
   0 -14   4    0.20    1.10
   0 -14  -4   -2.00    1.60
   0 -14  -5   -2.20    1.50
   0 -14   5    1.30    1.30
   0 -15   0   -1.80    1.10
   0  15   1   66.69    5.30
   0 -15  -1   78.49    4.30
   0 -15   1   71.49    4.10
   0  15   2   35.20    3.20
   0 -15   2   35.70    2.70
   0 -15  -2   40.50    3.10
   0  15   3    0.70    1.20
   0 -15  -3    0.10    1.20
   0 -15   3    1.90    1.20
   0  15   4   10.50    2.00
   0 -15  -4    9.10    2.30
   0 -15   4   10.60    1.80
   0 -16   0    6.00    2.10
   0 -16  -1   94.09    4.50
   0 -16   1   96.29    4.50
   0 -16   2   32.50    2.40
   0 -16  -2   34.40    2.50
  -1   0  10   -2.00    1.80
  -1   0  10    4.00    1.70
  -1   0   9    0.20    1.60
  -1   0   9   -0.30    1.50
  -1   0   8  101.79    5.80
  -1   0   8  110.99    5.70
  -1   0   8   98.39    5.60
  -1   0   7   -1.50    1.60
  -1   0   7   -2.50    1.80
  -1   0   7   -2.40    1.80
  -1   0   6    6.00    1.90
  -1   0   6   11.90    4.00
  -1   0   6   10.20    3.60
   1   0  -5    0.30    1.20
   1   0  -4  672.43   26.00
  -1   0   4  637.74   26.10
  -1   0   3    0.30    0.40
   1   0  -3    0.60    0.40
  -1   0   2   38.60    1.70
   1   0  -2   37.00    1.70
  -1   0   1    0.00    0.10
   1   0  -1    0.00    0.10
  -1   0   0    0.00    0.10
   1   0   1    0.30    0.10
  -1   0  -1    0.00    0.10
  -1   0  -2 4010.20  160.18
   1   0   2 4182.78  160.08
   1   0   3   -0.10    0.40
  -1   0  -3   -0.10    0.30
   1   0   4  445.06   18.70
  -1   0  -4  485.95   18.70
  -1   0  -5    1.90    1.20
   1   0   6   62.79    5.20
   1   0   6   67.49    4.30
   1   0   6   58.89    4.60
   1   0   7    1.10    1.70
   1   0   7   -1.60    1.50
   1   0   7   -1.00    1.80
   1   0   8  119.49    6.00
   1   0   8  116.49    6.40
   1   0   8  115.79    6.00
   1   0   9    0.50    1.30
   1   0   9    1.20    1.20
   1   0  10    0.30    1.10
   1   0  10   -0.70    1.20
  -1   1  10    4.10    1.30
  -1   1  10    8.80    3.30
  -1  -1  10    7.00    1.80
  -1   1   9    9.90    2.50
  -1   1   9    8.10    2.70
  -1   1   9    5.80    1.50
  -1  -1   9    8.00    2.70
  -1  -1   9    7.10    2.70
  -1  -1   9    7.60    3.00
  -1   1   8   -0.30    1.50
  -1   1   8    2.50    1.50
  -1  -1   8   -0.80    1.80
  -1  -1   8    0.60    1.60
  -1  -1   8    1.10    2.00
  -1   1   7   24.00    3.40
  -1   1   7   16.60    3.40
  -1   1   7   23.10    3.20
  -1  -1   7   25.90    3.50
  -1  -1   7   32.50    4.10
  -1  -1   7   24.40    3.50
  -1   1   6   49.00    4.50
  -1   1   6   50.39    3.80
  -1   1   6   48.40    4.10
  -1  -1   6   46.10    4.20
  -1  -1   6   46.80    4.80
  -1  -1   6   43.40    4.50
   1   1  -5   17.60    2.60
   1   1  -5   20.50    2.40
   1  -1  -5   18.80    2.40
   1   1  -4    0.70    0.60
  -1   1   4    1.00    0.80
   1  -1  -4    0.90    0.60
  -1  -1   4    0.40    0.80
  -1   1   3   29.40    1.70
   1   1  -3   32.10    1.60
   1  -1  -3   27.90    1.60
  -1  -1   3   32.60    1.60
  -1   1   2 1188.88   44.60
   1   1  -2 1108.79   44.60
   1  -1  -2 1102.39   44.60
  -1  -1   2 1160.58   44.60
  -1   1   1  222.78    8.70
   1   1  -1  214.48    8.70
   1  -1  -1  219.28    8.70
  -1  -1   1  226.98    8.70
  -1   1   0    0.10    0.10
   1  -1   0    0.00    0.10
   1   1   1   39.70    1.70
  -1   1  -1   42.10    1.70
  -1  -1  -1   39.40    1.70
   1   1   2  253.27   10.00
  -1   1  -2  249.58   10.00
  -1  -1  -2  246.98    9.90
  -1   1  -3   73.99    3.20
   1   1   3   72.79    3.20
   1  -1   3   70.59    3.20
  -1  -1  -3   69.19    3.20
   1   1   4   15.10    1.70
  -1   1  -4   11.90    1.40
  -1  -1  -4   15.60    1.40
  -1   1  -5  372.16   16.00
  -1   1  -5  405.16   16.20
  -1  -1  -5  400.06   16.20
   1   1   6    7.80    2.70
   1   1   6    7.50    1.90
   1   1   6   16.10    3.70
   1  -1   6   10.90    3.30
   1  -1   6    9.30    2.80
   1  -1   6    1.60    2.70
   1   1   7  207.48    9.60
   1   1   7  213.68    9.60
   1   1   7  205.78    9.50
   1  -1   7  206.68    9.50
   1  -1   7  210.58    9.70
   1   1   8   20.40    2.90
   1   1   8   18.10    3.30
   1   1   8   23.60    2.90
   1  -1   8   20.30    3.20
   1  -1   8   22.80    2.90
   1   1   9    6.20    1.40
   1   1   9    5.60    1.80
   1   1   9    6.50    1.40
   1  -1   9    9.10    2.30
   1  -1   9    9.20    2.40
   1   1  10   17.40    2.00
   1   1  10   11.70    2.30
   1  -1  10   15.50    2.30
   1  -1  10   13.10    2.60
  -1   2  10   -0.10    1.60
  -1  -2  10   -0.80    1.70
  -1   2   9   -1.60    1.20
  -1   2   9    0.20    1.30
  -1   2   9    0.60    1.50
  -1  -2   9    0.80    1.50
  -1  -2   9    1.80    1.80
  -1   2   8    0.70    1.40
  -1   2   8    0.50    1.70
  -1   2   8    2.40    1.50
  -1  -2   8    0.10    1.80
  -1  -2   8   -0.20    1.70
  -1  -2   8   12.10    4.40
  -1   2   7   15.20    3.20
  -1   2   7   12.30    2.90
  -1   2   7   17.70    3.10
  -1  -2   7   19.10    4.30
  -1  -2   7   23.80    3.60
  -1  -2   7   16.70    3.60
  -1   2   6   -0.50    1.80
  -1   2   6   -0.90    1.60
  -1   2   6   -0.10    1.50
   1   2  -6   -1.00    1.40
  -1  -2   6    3.50    2.10
  -1  -2   6    4.40    2.10
  -1  -2   6    0.90    2.30
   1   2  -5   37.00    2.90
   1   2  -5   34.90    2.60
   1   2  -4   56.39    2.70
  -1   2   4   48.40    2.90
   1   2  -4   54.09    2.90
   1  -2  -4   53.29    2.80
  -1  -2   4   50.49    3.00
   1   2  -3 1193.08   47.90
  -1   2   3 1262.07   48.00
   1  -2  -3 1207.58   48.00
  -1  -2   3 1230.88   48.00
   1   2  -2  314.87   13.00
  -1   2   2  335.97   13.00
  -1  -2   2  339.47   13.00
   1  -2  -2  322.57   13.00
  -1   2   1  989.40   36.30
   1   2  -1  896.91   36.20
   1  -2  -1  897.01   36.20
  -1   2   0  438.96   16.90
   1  -2   0  423.26   16.90
  -1   2  -1 2475.75   90.99
   1   2   1 2268.77   90.69
  -1  -2  -1 2227.58   90.69
  -1   2  -2  966.40   37.30
   1   2   2  957.50   37.30
  -1  -2  -2  932.71   37.30
  -1   2  -3    1.70    0.50
   1   2   3    3.50    0.90
  -1  -2  -3    2.30    0.70
  -1   2  -4    2.10    1.10
   1   2   4    2.20    1.00
  -1   2  -4    1.60    0.70
  -1  -2  -4    2.20    0.70
   1   2   5   80.29    5.10
  -1   2  -5   79.99    4.20
  -1   2  -5   85.19    4.70
  -1  -2  -5   83.49    4.50
   1   2   6    1.10    1.60
   1   2   6    2.20    1.50
  -1   2  -6    1.30    1.50
   1   2   6    1.10    1.50
   1  -2   6    0.70    1.70
   1  -2   6    2.00    1.80
   1   2   7   26.00    2.90
   1   2   7   31.00    3.40
   1   2   7   25.40    3.30
   1  -2   7   24.00    3.30
   1  -2   7   21.70    3.20
   1   2   8    0.30    1.60
   1   2   8   -0.80    1.30
   1   2   8   -1.90    1.50
   1  -2   8   -1.50    1.60
   1  -2   8    3.80    1.60
   1   2   9   15.60    2.40
   1   2   9   16.00    2.30
   1   2   9   17.00    3.10
   1  -2   9   14.90    2.40
   1  -2   9   15.30    2.60
   1   2  10    2.80    1.00
   1   2  10    3.50    2.20
   1  -2  10    2.60    1.30
  -1   3  10   11.90    2.70
  -1  -3  10   15.40    3.20
  -1   3   9    1.60    1.20
  -1   3   9    2.40    1.50
  -1   3   9   -0.40    1.20
  -1  -3   9    0.40    1.40
  -1   3   8    2.20    1.40
  -1   3   8    6.00    2.40
  -1   3   8    1.60    1.70
  -1  -3   8    3.20    1.80
  -1   3   7   11.80    3.20
  -1   3   7   10.30    2.80
   1   3  -7   11.20    2.20
  -1   3   7   13.40    2.80
  -1  -3   7   16.20    3.40
  -1  -3   7   11.50    3.90
  -1   3   6   12.40    2.90
  -1   3   6    7.60    2.70
  -1   3   6    6.60    1.90
  -1  -3   6    6.60    2.10
  -1  -3   6    2.80    2.50
   1   3  -5   24.50    2.20
  -1   3   5   27.30    3.40
  -1   3   5   22.60    3.30
  -1  -3   5   17.30    4.60
   1   3  -4   11.50    1.50
   1   3  -3   -0.20    0.60
  -1   3   3   -0.30    0.60
   1   3  -3    1.30    0.50
   1  -3  -3    1.00    0.50
   1   3  -2  177.68    7.20
   1  -3  -2  183.38    7.30
   1   3  -1 3335.67  123.79
  -1   3   1 3138.79  123.89
   1   3  -1 3090.19  123.59
   1  -3  -1 3111.69  124.09
  -1   3   0 5039.50  193.98
   1  -3   0 4888.81  194.08
   1   3   1   15.50    0.80
  -1   3  -1   16.60    1.00
  -1  -3  -1   15.90    0.80
  -1   3  -2  130.99    5.30
   1   3   2  122.69    5.10
  -1   3  -2  123.49    5.10
  -1  -3  -2  120.79    5.10
   1   3   3   60.89    2.90
  -1   3  -3   57.99    2.80
  -1  -3  -3   61.69    2.80
  -1   3  -4   45.20    2.60
   1   3   4   41.50    2.90
  -1   3  -4   37.50    2.70
  -1  -3  -4   49.50    2.60
   1   3   5  457.65   19.20
   1   3   5  471.35   19.20
   1   3   5  456.25   19.10
  -1   3  -5  483.55   18.90
   1  -3   5  449.76   19.20
   1   3   6   56.39    4.10
  -1   3  -6   57.59    3.60
   1   3   6   59.19    3.90
   1   3   6   58.39    4.00
   1  -3   6   50.99    4.40
   1  -3   6   59.99    4.20
   1   3   7  175.48    8.40
   1   3   7  183.28    8.40
  -1   3  -7  175.98    8.40
   1   3   7  187.68    9.10
   1  -3   7  178.68    8.50
   1  -3   7  174.08    8.50
   1   3   8   35.70    3.40
   1   3   8   45.00    3.30
   1   3   8   42.20    3.20
   1  -3   8   42.10    4.40
   1  -3   8   40.40    3.80
   1   3   9   15.40    2.70
   1   3   9   10.10    2.40
   1   3   9   14.30    2.80
   1  -3   9   16.40    2.80
   1  -3   9   15.00    2.50
   1   3  10   43.40    3.70
   1   3  10   44.10    2.80
   1   3  10   41.10    2.60
   1  -3  10   46.00    3.00
  -1   4  10    6.50    2.30
  -1   4   9    4.40    1.10
  -1   4   9    3.70    1.40
  -1  -4   9   10.10    2.70
  -1   4   8  113.19    5.70
  -1   4   8  108.39    5.70
  -1   4   8  110.59    5.50
  -1  -4   8  105.49    6.20
  -1  -4   8  111.29    5.90
  -1   4   7   67.89    4.30
   1   4  -7   75.99    4.40
  -1   4   7   67.09    4.30
  -1   4   7   69.29    4.70
  -1  -4   7   65.79    4.70
  -1  -4   7   66.09    5.10
  -1   4   6    0.20    1.50
   1   4  -6   -0.60    1.30
  -1   4   6    0.10    1.40
  -1   4   6   -2.40    3.70
  -1   4   6    0.80    1.70
  -1  -4   6    3.20    2.00
  -1  -4   6    5.30    2.60
  -1   4   5    1.90    1.50
  -1   4   5   -1.50    2.20
   1   4  -5    0.10    0.90
  -1   4   5    1.90    1.60
  -1  -4   5    1.10    2.00
   1   4  -4   -0.50    0.90
   1   4  -4   -0.30    0.80
   1  -4  -4    0.80    1.10
   1   4  -3  176.08    7.70
   1   4  -3  185.38    7.50
  -1   4   3  182.38    7.70
   1  -4  -3  183.68    7.60
  -1   4   2    2.80    0.90
   1   4  -2    4.40    0.80
   1   4  -2    3.60    0.60
   1  -4  -2    3.90    0.70
  -1   4   1 1903.51   72.69
   1  -4  -1 1821.62   72.69
  -1   4   0 6045.70  239.18
   1  -4   0 6205.08  239.38
  -1   4  -1  663.33   25.60
   1   4   1  665.33   25.50
  -1  -4  -1  622.84   25.50
  -1   4  -2   44.20    2.10
   1   4   2   48.40    2.10
  -1   4  -2   42.90    2.30
  -1  -4  -2   44.10    2.10
  -1   4  -3   71.09    3.60
  -1   4  -3   65.09    3.60
   1   4   3   72.99    3.30
  -1  -4  -3   70.49    3.20
  -1   4  -4    1.90    1.10
  -1   4  -4    1.40    0.90
  -1  -4  -4    1.30    1.00
   1   4   5  100.79    5.60
  -1   4  -5  120.89    5.30
   1   4   5  114.29    5.70
   1   4   5   98.49    5.90
   1  -4   5  108.29    5.90
   1  -4   5  102.99    6.60
   1   4   6  223.48   10.10
   1   4   6  226.68   10.00
   1   4   6  228.48   10.10
  -1   4  -6  227.68    9.90
   1  -4   6  210.88   10.20
   1  -4   6  225.38   10.30
   1   4   7    3.80    2.10
  -1   4  -7    4.40    1.60
   1   4   7    3.70    1.60
   1   4   7    3.30    1.40
   1  -4   7    2.50    1.90
   1  -4   7    4.20    1.70
   1   4   8   63.79    3.90
   1   4   8   63.99    4.20
   1   4   8   59.29    4.10
   1  -4   8   58.59    4.20
   1  -4   8   71.39    4.40
   1   4   9    0.70    1.30
   1   4   9    0.20    1.00
   1   4   9   -0.80    1.20
   1  -4   9   -1.50    1.60
   1  -4   9    0.60    1.40
   1   4  10    2.50    1.30
   1   4  10    2.90    1.50
   1  -4  10    3.50    1.30
  -1   5  10    6.20    2.10
  -1   5   9    1.40    1.10
  -1   5   9    0.40    1.50
  -1  -5   9    1.80    1.50
  -1   5   8   23.90    2.70
  -1   5   8   26.70    3.10
  -1  -5   8   28.00    3.30
  -1   5   7    2.20    1.50
   1   5  -7    0.80    1.60
  -1   5   7    1.60    1.70
  -1   5   7    3.10    1.40
  -1  -5   7    4.30    2.90
  -1  -5   7    4.90    1.90
  -1   5   6   88.49    5.80
   1   5  -6  100.59    5.00
  -1   5   6   95.69    5.10
  -1   5   6   95.09    5.10
  -1  -5   6   83.89    6.90
  -1  -5   6   79.49    6.50
  -1   5   5   15.00    2.90
  -1   5   5   14.00    2.90
   1   5  -5   15.60    1.90
  -1   5   5   16.50    2.40
  -1   5   5   20.00    3.70
  -1  -5   5   17.40    3.80
  -1   5   4    7.70    3.00
   1   5  -4   10.70    1.60
   1   5  -4   12.80    2.30
   1  -5  -4   11.50    2.60
   1   5  -3    1.10    0.70
   1   5  -3    0.10    0.70
   1   5  -3    1.70    1.10
  -1   5   3   -0.70    1.10
   1  -5  -3    1.00    0.90
   1   5  -2   11.90    1.20
   1   5  -2    9.40    0.90
   1   5  -2    7.80    1.50
   1  -5  -2   12.10    1.10
  -1   5   1   53.79    2.50
   1  -5  -1   54.69    2.50
  -1   5   0   55.89    2.50
   1  -5   0   56.39    2.60
  -1   5  -1  274.77   11.00
  -1   5  -2  366.06   14.50
  -1   5  -2  357.06   14.40
  -1  -5  -2  357.56   14.30
  -1   5  -3    2.50    1.30
   1   5   3    5.40    1.70
  -1   5  -3    1.40    0.80
  -1  -5  -3    1.60    1.20
  -1   5  -4  149.88    7.00
   1   5   4  163.58    8.20
   1   5   4  153.18    7.70
  -1   5  -4  162.48    7.20
  -1  -5  -4  142.89    7.00
   1   5   5   21.00    2.90
   1   5   5   19.30    3.30
  -1   5  -5   21.90    2.10
   1   5   5   19.30    4.00
   1   5   5   21.60    3.00
   1  -5   5   22.40    4.80
   1  -5   5   16.60    3.50
   1   5   6    8.00    3.00
  -1   5  -6    4.20    1.30
   1   5   6    6.40    2.70
   1   5   6    5.70    2.40
   1   5   6    4.70    1.50
   1  -5   6    4.90    2.10
   1  -5   6    2.90    1.80
   1   5   7  274.27   11.90
   1   5   7  271.27   11.90
   1   5   7  278.57   12.10
  -1   5  -7  274.47   11.90
   1  -5   7  263.67   12.10
   1  -5   7  265.07   12.10
   1   5   8   11.10    2.10
   1   5   8   15.40    2.60
   1   5   8   12.20    2.50
  -1   5  -8   11.20    2.30
   1  -5   8   11.50    2.70
   1   5   9    5.00    1.80
   1   5   9    8.70    2.00
   1   5   9    4.70    1.20
   1  -5   9    3.20    2.70
   1  -5   9    7.90    3.00
   1   5  10    8.40    2.50
   1  -5  10    8.40    1.40
  -1   6   9    1.80    1.40
  -1   6   9    0.50    1.10
  -1  -6   9    2.00    1.50
  -1   6   8   22.60    3.00
  -1   6   8   16.40    2.40
  -1   6   8   23.10    2.80
   1   6  -8   16.30    3.50
  -1  -6   8   15.10    3.00
  -1   6   7   18.90    2.70
   1   6  -7   12.30    2.60
  -1   6   7   17.30    2.60
  -1   6   7   17.10    2.90
  -1   6   7   14.30    2.40
  -1  -6   7   20.50    3.40
  -1   6   6    3.60    1.40
   1   6  -6    5.00    2.10
  -1   6   6    6.40    1.90
  -1   6   6    6.60    1.90
  -1  -6   6    7.50    2.00
  -1   6   5   48.10    4.10
   1   6  -5   51.59    3.60
  -1   6   5   57.99    4.40
  -1   6   5   57.99    4.00
  -1   6   5   54.29    3.80
  -1  -6   5   55.89    4.50
   1   6  -4    0.90    0.80
  -1   6   4    0.50    1.60
  -1   6   4    0.50    1.70
  -1   6   4   -0.50    1.50
  -1   6   4    1.90    1.40
   1  -6  -4    2.90    2.20
  -1  -6   4    2.70    1.90
   1   6  -3  138.09    6.10
  -1   6   3  129.99    6.30
   1  -6  -3  132.99    6.10
   1   6  -2   32.70    2.20
  -1   6   2   28.50    2.20
   1   6  -2   30.50    1.70
   1  -6  -2   32.20    2.00
  -1   6   1    2.50    0.70
   1   6  -1    3.50    1.00
   1  -6  -1    2.40    0.70
  -1   6   0   31.10    1.90
   1  -6   0   34.90    1.90
  -1   6  -1  511.45   20.30
  -1   6  -2    8.30    1.40
   1   6   2   11.10    1.50
  -1   6  -2    9.30    1.90
  -1  -6  -2   10.60    1.20
   1   6   3    1.40    1.40
  -1   6  -3    2.00    1.20
  -1   6  -3    4.30    1.80
  -1  -6  -3    2.50    1.20
   1   6   4    2.30    1.60
  -1   6  -4    1.00    1.90
   1   6   4    3.30    1.60
  -1   6  -4    1.60    1.00
   1   6   4    2.20    1.50
   1  -6   4    3.40    3.80
   1  -6   4    0.30    1.80
  -1  -6  -4    0.80    2.10
   1   6   5   16.80    3.50
   1   6   5   21.40    3.30
   1   6   5   24.60    3.10
   1   6   5   29.40    3.10
  -1   6  -5   25.80    3.00
   1  -6   5   24.40    3.60
   1  -6   5   22.40    4.60
   1   6   6   -0.30    2.00
  -1   6  -6   -0.50    1.20
   1   6   6    1.00    1.30
   1   6   6    3.00    1.60
   1   6   6    2.40    1.40
   1  -6   6    1.80    1.70
   1  -6   6   -2.30    2.40
   1   6   7  241.88   10.80
   1   6   7  251.47   11.00
  -1   6  -7  243.58   10.80
   1   6   7  233.98   10.80
   1  -6   7  252.07   11.20
   1  -6   7  238.48   11.10
  -1   6  -8    8.90    3.20
   1   6   8   12.30    2.30
   1  -6   8   12.50    2.60
   1  -6   8   13.10    3.70
   1   6   9    2.20    1.20
   1   6   9    2.80    1.20
   1  -6   9    1.10    1.20
  -1   7   9    4.00    1.70
  -1   7   9    3.30    1.10
  -1  -7   9    1.40    1.60
  -1   7   8    1.80    1.10
  -1   7   8    2.20    1.40
   1   7  -8    0.00    1.80
  -1  -7   8   -2.50    1.50
  -1   7   7   16.00    2.70
   1   7  -7    9.50    2.50
  -1   7   7   12.20    3.00
  -1   7   7   15.00    3.30
  -1  -7   7   16.50    3.30
   1   7  -6   60.99    3.60
  -1   7   6   60.99    4.20
  -1   7   6   54.19    3.70
  -1   7   6   47.50    4.10
  -1   7   6   55.39    4.10
  -1  -7   6   44.80    4.40
  -1   7   5    9.20    2.80
   1   7  -5    8.80    1.80
  -1   7   5    8.50    3.30
  -1   7   5   10.70    2.60
   1   7  -4   11.90    1.70
  -1   7   4    7.50    1.90
  -1   7   4   13.30    3.20
  -1   7   4   12.20    2.70
  -1   7   4   10.90    2.70
  -1  -7   4   11.10    3.40
   1   7  -3   58.99    3.20
  -1   7   3   60.39    4.20
  -1   7   3   58.69    4.70
  -1   7   3   53.69    3.70
  -1  -7   3   58.89    4.10
   1  -7  -3   48.90    4.10
  -1   7   2    2.50    1.50
   1   7  -2    3.30    1.40
   1  -7  -2    1.90    1.30
  -1   7   1  552.24   22.70
   1   7  -1  578.64   23.00
   1  -7  -1  583.84   22.80
  -1   7   0  112.59    5.30
  -1   7   0  116.49    5.00
   1   7   0  115.09    5.30
  -1   7  -1  292.67   12.20
  -1   7  -1  306.87   12.50
  -1   7  -2  106.59    4.80
  -1   7  -2   95.09    4.60
  -1  -7  -2   95.99    4.60
   1   7   3   11.60    3.70
   1   7   3   12.60    3.30
   1   7   3   18.10    2.90
  -1   7  -3   15.30    1.80
   1   7   3   16.70    3.20
   1  -7   3   21.90    3.10
   1   7   4    1.70    1.50
   1   7   4    2.30    1.60
  -1   7  -4    3.80    1.50
   1   7   4    2.60    1.60
   1  -7   4    5.30    1.70
   1  -7   4    3.70    3.00
   1   7   5   32.70    3.20
   1   7   5   27.20    3.20
  -1   7  -5   27.50    2.40
   1  -7   5   17.90    5.00
   1  -7   5   27.20    3.50
   1   7   6   88.39    5.10
   1   7   6   89.89    5.20
   1   7   6   90.59    5.00
   1   7   6   87.69    5.30
  -1   7  -6  100.29    5.00
   1  -7   6   93.89    6.30
   1  -7   6   95.49    5.60
   1   7   7   78.49    5.20
  -1   7  -7   75.49    4.50
   1   7   7   74.89    4.50
   1   7   7   82.19    4.70
   1   7   7   75.79    4.70
   1  -7   7   82.69    5.70
   1  -7   7   79.59    5.40
  -1   7  -8  125.09    6.30
   1   7   8  115.59    6.00
   1   7   8  124.89    5.80
   1  -7   8  126.09    6.50
   1   7   9    4.60    1.40
   1   7   9    5.30    1.90
   1  -7   9    9.30    2.20
  -1   8   9   -0.30    1.00
  -1  -8   9    3.60    1.70
  -1   8   8   32.50    2.80
  -1   8   8   35.00    2.80
   1   8  -8   29.30    3.50
  -1  -8   8   29.60    3.00
  -1   8   7   65.69    4.00
   1   8  -7   61.89    4.00
  -1   8   7   61.99    4.10
  -1   8   7   62.99    4.70
  -1  -8   7   66.89    4.30
   1   8  -6    6.70    2.10
  -1   8   6    9.00    2.90
  -1   8   6    4.20    1.50
  -1  -8   6    4.40    3.10
  -1   8   5   32.80    3.40
   1   8  -5   30.70    2.60
  -1   8   5   27.70    3.10
  -1   8   5   23.70    3.40
  -1  -8   5   31.20    3.70
  -1   8   4   21.40    3.60
  -1   8   4   29.10    3.50
   1   8  -4   26.60    2.30
  -1   8   4   24.90    3.00
  -1  -8   4   27.10    3.90
  -1   8   3  205.78    9.50
  -1   8   3  189.88    8.90
  -1   8   3  201.88    9.10
   1   8  -3  205.68    8.80
  -1  -8   3  190.78    9.00
  -1   8   2   17.10    2.90
  -1   8   2   21.90    3.50
   1   8  -2   17.60    1.90
  -1  -8   2   23.70    3.30
   1   8  -1  939.11   36.10
  -1   8   1  871.01   36.10
   1   8   0  746.63   29.70
  -1   8   0  740.03   29.70
   1   8   1  701.03   30.10
  -1   8  -1  754.22   30.00
   1   8   1  795.82   30.60
   1   8   2    0.20    1.40
   1   8   2   -0.20    1.40
  -1   8  -2   -0.30    0.90
   1   8   2    0.50    2.10
   1  -8   2    1.90    1.70
   1   8   3   63.29    4.20
   1   8   3   66.29    4.70
   1   8   3   57.49    4.00
  -1   8  -3   66.29    3.60
   1  -8   3   52.69    5.80
   1  -8   3   63.89    4.20
   1   8   4    6.60    1.90
  -1   8  -4    4.90    1.80
   1   8   4    7.50    2.90
   1   8   4    9.00    2.80
   1  -8   4   10.90    3.10
   1  -8   4    9.60    3.10
  -1   8  -5  349.07   14.40
   1   8   5  340.97   14.40
   1   8   5  336.37   14.50
   1   8   5  335.67   14.30
   1   8   5  346.27   14.40
   1  -8   5  299.87   14.80
   1  -8   5  335.97   14.50
  -1   8  -6  209.18    9.60
   1   8   6  212.28    9.70
   1   8   6  208.18    9.70
   1   8   6  215.98    9.60
   1  -8   6  200.18   10.10
   1  -8   6  215.28    9.80
   1   8   7   29.60    2.90
   1   8   7   29.00    3.50
  -1   8  -7   30.60    2.90
   1   8   7   35.40    2.90
   1  -8   7   33.90    3.50
   1   8   8   45.70    3.10
  -1   8  -8   52.39    3.90
   1   8   8   54.39    3.30
   1  -8   8   52.19    3.40
   1   8   9    8.30    2.20
   1  -8   9    8.10    2.00
  -1   9   8    3.10    1.50
  -1   9   8    1.00    1.00
   1   9  -8   -1.80    1.90
  -1  -9   8    0.10    1.40
  -1   9   7   -1.50    1.20
  -1   9   7    1.00    1.40
  -1   9   7    2.70    1.30
   1   9  -7    0.90    1.40
  -1  -9   7    2.40    1.60
  -1   9   6   23.20    2.70
  -1   9   6   18.70    2.80
  -1   9   6   15.90    2.90
   1   9  -6   19.40    2.40
  -1  -9   6   15.80    3.20
  -1   9   5   66.59    4.60
  -1   9   5   66.69    4.30
  -1   9   5   72.19    4.30
   1   9  -5   70.59    4.20
  -1  -9   5   76.29    4.80
  -1   9   4   91.39    5.50
  -1   9   4   87.49    4.90
   1   9  -4   88.79    4.80
  -1   9   4   89.39    5.10
  -1  -9   4   88.89    5.50
   1   9  -3    0.30    1.60
  -1   9   3    0.60    2.10
  -1   9   3   -0.30    1.30
  -1   9   3    2.20    1.70
  -1  -9   3    1.10    1.60
  -1   9   2   38.10    3.30
  -1   9   2   39.60    3.40
   1   9  -2   37.10    2.60
  -1  -9   2   29.20    3.50
  -1   9   1  144.09    7.10
   1   9  -1  139.79    8.40
   1   9  -1  150.08    6.70
  -1  -9   1  139.39   10.10
   1  -9  -1  141.69    7.20
  -1   9   0  152.08    6.80
  -1   9   0  142.29    7.60
   1   9   0  148.29    6.90
   1   9   0  149.39    7.40
   1  -9   0  142.89    7.60
  -1  -9   0  145.19    8.30
   1   9   1   87.19    6.20
   1   9   1   76.69    4.90
  -1   9  -1   79.19    4.30
   1   9   1   83.59    4.60
  -1  -9  -1   75.19    5.50
   1  -9   1   86.59    5.70
   1  -9   1   74.99    4.90
  -1   9  -2   -0.30    1.00
   1   9   2   -0.30    1.40
   1   9   2    0.40    1.60
   1   9   2    1.50    2.30
   1  -9   2    0.90    2.60
   1  -9   2    1.40    1.70
   1   9   3  113.39    5.70
   1   9   3  108.69    5.70
   1   9   3  107.39    6.10
  -1   9  -3  112.29    5.70
   1  -9   3  109.49    5.90
   1  -9   3   99.29    6.80
   1   9   4  144.39    7.10
   1   9   4  141.79    7.20
  -1   9  -4  143.69    6.90
   1   9   4  152.58    7.10
   1  -9   4  138.39    8.60
   1  -9   4  140.79    7.20
  -1   9  -5  125.09    6.20
   1   9   5  131.79    6.50
   1   9   5  124.29    6.30
   1   9   5  124.69    6.30
   1  -9   5  111.39    7.30
   1  -9   5  121.79    6.60
   1   9   6   41.40    3.30
   1   9   6   35.70    3.40
  -1   9  -6   33.40    3.00
   1   9   6   36.80    3.10
   1  -9   6   40.20    3.50
  -1   9  -7  106.29    5.50
   1   9   7  103.79    5.10
   1   9   7  104.29    5.50
   1   9   7  107.19    5.30
   1  -9   7  102.69    5.40
   1   9   8    0.20    1.10
  -1   9  -8    1.00    1.70
   1   9   8    1.10    1.00
   1  -9   8    0.00    1.20
  -1  10   8   18.10    3.00
   1 -10  -8   21.50    2.50
  -1 -10   8   19.60    2.70
  -1  10   7    3.10    1.20
   1  10  -7    8.00    2.30
  -1  10   7    3.40    1.30
  -1  10   7    3.50    1.20
  -1 -10   7    3.30    1.50
   1  10  -6    5.10    1.50
  -1  10   6    6.70    2.40
  -1  10   6    6.40    2.50
  -1  10   5    1.90    1.60
  -1  10   5   -1.00    1.30
   1  10  -5    0.00    1.10
  -1  10   5    0.50    1.70
  -1 -10   5   -0.20    1.90
  -1  10   4   10.40    2.60
  -1  10   4   10.10    2.80
  -1  10   4   10.00    3.50
   1  10  -4    8.60    2.30
  -1 -10   4   11.60    3.10
  -1  10   3   64.59    4.10
   1  10  -3   64.79    3.70
  -1  10   3   55.59    5.10
  -1  10   3   62.19    4.10
   1 -10  -3   61.69    4.30
  -1 -10   3   55.69    4.40
  -1  10   2   73.99    4.80
  -1  10   2   62.89    6.50
   1  10  -2   72.09    4.10
  -1 -10   2   72.99    4.70
   1  10  -1    2.90    3.00
  -1  10   1    4.70    1.80
   1  10  -1    6.90    2.40
  -1 -10   1    9.30    3.70
   1 -10  -1    6.90    2.00
  -1 -10   1   11.70    3.20
  -1  10   0   16.20    4.10
  -1 -10   0   12.90    4.30
   1  10   1  113.49    6.00
  -1  10  -1  117.59    5.60
   1  10   1  110.09    7.20
   1 -10   1  113.69    6.80
  -1 -10  -1  113.19    6.60
   1 -10   1  118.29    6.10
   1  10   2  170.38    7.70
   1  10   2  160.88    8.40
  -1  10  -2  168.78    7.50
   1  10   2  162.38    7.70
   1 -10   2  159.68    8.40
  -1 -10  -2  153.88    8.00
   1 -10   2  162.18    7.80
   1  10   3   -1.50    1.90
  -1  10  -3   -1.00    1.10
   1  10   3   -0.80    1.70
   1  10   3    0.10    1.40
   1 -10   3    0.70    2.70
   1 -10   3   -0.30    1.50
  -1  10  -4    5.70    1.80
   1  10   4    8.70    3.20
   1  10   4    8.90    2.90
   1  10   4    7.10    2.50
   1 -10   4   15.00    5.20
   1 -10   4    3.60    1.70
   1  10   5    5.20    1.60
   1  10   5    7.90    2.50
   1 -10   5    4.00    1.60
   1  10   6    3.50    1.40
  -1  10  -6    2.60    1.30
   1  10   7   19.00    2.70
   1  10   7   18.60    3.10
  -1  10  -7   15.10    2.50
   1  10   7   16.00    2.40
   1 -10   7   19.70    3.60
   1  10   8   34.40    2.50
   1  10   8   34.80    2.50
  -1 -10  -8   39.20    2.60
   1 -10   8   41.90    2.70
  -1  11   7   21.60    2.40
  -1  11   7   20.50    2.50
   1  11  -7   15.80    2.80
   1 -11  -7   23.80    2.40
  -1 -11   7   19.40    2.50
  -1  11   6    2.60    1.10
  -1  11   6    2.40    1.40
   1  11  -6    0.40    1.30
   1 -11  -6    6.60    2.40
  -1 -11   6    2.80    1.40
   1  11  -5    1.80    1.90
  -1  11   5    2.90    1.30
  -1  11   5   -0.80    2.00
  -1  11   5    2.00    1.40
  -1 -11   5    0.00    1.50
   1 -11  -5   -2.90    1.80
   1  11  -4    1.60    1.30
  -1  11   4    3.40    1.50
  -1  11   4    0.20    2.10
   1 -11  -4    2.40    1.80
  -1 -11   4    1.70    2.00
   1  11  -3   10.30    2.30
  -1  11   3   15.90    4.40
  -1  11   3   17.20    2.80
  -1 -11   3   16.50    3.00
   1 -11  -3   13.20    3.20
   1  11  -2   22.90    2.70
  -1  11   2   23.40    3.10
  -1 -11   2   19.00    3.10
   1 -11  -2   24.70    3.40
  -1  11   1  255.47   11.20
   1  11  -1  242.38   13.40
   1  11  -1  250.97   11.10
  -1 -11   1  259.07   11.20
   1 -11  -1  247.58   11.30
  -1  11   0    7.60    2.20
   1  11   0    7.00    2.20
  -1 -11   0   15.60    4.90
   1 -11   0   10.00    3.80
  -1  11  -1  443.26   18.10
   1  11   1  449.56   18.30
   1 -11   1  430.66   18.20
   1 -11   1  430.26   18.60
  -1 -11  -1  421.26   18.40
  -1  11  -2    2.00    1.40
   1  11   2    0.40    1.40
   1  11   2    1.40    2.50
   1 -11   2    2.60    1.60
   1 -11   2   -1.40    2.60
  -1 -11  -2    0.20    1.90
  -1  11  -3    6.80    2.10
   1  11   3    9.20    2.60
   1  11   3    3.20    2.00
   1 -11   3    1.50    2.90
   1 -11   3   13.80    4.70
  -1 -11  -3    6.20    1.90
  -1  11  -4   62.49    4.10
   1  11   4   65.69    4.70
   1  11   4   69.09    4.30
   1  11   4   78.89    4.80
  -1 -11  -4   67.29    4.50
   1 -11   4   72.19    4.40
   1 -11   4   59.79    9.20
  -1  11  -5   19.40    2.70
   1  11   5   22.80    3.40
   1  11   5   17.50    2.40
   1  11   5   21.50    3.10
  -1 -11  -5   22.70    2.90
   1 -11   5   20.00    2.70
   1  11   6   58.09    3.40
   1  11   6   60.09    3.70
  -1  11  -6   63.09    3.80
   1  11   6   60.49    3.80
   1 -11   6   60.49    3.70
  -1 -11  -6   60.69    3.80
   1  11   7    6.40    2.50
   1  11   7    2.40    1.10
  -1 -11  -7    0.70    1.20
   1 -11   7    2.10    1.20
  -1  12   7   21.00    2.50
  -1  12   7   21.30    2.40
   1 -12  -7   22.60    2.20
  -1 -12   7   22.20    2.50
  -1  12   6   34.90    2.90
   1  12  -6   29.30    2.90
  -1  12   6   29.40    3.00
   1 -12  -6   33.90    2.70
  -1 -12   6   34.70    2.80
   1  12  -5   31.90    2.90
  -1  12   5   30.60    2.70
  -1  12   5   27.20    3.40
  -1 -12   5   31.20    2.90
   1 -12  -5   37.00    3.20
  -1  12   4    8.60    2.20
  -1  12   4   11.10    3.70
   1  12  -4    5.70    2.40
   1 -12  -4   11.30    2.70
  -1 -12   4    6.10    1.70
  -1  12   3    2.40    1.30
   1  12  -3    0.60    1.50
  -1  12   3   -0.90    2.70
  -1 -12   3    1.40    1.80
   1 -12  -3    0.70    1.70
   1  12  -2   67.49    4.40
  -1  12   2   73.99    4.50
  -1 -12   2   63.89    4.90
   1 -12  -2   72.59    4.80
  -1  12   1  207.28    9.50
  -1 -12   1  205.98    9.70
   1 -12  -1  197.48    9.50
   1  12   0   46.30    4.90
  -1  12   0   56.09    4.90
  -1 -12   0   61.19    5.80
   1 -12   0   44.40    4.70
  -1 -12   0   57.49    5.70
   1 -12   0   51.69    4.00
   1  12   1  419.76   17.30
   1 -12   1  419.66   17.30
   1 -12   1  406.96   17.60
  -1 -12  -1  390.06   17.40
   1  12   2    7.60    2.80
   1  12   2    4.90    1.50
  -1  12  -2    4.30    1.60
  -1 -12  -2    4.00    2.10
   1 -12   2    6.90    2.60
  -1  12  -3   13.00    2.50
   1  12   3   14.00    3.10
   1  12   3   15.70    4.00
  -1 -12  -3   21.40    3.50
   1 -12   3   12.10    2.80
   1 -12   3   11.00    4.30
  -1  12  -4   39.60    3.30
   1  12   4   48.70    3.40
   1  12   4   43.40    4.60
   1 -12   4   49.80    3.40
  -1  12  -5   57.99    3.80
   1  12   5   59.19    3.90
   1  12   5   62.39    4.10
   1 -12   5   60.99    3.70
  -1 -12  -5   57.09    3.90
   1  12   6    7.20    2.10
  -1  12  -6    5.70    1.50
  -1 -12  -6    7.90    2.30
   1 -12   6   10.80    2.20
   1  12   7   -1.70    1.40
   1  12   7   -1.00    1.10
   1 -12   7    0.10    1.10
  -1 -12  -7   -0.70    1.20
  -1  13   6    0.90    1.10
  -1 -13   6    0.20    1.20
   1 -13  -6    5.80    2.10
  -1  13   5   19.40    2.30
   1  13  -5   18.20    2.80
   1 -13  -5   13.50    2.90
  -1 -13   5   12.90    2.30
  -1  13   4   33.30    2.90
   1  13  -4   23.20    5.30
   1 -13  -4   29.50    3.10
  -1 -13   4   27.70    2.70
   1  13  -3    1.50    1.80
  -1  13   3    2.00    1.20
  -1 -13   3    0.00    1.40
   1 -13  -3    2.00    1.60
   1  13  -2    5.40    2.20
  -1  13   2    9.20    2.70
   1 -13  -2    6.90    1.80
  -1 -13   2   11.20    2.40
  -1  13   1   24.90    3.50
  -1 -13   1   21.30    2.80
   1 -13  -1   25.70    3.60
   1  13   0   -0.70    2.20
  -1  13   0   -1.30    2.40
   1 -13   0   -0.70    2.10
   1 -13   0    0.50    1.40
  -1 -13   0    1.70    1.50
   1  13   1   10.50    3.20
   1 -13   1    0.50    1.50
   1 -13   1    3.10    2.40
  -1 -13  -1    3.40    2.50
  -1 -13  -1    2.50    1.50
  -1  13  -2    0.80    2.10
   1  13   2    8.40    2.80
   1 -13   2    2.00    1.40
   1 -13   2    2.90    3.10
   1  13   3    2.10    1.40
  -1  13  -3    3.00    1.80
   1  13   3   -0.70    2.50
   1 -13   3    4.10    1.30
  -1 -13  -3    1.20    1.80
   1  13   4    2.10    2.00
   1  13   4    0.10    1.30
  -1 -13  -4    1.60    1.70
   1 -13   4    3.20    1.30
   1  13   5   10.90    3.00
   1  13   5    8.70    2.00
   1 -13   5    5.30    2.10
  -1 -13  -5   11.20    2.70
   1  13   6   36.40    2.50
   1  13   6   34.90    3.20
  -1 -13  -6   38.90    2.90
   1 -13   6   33.00    3.10
  -1  14   5   10.90    3.00
  -1 -14   5   15.90    2.10
   1 -14  -5   15.20    2.50
   1 -14  -5    9.70    2.70
  -1  14   4   -0.60    1.10
   1  14  -4   -0.30    2.60
  -1 -14   4    0.90    1.40
   1 -14  -4    1.80    1.40
  -1  14   3    2.00    1.30
  -1 -14   3    0.30    1.20
   1 -14  -3    3.10    1.60
   1 -14  -3    0.40    1.40
  -1  14   2    1.40    1.50
   1 -14  -2    0.80    1.40
  -1 -14   2   -0.50    1.50
  -1  14   1    2.80    1.80
   1 -14  -1    0.70    1.30
   1 -14  -1    3.60    1.90
  -1 -14   1    3.30    1.40
   1  14   0   14.40    4.70
  -1 -14   0   15.20    2.30
   1 -14   0   12.30    2.50
   1 -14   0   12.70    3.90
   1  14   1   12.20    3.30
   1 -14   1   14.60    2.30
   1  14   2   -0.50    1.40
  -1 -14  -2    3.00    1.50
   1 -14   2    2.20    1.70
  -1 -14  -2    1.40    2.40
   1  14   3    3.80    1.30
   1 -14   3    5.80    2.10
  -1 -14  -3    2.40    2.00
   1  14   4   -0.90    1.10
  -1  14  -4   -0.40    2.30
   1 -14   4   -1.10    1.10
  -1 -14  -4    2.10    2.50
   1  14   5   20.40    2.90
  -1 -14  -5   24.00    3.20
  -1 -14  -5   24.10    2.40
   1 -14   5   23.10    2.80
  -1  15   4    7.70    2.00
  -1 -15   4    8.60    1.80
   1 -15  -4    8.30    2.60
  -1  15   3    1.10    2.00
   1 -15  -3   -2.30    2.10
  -1 -15   3   -1.10    1.20
  -1  15   2   65.89    4.00
   1 -15  -2   70.79    3.70
   1 -15  -2   57.69    4.80
  -1 -15   2   63.79    4.00
   1 -15  -1   67.49    4.00
  -1 -15   1   70.69    4.60
   1 -15   0    3.00    1.20
  -1 -15   0    3.10    1.70
   1  15   1   38.90    3.90
  -1 -15  -1   45.10    2.90
   1  15   2   33.90    3.10
   1 -15   2   29.00    2.40
  -1 -15  -2   29.50    3.10
   1  15   3    0.60    1.20
  -1 -15  -3   -0.60    1.10
   1 -15   3   -0.20    1.20
   1  15   4    0.70    1.10
   1 -15   4   -0.20    1.00
  -1 -15  -4    0.30    1.10
   1 -16  -2   35.40    2.70
  -1 -16   2   36.30    2.40
  -1 -16   1   83.59    4.00
   1 -16  -1   80.19    4.10
   1 -16   0   -1.00    1.20
  -1 -16   0    1.80    1.30
   1 -16   1   64.99    3.40
  -1 -16  -1   62.89    3.40
   1 -16   2   17.70    2.20
  -1 -16  -2   17.90    2.10
  -2   0   9   -1.50    1.60
  -2   0   9    2.50    1.70
  -2   0   9   -1.40    1.30
  -2   0   8   11.00    3.20
  -2   0   8   14.60    3.20
  -2   0   8   15.60    3.40
  -2   0   7   -0.30    2.00
  -2   0   7    4.00    1.80
  -2   0   6    0.70    2.10
  -2   0   6    3.20    2.00
  -2   0   6    2.00    1.70
  -2   0   4  307.77   13.00
   2   0  -4  330.57   13.00
  -2   0   3    0.50    0.50
   2   0  -3    0.00    0.40
  -2   0   2  112.69    4.50
   2   0  -2  108.19    4.50
  -2   0   0  302.77   11.30
   2   0   0  272.57   11.30
  -2   0  -2  191.18    7.70
  -2   0  -3    0.10    0.40
  -2   0  -4 1385.66   54.49
  -2   0  -5    2.80    1.30
   2   0   6   43.70    3.60
   2   0   6   49.40    3.90
   2   0   6   39.30    4.80
   2   0   7   -1.20    2.20
   2   0   7    1.80    1.60
   2   0   7   -1.40    1.40
   2   0   8   -0.80    1.30
   2   0   8   -2.00    2.20
   2   0   8    2.00    2.80
   2   0   9    1.20    1.10
   2   0   9   -1.60    1.20
   2   0  10   -0.40    1.10
   2   0  10   -0.60    1.10
  -2   1  10    8.60    3.20
  -2   1   9   24.80    3.30
  -2   1   9   28.80    2.80
  -2   1   9   31.30    2.80
  -2  -1   9   19.30    3.50
  -2  -1   9   23.60    3.60
  -2  -1   9   25.30    3.20
  -2   1   8    0.90    1.70
  -2   1   8    3.80    1.90
  -2  -1   8    0.70    1.60
  -2  -1   8   -1.90    1.80
  -2  -1   8   -1.30    1.80
  -2   1   7    1.90    1.60
  -2   1   7    8.30    3.00
  -2   1   7    0.20    1.90
  -2  -1   7    3.20    1.90
  -2  -1   7    2.30    1.90
  -2  -1   7    2.90    2.00
  -2   1   6   23.80    3.40
  -2   1   6   20.20    4.20
  -2   1   6   20.20    3.40
  -2  -1   6   18.00    4.20
  -2  -1   6   15.40    4.20
  -2  -1   6   23.70    3.70
   2   1  -5  111.09    5.50
   2   1  -5  106.99    5.60
   2  -1  -5  127.39    5.70
   2   1  -4  997.90   41.00
  -2   1   4 1021.30   40.80
   2   1  -4 1043.30   40.70
   2  -1  -4 1078.79   40.70
  -2  -1   4 1018.80   40.70
   2   1  -3   99.99    4.40
  -2   1   3  106.79    4.50
   2  -1  -3  103.29    4.40
  -2  -1   3  107.19    4.50
   2   1  -2  188.88    7.80
  -2   1   2  200.38    7.80
   2  -1  -2  191.58    7.90
  -2  -1   2  194.38    7.80
  -2   1   1   36.00    1.50
   2   1  -1   33.20    1.50
   2  -1  -1   33.90    1.50
  -2  -1   1   35.20    1.50
  -2   1   0    0.30    0.20
   2  -1   0    0.30    0.20
  -2   1  -1  913.51   34.40
  -2  -1  -1  845.72   34.30
   2   1   2 1942.21   76.29
  -2   1  -2 1949.30   76.29
  -2  -1  -2 1972.40   76.29
   2   1   3    0.00    0.50
  -2   1  -3    0.20    0.40
   2   1   4   13.60    1.90
  -2   1  -4   17.40    1.50
  -2  -1  -4   18.00    1.50
  -2   1  -5   20.50    2.50
  -2   1  -5   24.70    2.70
  -2  -1  -5   21.70    2.60
   2   1   6   69.29    5.00
   2   1   6   76.29    4.90
   2   1   6   71.99    4.60
   2  -1   6   75.19    4.70
   2  -1   6   75.79    4.80
   2   1   7  476.65   19.80
   2   1   7  475.65   19.90
   2   1   7  475.35   19.90
   2  -1   7  480.55   19.80
   2  -1   7  472.35   19.90
   2   1   8   17.60    3.60
   2   1   8   17.80    2.70
   2   1   8   21.30    3.50
   2  -1   8   16.70    2.80
   2  -1   8   22.00    4.00
   2   1   9   15.70    2.20
   2   1   9   17.50    4.20
   2   1   9   15.70    2.40
   2  -1   9   14.50    2.40
   2  -1   9   17.60    2.50
   2   1  10    2.70    1.00
   2   1  10    2.10    1.10
   2  -1  10    2.50    1.10
   2  -1  10    7.30    2.80
  -2   2  10   14.50    2.70
  -2   2   9    7.50    2.40
  -2   2   9    9.40    2.30
  -2  -2   9   11.70    3.00
  -2   2   8   -0.20    1.30
  -2   2   8    0.20    1.80
  -2   2   8    2.30    1.50
  -2  -2   8   -0.70    2.00
  -2  -2   8    0.80    1.90
  -2  -2   8    0.40    2.00
  -2   2   7   30.50    4.00
  -2   2   7   34.80    3.40
  -2   2   7   33.40    3.40
  -2  -2   7   32.40    4.30
  -2  -2   7   33.40    4.30
  -2  -2   7   30.50    4.10
  -2   2   6   25.20    3.40
  -2   2   6   30.20    4.10
   2   2  -6   24.60    3.00
  -2   2   6   23.00    3.30
  -2  -2   6   23.00    4.20
  -2  -2   6   28.40    4.30
  -2   2   5    4.00    1.70
   2   2  -5    4.80    1.90
   2   2  -5    6.50    2.50
   2   2  -4  142.69    6.60
   2   2  -4  160.38    6.50
  -2  -2   4  145.89    6.60
   2  -2  -4  158.08    6.60
  -2   2   3  411.96   16.10
   2   2  -3  407.36   16.00
  -2  -2   3  413.16   16.10
   2  -2  -3  377.36   16.20
   2   2  -2   84.49    3.60
   2  -2  -2   89.49    3.70
  -2  -2   2   88.59    3.60
  -2   2   1  634.34   25.30
   2   2  -1  634.04   25.20
   2  -2  -1  646.44   25.30
  -2  -2   1  668.83   25.20
  -2   2   0   33.90    1.50
   2  -2   0   33.80    1.50
  -2   2  -1 1348.37   50.79
   2   2   1 1301.67   50.69
  -2  -2  -1 1248.18   50.69
   2   2   2    0.60    0.30
  -2   2  -2    0.30    0.30
  -2  -2  -2    0.40    0.30
  -2   2  -3   24.50    1.40
   2   2   3   23.60    1.50
  -2  -2  -3   21.90    1.40
   2   2   4  277.27   12.00
  -2   2  -4  288.27   11.90
  -2  -2  -4  305.97   11.90
   2   2   5  335.97   14.80
  -2   2  -5  358.16   14.60
   2   2   5  342.27   15.00
   2  -2   5  347.67   15.00
  -2  -2  -5  382.06   14.80
   2   2   6    2.10    1.40
  -2   2  -6    2.20    1.50
   2   2   6    1.80    1.70
   2  -2   6    3.50    1.70
   2  -2   6    3.20    1.70
   2   2   7  245.78   11.10
   2   2   7  256.37   11.20
   2   2   7  253.57   11.20
   2  -2   7  246.08   11.20
   2  -2   7  254.77   11.20
   2   2   8   68.29    4.50
   2   2   8   72.09    4.50
   2   2   8   79.39    4.80
   2  -2   8   72.79    4.50
   2  -2   8   72.69    4.50
   2   2   9   67.69    4.50
   2   2   9   68.99    3.90
   2   2   9   67.89    3.80
   2  -2   9   69.49    3.90
   2  -2   9   70.19    4.00
   2   2  10   16.10    2.10
   2   2  10   16.20    1.90
   2  -2  10   14.00    2.20
   2  -2  10   13.40    2.50
  -2   3  10    1.50    1.20
  -2   3   9    1.80    1.20
  -2   3   9    0.40    1.20
  -2   3   9   -0.60    1.80
  -2  -3   9    2.60    1.70
  -2   3   8   -1.20    1.40
  -2   3   8   -0.50    1.30
  -2   3   8   -2.60    1.90
  -2  -3   8    1.90    1.90
  -2  -3   8   -0.50    3.20
  -2   3   7    2.90    1.90
  -2   3   7    3.40    1.50
   2   3  -7    1.30    1.90
  -2   3   7    2.80    1.50
  -2  -3   7    6.00    2.40
   2   3  -6   44.50    3.30
  -2   3   6   44.90    3.80
  -2   3   6   40.80    4.40
  -2   3   6   42.90    3.70
  -2  -3   6   45.80    4.80
  -2  -3   6   45.00    5.00
  -2  -3   6   42.60    5.00
  -2   3   5    1.80    1.50
  -2   3   5   -1.70    1.60
   2   3  -4  906.81   35.70
   2   3  -4  892.41   35.80
   2  -3  -4  906.01   35.70
  -2   3   3  281.17   10.90
   2   3  -3  259.87   11.00
   2   3  -3  273.07   10.80
   2  -3  -3  247.08   10.90
  -2  -3   3  276.47   10.80
  -2   3   2  381.96   14.90
   2   3  -2  363.66   14.80
   2  -3  -2  372.26   14.90
  -2  -3   2  380.46   14.80
  -2   3   1  516.45   19.20
   2  -3  -1  454.55   19.30
  -2   3   0 1877.51   73.29
   2  -3   0 1873.21   73.29
  -2   3  -1   67.99    3.00
   2   3   2  224.08    9.00
  -2   3  -2  224.68    9.20
  -2   3  -2  226.78    9.10
  -2  -3  -2  223.88    9.00
   2   3   3   13.60    1.30
  -2   3  -3   11.70    2.00
  -2   3  -3   15.60    1.70
  -2  -3  -3   13.20    1.10
  -2   3  -4   53.59    3.00
   2   3   4   49.30    3.20
  -2  -3  -4   55.99    2.90
   2   3   5   13.80    3.00
   2   3   5   10.50    3.30
   2  -3   5   10.80    2.20
   2  -3   5   12.20    3.30
  -2   3  -6    2.20    1.20
   2   3   6    7.20    2.30
   2   3   6    2.10    1.60
   2   3   6    4.50    1.50
   2  -3   6    3.80    1.70
   2  -3   6    3.10    1.60
   2   3   7  621.64   26.00
   2   3   7  643.14   26.10
  -2   3  -7  659.23   25.90
   2   3   7  623.84   26.00
   2  -3   7  628.04   26.10
   2  -3   7  634.84   26.00
   2   3   8   99.39    5.60
   2   3   8   98.39    5.30
   2   3   8  102.39    5.30
   2  -3   8   99.49    6.80
   2  -3   8  101.19    5.50
   2   3   9    3.20    1.30
   2   3   9    3.50    1.20
   2  -3   9    3.70    1.40
   2  -3   9    7.80    2.30
   2   3  10    7.70    1.60
   2   3  10    9.90    1.80
   2  -3  10   13.80    2.90
  -2   4  10    1.00    1.10
  -2   4   9    1.00    1.80
  -2   4   9    0.20    1.10
  -2  -4   9    2.00    1.50
  -2   4   8   41.70    3.10
  -2   4   8   39.80    3.20
  -2   4   8   34.60    3.60
  -2  -4   8   42.30    4.00
  -2   4   7   15.60    2.80
  -2   4   7   16.00    2.70
   2   4  -7   17.10    3.00
  -2   4   7   12.30    2.20
  -2  -4   7   13.00    2.30
  -2   4   6   37.90    5.10
  -2   4   6   52.69    3.70
   2   4  -6   47.70    3.30
  -2   4   6   45.10    3.60
  -2   4   6   51.09    4.40
  -2  -4   6   41.70    4.70
  -2   4   5    8.60    2.90
   2   4  -5    8.70    1.80
  -2   4   5   12.20    3.20
  -2   4   5    7.70    2.20
  -2  -4   5   10.30    3.90
   2   4  -4   87.59    4.20
   2   4  -4   84.99    4.20
   2  -4  -4   87.89    4.40
   2   4  -3   18.90    1.60
  -2   4   3   18.00    1.80
   2   4  -3   18.60    1.30
   2  -4  -3   17.20    1.60
   2   4  -2   89.79    3.70
   2   4  -2   85.09    4.20
  -2   4   2   94.09    4.00
   2  -4  -2   91.99    3.90
  -2   4   1  427.66   16.60
   2  -4  -1  406.66   16.60
  -2   4   0 1863.31   72.39
   2  -4   0 1842.22   72.39
  -2   4  -1  119.59    5.00
  -2   4  -2  316.17   12.80
  -2   4  -2  331.07   12.70
   2   4   2  312.97   12.60
  -2  -4  -2  305.17   12.60
   2   4   3    0.50    0.70
  -2   4  -3   -1.40    1.10
  -2   4  -3   -0.40    0.70
  -2  -4  -3    0.40    0.60
  -2   4  -4   98.59    4.60
  -2  -4  -4   92.39    4.60
   2   4   5   57.89    3.90
   2   4   5   59.49    4.30
  -2   4  -5   54.59    3.30
   2   4   5   50.69    4.00
   2  -4   5   60.89    4.30
   2  -4   5   56.39    5.10
   2   4   6  192.68    9.10
   2   4   6  196.08    9.20
  -2   4  -6  214.78    9.00
   2   4   6  199.08    9.10
   2  -4   6  190.88    9.40
   2  -4   6  203.28    9.40
  -2   4  -7   11.70    2.80
   2   4   7    6.50    2.70
   2   4   7    8.60    3.10
   2  -4   7   12.30    2.90
   2  -4   7    9.10    3.40
   2   4   8    2.30    1.20
   2   4   8    3.70    1.40
   2   4   8    2.40    1.50
   2  -4   8    2.30    1.60
   2  -4   8   -0.40    1.50
   2   4   9    5.70    1.40
   2   4   9    8.00    1.80
   2  -4   9    5.80    1.50
   2  -4   9   11.70    2.40
   2   4  10    6.60    2.10
   2  -4  10    9.30    2.10
  -2   5  10   36.10    2.40
  -2   5   9   10.30    2.10
  -2   5   9    7.30    2.00
  -2  -5   9   14.10    3.20
  -2   5   8    7.40    2.20
   2   5  -8    4.60    2.50
  -2   5   8    6.00    2.30
  -2  -5   8    5.90    2.10
  -2   5   7    3.80    1.80
   2   5  -7    0.40    1.40
  -2   5   7    2.60    1.40
  -2   5   7    7.30    2.40
  -2  -5   7    3.40    2.00
  -2   5   6    4.40    2.70
  -2   5   6    1.50    3.20
   2   5  -6    5.80    2.10
  -2   5   6    4.30    1.50
  -2   5   6    6.80    2.60
  -2  -5   6    5.60    2.70
  -2   5   5  113.59    6.40
  -2   5   5  100.99    5.60
   2   5  -5  112.89    5.30
  -2   5   5  108.59    5.60
  -2   5   5  105.99    5.70
  -2  -5   5   94.59    6.30
   2   5  -4   94.79    4.60
  -2   5   4   91.09    5.20
   2   5  -4   93.89    4.60
  -2   5   4   94.49    5.70
   2  -5  -4   93.89    4.90
   2   5  -3    0.80    1.10
   2   5  -3    1.60    0.70
  -2   5   3    2.00    1.20
   2  -5  -3    1.10    0.90
  -2   5   2  131.99    5.60
   2   5  -2  126.69    5.80
   2  -5  -2  131.99    5.60
  -2   5   1  135.59    5.80
   2  -5  -1  142.19    5.80
  -2   5   0    0.30    0.50
   2  -5   0    0.50    0.50
  -2   5  -1  496.65   19.70
   2   5   2  119.29    5.00
  -2   5  -2  122.49    5.10
  -2   5  -2  117.99    5.30
  -2  -5  -2  116.19    4.90
  -2   5  -3    1.90    0.90
   2   5   3    0.00    1.00
  -2   5  -3    6.00    2.30
  -2  -5  -3    1.50    0.80
   2   5   4    5.70    1.80
   2   5   4    9.90    3.10
   2   5   4    9.80    3.00
  -2   5  -4    6.30    1.50
   2  -5   4    4.70    1.90
  -2  -5  -4    8.20    2.50
   2   5   5   74.29    4.50
   2   5   5   69.59    4.60
   2   5   5   64.29    5.30
  -2   5  -5   73.79    4.00
   2   5   5   72.09    4.50
   2  -5   5   70.99    5.20
   2  -5   5   72.69    4.80
  -2   5  -6   -1.10    1.10
   2   5   6    0.80    1.50
   2   5   6   -2.60    2.50
   2   5   6   -0.90    1.30
   2   5   6    1.70    1.40
   2  -5   6   -1.40    2.70
   2  -5   6   -1.20    1.70
  -2   5  -7  312.77   13.50
   2   5   7  323.67   13.70
   2   5   7  315.37   13.70
   2   5   7  303.37   13.50
   2  -5   7  326.37   13.90
   2  -5   7  300.37   13.60
   2   5   8    7.50    2.10
  -2   5  -8    9.30    2.40
   2   5   8    6.70    2.60
   2   5   8   12.40    2.30
   2  -5   8    6.60    2.20
   2  -5   8    7.80    2.60
   2   5   9   -0.80    1.00
   2   5   9    1.20    1.20
   2   5   9    1.20    1.00
   2  -5   9   -1.30    1.40
   2   5  10   -0.70    1.10
   2  -5  10    1.70    1.10
  -2   6   9    1.40    1.10
  -2  -6   9   -0.60    1.80
  -2   6   8    3.40    1.70
   2   6  -8   -0.70    2.10
  -2   6   8    3.30    1.20
  -2  -6   8    3.50    1.80
   2   6  -7   -0.40    1.50
  -2   6   7    4.00    2.00
  -2   6   7    0.30    1.70
  -2   6   7   -0.80    1.20
  -2   6   7   -1.40    1.20
  -2  -6   7   -0.40    1.90
  -2   6   6   25.60    3.10
   2   6  -6   29.20    2.60
  -2   6   6   26.30    3.60
  -2   6   6   24.80    2.90
  -2   6   6   25.80    3.50
  -2  -6   6   21.50    3.70
  -2   6   5   17.80    3.60
  -2   6   5   22.20    3.00
  -2   6   5   23.50    3.00
   2   6  -5   27.40    2.40
  -2   6   5   28.50    3.20
  -2  -6   5   29.20    4.10
  -2   6   4  472.15   19.30
  -2   6   4  441.36   19.20
  -2   6   4  458.55   19.20
   2   6  -4  501.85   19.10
  -2   6   4  456.15   19.10
  -2  -6   4  459.15   19.40
   2   6  -3  303.47   12.40
   2   6  -3  315.07   12.80
   2  -6  -3  303.57   12.80
   2   6  -2   99.29    4.60
  -2   6   2   93.29    4.50
   2  -6  -2   96.59    4.50
  -2   6   1  242.58    9.90
   2   6  -1  235.28   10.10
   2  -6  -1  245.18    9.90
  -2   6   0    2.00    0.80
   2  -6   0    2.50    0.80
  -2   6  -1  637.84   25.30
  -2   6  -2   14.60    2.30
  -2   6  -2   19.80    1.70
  -2   6  -3   68.99    4.00
  -2  -6  -3   84.39    4.30
   2   6   4    5.20    1.70
   2   6   4    3.30    1.60
  -2   6  -4    2.70    1.00
   2   6   4    3.50    1.80
   2   6   4    3.10    1.70
   2  -6   4    4.30    2.60
   2  -6   4    3.30    1.70
   2   6   5  119.09    6.10
   2   6   5  118.19    6.30
   2   6   5  125.49    6.20
  -2   6  -5  122.29    5.90
   2   6   5  114.29    6.40
   2  -6   5  111.99    7.10
   2  -6   5  119.69    6.40
  -2   6  -6    0.80    1.20
   2   6   6   -0.40    1.40
   2   6   6   -1.00    1.40
   2   6   6   -0.40    1.40
   2  -6   6    3.00    2.20
   2  -6   6    2.90    1.70
   2   6   7   99.09    5.20
  -2   6  -7   92.99    5.30
   2   6   7   94.69    5.50
   2   6   7  102.69    5.80
   2  -6   7  101.39    5.80
   2  -6   7  105.09    6.00
  -2   6  -8  211.58    9.70
   2   6   8  221.58    9.50
   2   6   8  207.18    9.40
   2   6   8  208.78    9.30
   2  -6   8  218.68    9.50
   2  -6   8  209.88    9.50
   2   6   9   43.70    2.80
   2   6   9   39.90    3.20
   2  -6   9   42.10    3.80
  -2   7   9    1.60    0.90
  -2  -7   9    3.80    2.00
  -2   7   8    0.10    1.10
   2   7  -8   -0.10    2.20
  -2  -7   8    1.70    1.70
  -2   7   7    0.70    1.80
  -2   7   7   -0.70    1.70
  -2   7   7    2.10    1.30
   2   7  -7   -1.00    1.40
  -2  -7   7    2.70    1.90
  -2   7   6    2.30    1.40
  -2   7   6    3.50    1.50
   2   7  -6    6.30    2.20
  -2   7   6    4.40    1.80
  -2  -7   6    4.00    2.10
  -2   7   5    2.30    1.50
  -2   7   5    8.50    3.40
   2   7  -5    7.50    1.90
  -2   7   5    3.40    1.40
  -2   7   5    4.00    1.50
  -2   7   4  200.38    9.30
  -2   7   4  193.68    9.00
   2   7  -4  205.68    8.90
  -2   7   4  198.78    9.30
  -2  -7   4  198.68    9.50
  -2   7   3  822.22   33.50
  -2   7   3  829.32   33.60
   2   7  -3  902.01   33.60
  -2   7   3  827.62   33.80
   2  -7  -3  804.42   33.50
  -2  -7   3  834.82   33.70
   2   7  -2  135.99    6.00
  -2   7   2  120.59    6.30
   2  -7  -2  134.29    6.10
   2   7  -1  284.67   11.10
  -2   7   1  277.37   10.90
   2  -7  -1  230.38   11.20
  -2   7   0  455.05   18.70
   2   7   0  433.36   18.90
   2  -7   0  514.95   18.90
  -2   7  -1  448.66   18.00
  -2   7  -2   13.10    2.20
  -2   7  -2   12.10    3.00
   2   7   3    0.90    1.60
  -2   7  -3   -0.50    0.90
   2   7   3   -0.60    1.70
   2   7   3   -1.60    1.60
  -2   7  -3   -1.00    1.70
   2  -7   3    2.40    2.70
   2  -7   3   -0.10    1.70
   2   7   4   -0.10    1.50
   2   7   4    0.50    1.70
   2   7   4    0.10    1.40
   2   7   4    2.30    1.50
  -2   7  -4    3.00    1.80
   2  -7   4    1.10    1.70
   2   7   5    3.70    2.10
   2   7   5    5.00    1.50
   2   7   5    7.00    2.80
   2   7   5    7.10    2.70
  -2   7  -5    6.60    1.90
   2  -7   5    0.70    2.70
   2  -7   5   10.80    3.10
   2   7   6  157.58    7.40
   2   7   6  160.78    7.80
   2   7   6  156.88    7.60
   2   7   6  151.48    7.50
   2  -7   6  147.69    8.00
   2  -7   6  155.68    7.70
   2   7   7   73.69    4.40
   2   7   7   70.89    4.20
   2   7   7   61.89    5.40
   2   7   7   69.99    4.40
  -2   7  -7   71.39    4.30
   2  -7   7   75.39    4.70
   2  -7   7   81.89    5.00
   2   7   8  139.49    6.60
   2   7   8  141.09    6.50
   2   7   8  145.99    6.70
  -2   7  -8  123.99    8.00
   2  -7   8  143.79    6.80
   2  -7   8  137.39    6.80
   2   7   9    2.80    1.00
   2   7   9    2.30    1.00
   2  -7   9    5.10    2.00
  -2   8   9   13.70    1.90
   2  -8  -9   19.70    2.10
  -2   8   8    7.30    2.90
   2   8  -8   10.80    3.30
  -2   8   8    9.90    2.20
  -2  -8   8   14.70    2.80
   2   8  -7    1.00    1.40
  -2   8   7    1.00    1.50
  -2   8   7    1.60    1.50
  -2   8   7    2.40    1.30
  -2   8   6   34.00    3.30
  -2   8   6   24.20    3.10
  -2   8   6   38.40    3.50
   2   8  -6   28.50    2.80
  -2  -8   6   33.30    3.70
  -2   8   5   31.20    3.30
   2   8  -5   33.20    2.70
  -2   8   5   36.30    3.50
  -2   8   5   39.20    3.60
  -2  -8   5   33.00    4.00
   2   8  -4    1.90    1.10
  -2   8   4    4.70    1.80
  -2   8   4    5.00    1.80
  -2   8   4    3.10    1.50
  -2  -8   4    4.60    2.00
  -2   8   3    2.60    1.80
  -2   8   3    5.70    2.30
  -2   8   3    6.20    1.50
   2   8  -3    7.20    1.60
  -2  -8   3    8.60    2.10
   2   8  -2   95.89    4.70
  -2   8   2   95.59    5.60
  -2   8   2   87.19    5.00
  -2  -8   2   97.59    5.60
  -2   8   1   60.49    5.10
   2   8  -1   59.49    3.40
   2  -8  -1   51.39    4.30
   2  -8  -1   57.99    4.50
   2   8   0  474.15   19.50
  -2   8   0  484.75   19.50
  -2   8  -1  538.15   20.50
   2   8   1  480.75   20.60
   2   8   1  519.65   20.60
   2  -8   1  473.25   20.60
   2   8   2   66.09    4.20
   2   8   2   60.09    4.20
  -2   8  -2   64.79    3.60
   2   8   2   71.09    4.70
   2  -8   2   61.19    4.50
   2  -8   2   62.49    5.60
  -2   8  -3  121.29    5.80
   2   8   3  122.39    6.20
   2   8   3  117.79    6.40
   2   8   3  118.69    6.10
   2  -8   3  114.89    7.30
   2  -8   3  118.89    6.20
   2   8   4   -1.70    1.60
   2   8   4   -0.70    1.60
  -2   8  -4    1.30    1.10
   2   8   4    0.60    1.50
   2   8   4   -0.10    1.60
   2  -8   4   -0.90    2.60
   2  -8   4    2.40    1.70
  -2   8  -5   24.60    2.50
   2   8   5   24.00    3.50
   2   8   5   27.30    3.20
   2   8   5   30.10    3.20
   2   8   5   29.10    3.40
   2  -8   5   28.10    3.40
   2  -8   5   19.90    5.00
   2   8   6  123.49    7.10
   2   8   6  135.69    6.70
   2   8   6  131.89    6.40
  -2   8  -6  126.49    6.40
   2  -8   6  123.89    7.10
   2  -8   6  132.49    6.90
  -2   8  -7    8.00    2.40
   2   8   7   10.80    2.30
   2   8   7    3.40    1.90
   2  -8   7    5.80    2.20
   2  -8   7    5.70    1.60
   2   8   8   13.80    2.20
  -2   8  -8   17.90    3.00
   2   8   8    7.50    2.00
   2  -8   8   11.40    2.80
   2   8   9   19.00    2.10
   2   8   9   19.00    2.00
   2  -8   9   19.20    2.10
   2   9  -8   16.00    3.40
  -2   9   8   16.10    2.10
  -2  -9   8   17.10    2.90
   2   9  -7    0.10    1.40
  -2   9   7    1.40    1.30
  -2   9   7    1.30    1.20
  -2   9   7    1.50    1.60
  -2  -9   7    1.80    1.70
  -2   9   6    1.00    1.60
   2   9  -6    0.70    1.20
  -2   9   6   -1.50    1.30
  -2  -9   6    0.60    1.80
  -2   9   5   23.40    3.30
  -2   9   5   23.30    3.40
   2   9  -5   23.30    2.40
  -2   9   5   28.20    2.90
  -2  -9   5   27.30    3.70
   2   9  -4   70.39    4.10
  -2   9   4   71.59    4.90
  -2   9   4   65.89    4.60
  -2   9   4   73.79    4.40
  -2  -9   4   68.59    4.90
   2   9  -3   50.69    3.30
  -2   9   3   52.69    3.60
  -2   9   3   55.89    5.00
  -2   9   3   50.49    4.10
  -2  -9   3   45.80    3.80
  -2   9   2  140.99    6.80
   2   9  -2  142.49    6.40
  -2   9   2  136.49    6.60
   2  -9  -2  122.99    6.80
  -2  -9   2  132.69    6.80
   2   9  -1   66.29    3.60
  -2   9   1   59.49    4.50
   2   9  -1   50.49    6.00
   2  -9  -1   62.49    4.30
   2   9   0   76.29    5.10
   2   9   0   75.39    4.80
   2   9   0   72.79    7.60
  -2   9   0   76.79    5.60
   2  -9   0   82.69    5.10
   2   9   1   -0.10    1.60
   2   9   1    0.50    2.50
  -2   9  -1    0.70    1.20
   2   9   1    0.00    1.40
  -2  -9  -1    2.40    2.50
   2  -9   1    3.90    2.00
   2  -9   1   -1.70    1.70
   2   9   2    5.70    2.20
   2   9   2    8.60    1.80
   2   9   2   10.50    2.50
  -2   9  -2    7.50    1.90
   2  -9   2    5.40    1.80
   2  -9   2    3.80    2.40
   2   9   3    1.50    1.30
   2   9   3    1.50    1.70
   2   9   3    1.30    1.40
  -2   9  -3    2.20    1.10
   2  -9   3    1.10    2.20
   2  -9   3    0.70    1.70
   2   9   4   16.80    3.20
  -2   9  -4   16.60    2.20
   2   9   4   14.90    3.00
   2   9   4   19.30    2.80
   2  -9   4   16.20    3.10
   2  -9   4   22.90    5.10
   2   9   5    2.20    1.70
  -2   9  -5    1.00    1.00
   2   9   5    1.10    1.50
   2   9   5    2.40    1.40
   2  -9   5    2.00    1.60
   2  -9   5    0.80    2.80
   2   9   6  156.58    7.30
  -2   9  -6  147.99    7.40
   2   9   6  152.98    7.40
   2   9   6  154.98    7.40
   2  -9   6  153.08    7.90
   2  -9   6  155.28    7.50
  -2   9  -7  327.87   14.30
   2   9   7  327.17   14.00
   2   9   7  340.57   14.20
   2   9   7  327.67   14.00
   2  -9   7  346.17   14.20
   2   9   8    6.00    2.00
  -2   9  -8    7.20    1.90
   2   9   8    5.70    1.80
   2  -9   8    6.80    1.90
   2 -10  -8    0.70    1.20
  -2 -10   8    9.60    3.00
  -2  10   7    1.30    1.20
   2  10  -7    2.90    1.50
  -2  10   7    1.50    1.20
   2 -10  -7    2.30    1.20
  -2 -10   7    1.30    1.60
  -2  10   6    1.50    1.40
  -2  10   6    0.60    1.40
   2  10  -6    0.80    1.40
  -2  10   6    0.20    1.30
  -2 -10   6   -0.20    1.70
  -2  10   5   15.10    3.40
  -2  10   5   10.10    2.50
   2  10  -5    9.00    2.20
  -2  10   4  273.87   12.10
   2  10  -4  256.47   11.70
  -2  10   4  270.07   11.70
  -2  10   4  260.57   11.70
  -2 -10   4  277.97   12.00
  -2  10   3   16.80    2.80
  -2  10   3   14.00    2.80
   2  10  -3   13.80    2.10
  -2  10   3   11.30    2.60
  -2 -10   3   15.30    3.10
   2 -10  -3    8.00    3.00
  -2  10   2   -0.20    1.50
  -2 -10   2    2.60    1.60
   2 -10  -2    4.00    1.60
   2  10  -1   14.10    3.00
  -2  10   1   17.70    3.40
   2  10  -1   11.70    2.60
  -2 -10   1   12.70    3.20
   2 -10  -1   15.40    3.40
   2  10   0   16.80    3.80
  -2  10   0   14.10    4.20
   2 -10   0   21.10    3.50
  -2  10  -1  157.88    7.10
   2  10   1  150.28    8.20
   2  10   1  157.38    7.40
  -2 -10  -1  134.89    8.00
   2 -10   1  148.69    7.40
   2 -10   1  155.58    7.90
  -2  10  -2   13.10    2.10
   2  10   2   13.20    2.60
   2  10   2   14.80    3.80
   2 -10   2    7.90    2.40
   2 -10   2   15.50    3.20
  -2 -10  -2    9.80    4.00
   2  10   3    0.70    1.40
  -2  10  -3    0.80    1.20
   2  10   3    2.20    1.90
   2  10   3    2.70    1.60
   2 -10   3    2.00    2.40
   2 -10   3    2.80    1.70
  -2  10  -4   80.69    4.70
   2  10   4   91.19    5.20
   2  10   4   77.89    7.10
   2  10   4   89.69    5.30
   2 -10   4   91.29    5.20
   2 -10   4   92.29    6.60
   2  10   5   10.70    2.50
  -2  10  -5   11.10    2.10
   2  10   5    9.90    3.10
   2  10   5   11.90    2.60
   2 -10   5   14.30    2.70
   2 -10   5   11.70    2.70
   2  10   6    4.50    1.60
   2  10   6    8.80    2.30
  -2  10  -6    6.60    2.10
   2  10   6    3.00    1.40
   2 -10   6    5.00    2.60
   2  10   7   29.00    2.60
  -2  10  -7   29.90    2.80
   2  10   7   31.20    3.10
   2  10   7   32.50    2.60
   2 -10   7   23.10    2.60
   2  10   8   74.89    3.70
   2  10   8   77.79    4.20
  -2 -10  -8   83.99    4.40
   2 -10   8   78.39    4.20
  -2  11   7    0.20    1.10
   2  11  -7    1.00    1.60
  -2  11   7    1.30    1.20
   2 -11  -7    5.20    2.10
  -2 -11   7    2.40    1.50
  -2  11   6    6.60    2.10
  -2  11   6   10.70    2.80
   2  11  -6    8.10    2.30
  -2 -11   6    9.00    2.60
   2 -11  -6   13.90    2.90
  -2  11   5    9.00    2.30
   2  11  -5    5.50    1.60
  -2  11   5    6.50    2.20
  -2 -11   5    7.10    1.70
   2 -11  -5    9.80    2.80
  -2  11   4   52.69    3.60
  -2  11   4   53.19    5.10
   2  11  -4   47.40    3.50
  -2 -11   4   58.39    5.30
   2 -11  -4   50.19    3.90
  -2  11   3  159.18    7.30
   2  11  -3  146.59    7.10
  -2  11   3  133.79    8.40
  -2 -11   3  147.49    7.30
   2 -11  -3  151.28    7.60
   2  11  -2   60.29    4.00
  -2  11   2   64.99    4.30
  -2 -11   2   63.29    4.30
   2 -11  -2   65.29    4.40
   2  11  -1   44.60    3.70
   2  11  -1   43.50    5.80
  -2  11   1   37.70    4.00
  -2 -11   1   44.30    3.90
   2 -11  -1   46.40    3.90
  -2  11   0   11.90    4.10
   2  11   0    9.30    2.30
   2 -11   0   10.40    3.60
   2  11   1   82.19    6.60
  -2  11  -1   81.09    4.80
   2  11   1   90.29    5.30
   2 -11   1   88.89    5.00
   2 -11   1   89.79    5.80
  -2 -11  -1   85.69    6.00
  -2  11  -2   35.40    2.90
   2  11   2   35.10    4.40
   2  11   2   29.40    3.20
  -2 -11  -2   29.00    4.30
   2 -11   2   29.10    3.50
   2 -11   2   36.50    4.60
   2  11   3   -3.10    1.80
  -2  11  -3   -0.50    1.20
   2  11   3    2.90    1.40
   2  11   3   -1.50    1.30
  -2 -11  -3   -1.20    1.90
   2 -11   3   -2.10    1.70
   2 -11   3    4.10    2.50
   2  11   4    0.50    1.30
  -2  11  -4    0.50    1.20
   2  11   4    0.70    1.40
  -2 -11  -4    1.80    1.80
   2 -11   4    0.00    2.70
   2 -11   4    1.90    1.50
   2  11   5  162.28    7.50
  -2  11  -5  151.68    7.90
   2  11   5  173.88    8.00
   2  11   5  171.48    7.90
   2 -11   5  145.09    8.50
   2 -11   5  162.68    7.60
  -2  11  -6  206.98    9.30
   2  11   6  214.68    9.20
   2  11   6  204.88    9.10
   2  11   6  201.88    9.10
   2 -11   6  216.28    9.50
  -2 -11  -6  203.18    9.20
   2  11   7    6.80    2.50
   2  11   7    3.00    1.20
  -2  11  -7    3.70    1.50
  -2 -11  -7    5.20    1.30
  -2  12   7    0.00    1.20
  -2  12   7   -1.60    1.50
   2 -12  -7    1.20    1.10
  -2 -12   7   -1.40    1.50
   2  12  -6   -1.50    1.50
  -2  12   6    0.60    1.40
  -2  12   6    0.40    1.00
  -2 -12   6    1.20    1.40
   2 -12  -6    0.40    1.20
   2  12  -5    8.50    2.40
  -2  12   5   11.50    3.30
  -2  12   5    9.20    2.10
  -2 -12   5   11.70    2.60
   2 -12  -5   12.00    2.40
   2  12  -4   82.69    5.00
  -2  12   4   98.99    5.00
  -2  12   4   85.89    5.90
  -2 -12   4   95.99    5.50
   2 -12  -4  104.49    5.30
  -2  12   3    3.00    1.40
   2  12  -3    1.20    1.50
   2 -12  -3    8.60    3.00
  -2 -12   3    2.50    1.70
  -2  12   2   20.70    2.90
   2  12  -2   16.20    3.20
   2 -12  -2   16.00    3.20
  -2 -12   2   18.30    3.20
   2  12  -1  120.39   10.30
  -2  12   1  142.89    7.00
   2 -12  -1  136.79    7.10
   2 -12  -1  138.59    7.40
  -2 -12   1  142.19    6.90
  -2  12   0   -1.60    2.20
   2  12   0    2.50    2.30
   2 -12   0    1.50    1.60
   2 -12   0    1.20    1.90
   2  12   1   91.29    5.40
   2 -12   1   91.89    5.20
  -2 -12  -1   82.99    6.20
   2 -12   1   83.39    5.80
  -2  12  -2   18.00    2.90
   2  12   2   21.70    5.10
   2 -12   2   16.80    4.60
   2 -12   2   19.50    2.80
  -2  12  -3   53.79    3.80
   2  12   3   69.09    4.70
   2  12   3   64.19    4.10
   2 -12   3   64.49    5.70
  -2 -12  -3   62.39    4.60
   2 -12   3   54.89    4.70
   2  12   4    4.40    1.70
   2  12   4    3.30    1.40
  -2  12  -4    3.40    1.40
   2 -12   4    7.60    2.40
  -2 -12  -4    4.00    1.70
   2 -12   4    5.30    3.20
   2  12   5   12.20    2.30
   2  12   5   20.40    2.80
  -2  12  -5   11.10    2.40
  -2 -12  -5   20.00    2.90
   2 -12   5   16.80    2.40
  -2  12  -6   43.70    3.30
   2  12   6   51.09    3.50
   2  12   6   43.30    3.10
   2 -12   6   48.70    4.00
  -2 -12  -6   49.80    3.30
   2  12   7    1.50    1.00
   2  12   7    1.10    1.60
  -2 -12  -7    1.10    1.40
  -2  13   6    0.10    0.90
   2 -13  -6    0.70    1.10
  -2 -13   6    0.60    1.50
  -2  13   5   24.50    3.50
   2  13  -5   26.70    3.20
   2 -13  -5   19.10    2.60
  -2 -13   5   20.10    2.60
   2  13  -4    1.30    1.70
  -2  13   4    0.90    1.20
  -2 -13   4    0.50    1.40
   2  13  -3   11.60    3.20
  -2  13   3   15.10    2.50
  -2 -13   3   16.70    2.80
   2 -13  -3   14.40    3.00
   2  13  -2   22.50    4.10
  -2  13   2   13.30    2.80
   2 -13  -2   14.20    3.10
  -2 -13   2   17.10    2.70
   2 -13  -2   19.00    3.00
  -2  13   1    3.20    1.80
  -2 -13   1    1.00    3.50
   2 -13  -1    0.20    1.70
   2 -13  -1   -0.90    1.50
   2  13   0   78.69    5.40
  -2  13   0   81.19    5.80
   2 -13   0   69.19    4.50
  -2 -13   0   71.79    4.50
   2 -13   0   76.49    5.00
   2  13   1   -0.20    1.80
   2 -13   1    0.40    1.50
   2 -13   1   -0.10    2.10
  -2  13  -2   25.70    3.80
   2  13   2   27.70    9.00
   2  13   2   33.80    3.20
  -2 -13  -2   30.20    4.70
   2 -13   2   34.50    3.10
   2 -13   2   23.40    4.10
  -2  13  -3   45.40    3.70
   2  13   3   51.79    3.40
   2  13   3   45.60    4.50
   2 -13   3   36.50    5.70
  -2 -13  -3   45.10    4.30
   2 -13   3   51.69    3.40
  -2  13  -4    3.50    1.60
   2  13   4    4.10    1.20
   2  13   4    3.10    1.90
   2 -13   4    3.50    1.40
  -2 -13  -4    6.20    1.90
  -2  13  -5    4.20    1.50
   2  13   5    1.60    1.60
   2  13   5    2.20    1.10
   2 -13   5    5.00    1.90
  -2 -13  -5    2.20    1.70
   2  13   6   29.30    2.90
   2  13   6   41.40    2.50
   2 -13   6   38.30    2.70
  -2 -13  -6   31.70    3.30
  -2  14   5   24.00    2.10
  -2 -14   5   23.00    2.40
   2 -14  -5   20.60    2.50
   2  14  -4   35.10    6.40
  -2  14   4   29.00    2.50
  -2 -14   4   30.00    2.50
   2 -14  -4   27.00    2.70
   2 -14  -4   27.90    2.90
  -2  14   3    2.90    1.50
   2 -14  -3   -0.30    1.40
   2 -14  -3   -0.60    1.40
  -2 -14   3    0.40    2.00
  -2  14   2    0.50    1.40
   2 -14  -2    1.20    1.60
  -2 -14   2    0.00    1.40
   2 -14  -2   -0.40    1.40
  -2  14   1    3.10    1.90
  -2 -14   1    6.20    2.30
   2 -14  -1    3.30    1.50
   2  14   0    0.70    2.40
  -2 -14   0    0.70    1.30
   2 -14   0   -0.60    1.50
   2 -14   0    0.50    1.80
   2  14   1   12.80    3.20
   2 -14   1    6.50    2.20
  -2 -14  -1    6.70    2.40
   2 -14   1    9.40    2.60
   2  14   2    4.70    1.50
  -2 -14  -2    7.70    2.30
   2  14   3    0.00    1.30
   2 -14   3   -0.90    1.20
   2  14   4   19.00    2.30
   2 -14   4   16.50    2.20
   2  14   5    0.50    1.10
   2 -14   5    1.90    1.10
  -2  15   4    1.00    1.10
   2 -15  -4    8.10    2.90
  -2  15   3   48.40    3.90
   2 -15  -3   47.60    3.30
   2 -15  -3   52.09    3.60
  -2 -15   3   53.39    3.00
  -2  15   2   59.49    4.30
   2 -15  -2   66.89    6.70
  -2 -15   2   64.29    3.80
   2 -15  -2   65.59    3.70
   2 -15  -1   16.90    2.30
  -2 -15   1   17.70    2.60
  -2 -15   0    1.90    1.50
   2 -15   0   -2.00    1.20
   2  15   1   31.70    3.60
   2 -15   1   29.00    4.20
  -2 -15  -1   25.90    3.20
   2  15   2    6.80    1.50
   2 -15   2    9.60    3.10
  -2 -15  -2    7.30    2.00
   2  15   3    3.60    1.40
  -2 -15  -3    6.60    2.00
   2 -15   3    2.60    1.10
   2  15   4    0.10    1.10
  -2 -15  -4    1.60    1.10
   2 -15   4    2.40    1.10
  -2 -16   2    5.10    1.90
  -2 -16   1   32.70    2.40
   2 -16  -1   37.40    2.80
   2 -16   0   -0.70    1.20
  -2 -16   0   -1.20    1.10
  -2 -16  -1   26.30    2.20
   2 -16   1   26.20    2.30
   2 -16   2   11.10    2.00
  -2 -16  -2   15.00    1.90
  -3   0   9   -1.70    2.40
  -3   0   9   -1.90    1.90
  -3   0   9    0.20    1.40
  -3   0   8   20.70    3.80
  -3   0   8   18.60    3.70
  -3   0   8   16.60    3.00
  -3   0   7   -0.80    2.30
  -3   0   7   -2.90    1.90
  -3   0   7    1.10    1.60
  -3   0   6   31.80    3.50
  -3   0   6   24.50    4.20
  -3   0   6   25.00    4.90
  -3   0   4  953.80   38.50
   3   0  -4  995.30   38.50
   3   0  -3    0.00    0.40
  -3   0   3    0.50    0.50
  -3   0   2  161.38    6.50
   3   0  -2  156.88    6.50
   3   0  -1    0.20    0.20
  -3   0   1   -0.10    0.20
  -3   0   0  373.26   14.60
   3   0   0  367.46   14.60
  -3   0  -1    0.20    0.30
  -3   0  -2   18.10    1.00
  -3   0  -3    0.50    0.50
  -3   0  -4   25.20    1.80
   3   0   5    2.10    1.80
   3   0   5   -0.50    1.60
   3   0   6  407.96   18.00
   3   0   6  431.96   17.60
   3   0   7    1.60    1.40
   3   0   7   -2.00    1.50
   3   0   7   -0.30    3.00
   3   0   8   20.50    2.70
   3   0   8   19.00    2.70
   3   0   9    1.70    1.10
   3   0   9   -1.10    1.20
   3   0  10   14.40    2.00
  -3   1  10   17.40    3.00
  -3   1   9    7.40    2.90
  -3  -1   9   12.40    3.00
  -3   1   8   18.60    3.90
  -3   1   8   15.90    2.80
  -3   1   8   11.10    3.20
  -3  -1   8   11.90    3.40
  -3  -1   8   16.40    4.00
  -3  -1   8   10.90    3.70
  -3   1   7  109.19    6.00
  -3   1   7   97.59    6.30
  -3   1   7  120.39    5.90
  -3  -1   7  109.99    6.30
  -3  -1   7   95.29    6.50
  -3  -1   7  116.39    6.00
  -3   1   6    2.80    2.30
  -3   1   6    2.50    1.50
  -3   1   6    1.10    1.90
  -3  -1   6    4.00    2.30
  -3  -1   6    2.80    1.80
  -3  -1   6   -1.10    2.60
  -3   1   5    1.60    1.70
   3   1  -5    2.90    1.60
   3   1  -5    2.50    1.40
   3   1  -4  399.56   17.10
   3   1  -4  437.26   17.00
  -3  -1   4  407.26   17.00
   3  -1  -4  444.76   17.10
   3   1  -3  828.92   32.80
  -3   1   3  850.91   32.90
  -3  -1   3  821.72   32.80
   3  -1  -3  835.32   32.90
  -3   1   2  235.58    9.60
   3   1  -2  220.68    9.10
  -3  -1   2  237.18    9.20
   3  -1  -2  219.98    9.30
   3   1  -1  347.07   13.70
  -3   1   1  351.46   13.70
  -3  -1   1  357.86   13.70
   3  -1  -1  335.27   13.70
  -3   1   0  195.28    7.70
   3   1   0  186.58    7.60
  -3  -1   0  204.08    7.60
   3  -1   0  187.08    7.90
  -3   1  -1  618.24   24.20
  -3  -1  -1  609.64   24.20
  -3  -1  -1  618.44   24.10
  -3   1  -2  457.35   17.80
  -3  -1  -2  424.66   17.40
  -3   1  -3  240.08    9.80
  -3  -1  -3  238.28    9.70
  -3   1  -4  925.21   36.40
  -3  -1  -4  911.01   36.30
   3   1   5  397.56   16.90
   3   1   5  408.16   16.90
   3  -1   5  397.86   16.90
   3  -1   5  415.36   17.00
   3   1   6   72.69    4.80
   3   1   6   71.39    5.00
   3   1   6   79.59    4.60
   3  -1   6   77.19    4.80
   3  -1   6   81.49    4.70
   3   1   7  655.13   25.90
   3   1   7  634.14   25.90
   3   1   7  623.94   25.90
   3  -1   7  624.14   25.90
   3  -1   7  617.64   25.90
   3   1   8  110.99    6.50
   3   1   8  116.69    6.00
   3   1   8  123.39    6.80
   3  -1   8  116.99    6.10
   3  -1   8  120.59    6.20
   3   1   9    9.10    2.00
   3   1   9    6.70    2.20
   3  -1   9    6.20    1.30
   3  -1   9    6.50    2.20
   3   1  10    1.00    1.00
   3   1  10   -0.80    1.10
   3  -1  10    0.40    1.00
   3  -1  10   -0.40    1.10
  -3   2  10   25.50    2.80
  -3   2   9    5.40    2.20
  -3   2   9    9.80    2.60
  -3  -2   9    6.40    2.20
  -3  -2   9   11.70    3.40
  -3   2   8    3.20    2.10
  -3   2   8    1.20    1.60
  -3   2   8    2.90    1.50
  -3  -2   8    1.40    1.90
  -3  -2   8    0.30    2.20
  -3   2   7    5.90    2.20
  -3   2   7    8.70    2.90
  -3  -2   7   13.40    3.90
  -3  -2   7    8.10    2.60
  -3   2   6    1.80    2.30
  -3   2   6    2.30    1.80
   3   2  -6    3.60    1.60
  -3   2   6    0.70    1.50
  -3  -2   6    6.00    2.50
  -3  -2   6    0.50    2.00
   3   2  -5   23.80    2.40
  -3   2   5   24.50    3.20
   3   2  -5   26.60    3.70
   3   2  -4   77.99    3.60
   3   2  -4   73.99    3.80
  -3  -2   4   72.59    3.80
   3  -2  -4   77.19    3.70
   3   2  -3  226.98    9.20
  -3   2   3  226.28    9.30
  -3  -2   3  234.98    9.20
   3  -2  -3  214.28    9.30
  -3   2   2   33.40    1.70
   3   2  -2   31.60    1.60
  -3  -2   2   34.30    1.60
   3  -2  -2   35.70    1.70
   3   2  -1  157.18    6.30
  -3   2   1  165.48    6.40
  -3  -2   1  161.48    6.30
   3  -2  -1  147.09    6.40
  -3   2   0  509.65   19.70
   3  -2   0  490.25   19.70
  -3   2  -1 9999.00  366.16
  -3  -2  -1 8749.22  365.26
  -3   2  -2    1.90    0.60
  -3   2  -2    2.10    0.60
  -3  -2  -2    1.50    0.50
  -3   2  -3    0.40    0.80
  -3   2  -3   -0.50    0.60
  -3  -2  -3    0.60    0.50
  -3   2  -4   19.50    1.80
  -3  -2  -4   17.60    1.80
   3   2   5   12.60    3.30
   3   2   5   13.00    2.90
   3  -2   5    8.00    1.80
   3  -2   5   12.30    3.60
   3   2   6   18.70    2.90
  -3   2  -6   19.50    2.60
   3   2   6   18.00    3.00
   3  -2   6   23.20    3.10
   3  -2   6   21.60    3.10
   3   2   7  479.15   20.20
   3   2   7  490.55   20.20
   3   2   7  461.85   20.00
   3  -2   7  494.45   20.20
   3  -2   7  480.25   20.10
   3   2   8   82.39    4.80
   3   2   8   80.59    4.70
   3   2   8   90.09    5.20
   3  -2   8   76.39    4.80
   3  -2   8   80.59    4.80
   3   2   9   94.29    5.10
   3   2   9   97.09    5.70
   3   2   9  103.99    5.00
   3  -2   9  103.59    5.00
   3  -2   9  101.89    5.00
   3   2  10    1.20    1.10
   3  -2  10   -0.30    1.50
   3  -2  10    0.50    1.20
  -3   3  10    1.90    1.10
  -3  -3   9    5.20    2.00
  -3   3   8    6.40    2.20
  -3   3   8    7.30    2.60
  -3   3   8    2.00    1.50
  -3  -3   8    2.90    2.20
  -3  -3   8   -0.10    2.10
  -3   3   7    3.30    2.20
  -3   3   7    1.30    1.40
  -3   3   7    2.40    1.60
   3   3  -7    2.60    2.00
  -3  -3   7    1.90    2.10
  -3  -3   7    1.60    2.20
  -3   3   6    0.60    1.40
  -3   3   6    3.10    2.20
   3   3  -6   -0.90    1.40
  -3   3   6   -1.50    1.60
  -3  -3   6    3.50    2.40
  -3  -3   6   -0.70    2.10
  -3   3   5    8.90    1.90
   3   3  -5    9.50    2.00
  -3   3   5    9.80    3.00
   3   3  -4  302.97   12.30
   3   3  -4  302.97   12.10
   3  -3  -4  294.67   12.30
  -3  -3   4  285.27   12.30
   3   3  -3  109.69    5.10
   3   3  -3  112.49    4.90
  -3   3   3  118.19    5.10
  -3  -3   3  118.49    5.00
   3  -3  -3  117.99    5.00
  -3   3   2   87.09    3.80
   3   3  -2   86.39    3.60
  -3  -3   2   86.69    3.60
   3  -3  -2   85.19    3.70
  -3   3   1   97.99    4.20
   3  -3  -1   92.89    4.00
  -3   3   0  290.57   11.40
   3  -3   0  279.47   11.40
  -3   3  -1 1467.45   55.39
   3  -3   1 1359.56   55.39
  -3   3  -2   29.70    1.80
  -3  -3  -2   27.80    1.40
  -3   3  -3   37.60    2.10
  -3   3  -3   36.90    2.50
   3   3   3   38.40    2.10
   3  -3   3   37.20    2.50
  -3  -3  -3   36.70    2.00
  -3   3  -4   80.79    4.10
  -3  -3  -4   84.39    4.10
   3   3   5   22.70    3.30
   3   3   5   23.90    3.50
   3   3   5   20.90    3.30
   3  -3   5   23.10    3.50
   3  -3   5   24.00    4.10
   3   3   6  219.18    9.70
  -3   3  -6  218.78    9.40
   3   3   6  208.78    9.60
   3   3   6  210.88    9.60
   3  -3   6  198.98    9.60
   3  -3   6  218.68    9.80
   3   3   7  309.27   13.40
   3   3   7  313.97   13.40
   3   3   7  300.67   13.20
  -3   3  -7  295.47   13.10
   3  -3   7  306.37   13.30
   3  -3   7  302.47   13.30
   3   3   8  102.29    5.30
   3   3   8   93.49    5.50
   3   3   8   92.59    5.20
   3  -3   8  102.09    5.30
   3  -3   8   94.99    5.50
   3   3   9    8.20    3.00
   3   3   9   13.40    2.00
   3   3   9   12.40    2.20
   3  -3   9   12.10    2.20
   3  -3   9   13.60    2.30
   3   3  10   -0.90    0.90
   3   3  10    1.40    0.90
   3  -3  10    0.60    1.50
   3  -3  10   -0.90    1.30
  -3   4  10    0.40    1.10
  -3   4   9    1.80    1.00
  -3  -4   9    4.60    2.10
  -3   4   8    5.50    1.40
  -3   4   8    4.40    1.70
  -3   4   8    9.00    2.50
  -3  -4   8    5.10    2.00
   3   4  -7   23.60    3.10
  -3   4   7   27.80    3.10
  -3   4   7   23.30    4.00
  -3   4   7   17.00    2.80
  -3  -4   7   23.50    4.10
  -3  -4   7   27.00    4.60
  -3   4   6   13.80    2.30
  -3   4   6   18.70    3.00
   3   4  -6   13.50    2.40
  -3   4   6   12.60    4.50
  -3  -4   6   12.00    4.30
  -3  -4   6   16.40    4.40
  -3   4   5   69.89    5.00
  -3   4   5   72.59    4.60
   3   4  -5   76.29    3.90
  -3   4   5   57.89    5.80
  -3   4   5   70.99    4.50
  -3  -4   5   72.49    5.60
  -3  -4   5   71.79    5.60
   3   4  -4  434.76   17.40
   3   4  -4  423.36   17.20
   3  -4  -4  418.06   17.40
  -3   4   3  475.85   19.40
   3   4  -3  477.85   19.20
   3   4  -3  485.05   19.50
   3  -4  -3  495.75   19.40
  -3   4   2  407.96   15.70
   3   4  -2  376.26   15.80
   3  -4  -2  392.16   15.70
  -3   4   1    2.30    0.50
   3  -4  -1    1.60    0.60
  -3   4   0  308.77   12.60
   3  -4   0  321.57   12.90
  -3   4  -1  209.88    8.60
  -3   4  -2  320.07   12.60
  -3  -4  -2  305.47   12.20
   3  -4   2  297.37   12.70
   3   4   3   32.60    2.20
  -3   4  -3   36.40    2.10
  -3   4  -3   32.20    2.70
  -3  -4  -3   33.80    2.00
  -3   4  -4    4.10    1.40
  -3  -4  -4    5.70    2.20
   3   4   5    2.10    1.60
   3   4   5    0.60    1.40
   3   4   5   -1.40    1.70
  -3   4  -5    2.30    1.30
   3  -4   5    1.70    1.70
   3  -4   5   -1.10    2.00
   3   4   6    6.40    1.80
  -3   4  -6    4.10    1.30
   3   4   7   13.00    2.50
  -3   4  -7    9.90    2.70
   3   4   7   11.20    3.10
   3  -4   7   13.80    2.90
   3  -4   7   10.70    3.20
   3   4   8    4.30    1.30
   3   4   8    5.20    1.40
   3   4   8    4.40    1.50
   3  -4   8    2.50    1.50
   3   4   9   17.40    2.10
   3   4   9   23.30    2.90
   3   4   9   16.30    2.80
   3  -4   9   16.70    2.30
   3  -4   9   17.80    2.40
   3   4  10    7.50    1.80
   3   4  10    6.30    1.50
   3  -4  10    6.50    1.90
  -3   5  10   10.10    1.80
  -3   5   9    0.90    1.10
  -3   5   8    2.10    1.10
   3   5  -8    1.50    2.40
  -3   5   8    2.50    2.10
  -3  -5   8    2.50    2.00
   3   5  -7   48.90    3.70
  -3   5   7   44.50    4.10
  -3   5   7   56.09    3.60
  -3   5   7   58.09    4.80
  -3   5   7   58.79    4.60
  -3  -5   7   49.90    4.50
  -3   5   6   16.40    3.00
  -3   5   6   18.60    3.60
  -3   5   6   20.20    2.90
  -3   5   6    9.60    4.10
   3   5  -6   16.00    2.40
  -3  -5   6   14.60    4.60
  -3   5   5    2.10    1.50
  -3   5   5    3.20    2.20
   3   5  -5    0.90    1.00
  -3   5   5    3.30    1.60
  -3   5   5    4.30    1.90
  -3  -5   5    3.70    2.30
  -3   5   4  235.58   11.10
  -3   5   4  241.78   10.90
   3   5  -4  259.37   10.70
   3   5  -4  240.68   10.50
  -3   5   4  236.38   10.90
   3  -5  -4  286.17   11.50
   3   5  -3  834.52   31.90
   3   5  -3  777.02   31.50
   3  -5  -3  787.72   31.80
  -3   5   2  135.69    5.90
   3   5  -2  132.79    6.00
   3  -5  -2  135.39    5.80
  -3   5   1  696.33   26.90
   3   5  -1  648.34   27.10
   3  -5  -1  699.33   27.00
  -3   5   0   -0.70    0.60
   3  -5   0   -0.70    0.50
  -3   5  -1  187.18    7.40
   3  -5   1  165.88    7.60
  -3   5  -2   33.40    2.40
   3  -5   2   36.30    2.40
   3   5   3    5.20    1.20
  -3  -5  -3    4.20    1.50
   3   5   4    3.10    1.60
   3   5   4    2.80    1.50
   3   5   4   -0.20    1.80
  -3   5  -4    1.00    1.80
   3  -5   4    1.40    1.90
  -3  -5  -4    0.80    1.60
   3  -5   4    3.80    2.30
   3   5   5  114.79    5.90
   3   5   5  108.49    5.90
   3   5   5  106.69    6.40
  -3   5  -5  116.39    5.50
   3   5   5  110.09    5.80
   3  -5   5  110.79    6.60
   3  -5   5  105.19    5.90
  -3   5  -6   15.40    2.20
   3   5   6   12.50    2.70
   3   5   6   10.70    2.90
   3   5   6   19.20    3.00
   3  -5   6   13.50    3.60
   3  -5   6   14.90    3.30
   3   5   7  557.74   23.40
   3   5   7  632.44   24.50
   3   5   7  575.44   23.40
  -3   5  -7  541.75   23.30
   3  -5   7  555.94   23.50
   3  -5   7  545.45   23.40
   3   5   8   -1.40    1.20
   3   5   8    3.10    1.80
  -3   5  -8   -2.80    2.20
   3   5   8    6.10    2.40
   3  -5   8   -0.40    1.40
   3   5   9    3.60    1.30
   3   5   9    2.50    1.30
   3   5   9    2.30    1.00
   3  -5   9    4.10    1.50
   3  -5   9    6.80    2.30
   3   5  10   13.30    1.80
   3  -5  10   16.00    2.00
  -3   6   9    0.90    0.90
  -3   6   8    0.70    2.10
   3   6  -8    1.00    2.10
  -3   6   8    2.30    1.10
  -3  -6   8    4.50    2.00
  -3   6   7   23.80    3.80
   3   6  -7   27.00    3.00
  -3   6   7   20.10    3.80
  -3   6   7   32.20    2.90
  -3  -6   7   33.00    3.90
  -3   6   6    0.50    2.00
  -3   6   6    0.60    1.30
  -3   6   6    0.00    1.70
  -3   6   6    2.50    1.30
   3   6  -6    3.50    1.40
  -3  -6   6    5.30    2.20
  -3   6   5    7.50    2.90
  -3   6   5   12.30    3.90
  -3   6   5   12.00    2.60
   3   6  -5   11.40    1.90
  -3   6   5    7.10    1.70
  -3  -6   5   11.40    2.40
  -3   6   4   53.39    4.90
   3   6  -4   54.89    3.20
  -3   6   4   58.29    3.80
  -3   6   4   56.89    3.90
  -3   6   4   50.69    4.70
  -3  -6   4   50.69    4.80
   3   6  -3   14.40    1.70
   3   6  -2    1.20    0.80
  -3   6   2    1.20    1.10
   3  -6  -2   -0.30    1.00
  -3   6   1   17.00    1.80
   3   6  -1   18.50    1.90
   3  -6  -1   15.30    1.70
  -3   6   0  253.77   10.40
   3   6   0  269.87   10.80
   3  -6   0  220.38   10.50
   3  -6   0  267.17   10.50
  -3   6  -1   40.70    2.50
  -3   6  -2   93.19    4.90
  -3   6  -2  102.29    4.60
  -3   6  -3   -0.80    1.30
  -3  -6  -3   -2.00    1.20
   3   6   4    2.80    1.70
   3   6   4    6.30    1.60
   3   6   4    4.40    1.80
   3   6   4    4.80    1.70
   3  -6   4   11.30    3.20
   3  -6   4    5.20    2.40
   3   6   5   11.30    3.10
   3   6   5   10.20    2.90
  -3   6  -5    7.80    1.90
   3   6   5    9.10    3.40
   3  -6   5   10.10    4.10
   3   6   6    6.90    2.70
   3   6   6   10.60    2.70
   3   6   6   10.60    2.40
  -3   6  -6   13.40    2.20
   3   6   6    8.60    2.60
   3  -6   6   11.30    3.60
   3  -6   6   11.00    3.00
   3   6   7   47.50    3.50
  -3   6  -7   45.20    3.40
   3   6   7   46.40    3.40
   3   6   7   45.50    3.70
   3  -6   7   41.80    4.30
   3  -6   7   46.90    3.90
   3   6   8  126.99    6.20
   3   6   8  130.29    6.20
   3   6   8  139.09    6.50
  -3   6  -8  129.79    6.80
   3  -6   8  135.69    6.40
   3  -6   8  130.59    6.40
   3   6   9    6.30    1.90
   3   6   9    3.10    1.10
   3   6   9    6.10    2.10
   3  -6   9    2.90    1.60
   3  -6   9    3.70    1.20
  -3   7   9    0.70    1.10
   3   7  -8    0.90    2.50
  -3   7   8    2.10    2.10
  -3   7   8   -2.00    2.90
  -3  -7   8    1.40    1.90
  -3   7   7    9.20    3.10
  -3   7   7    8.00    3.20
   3   7  -7    2.80    1.40
  -3  -7   7    2.40    2.00
  -3   7   6   20.60    3.00
  -3   7   6   24.20    3.70
   3   7  -6   23.60    2.60
  -3   7   6   26.00    3.20
  -3  -7   6   28.40    4.00
  -3   7   5    6.20    2.10
  -3   7   5    8.10    2.70
   3   7  -5    7.70    1.90
  -3  -7   5    9.30    2.40
  -3   7   4   12.20    3.50
  -3   7   4   17.10    4.10
  -3   7   4   17.50    2.60
   3   7  -4   20.80    3.40
  -3  -7   4   21.40    4.00
  -3   7   3  136.79    6.70
  -3   7   3  131.29    7.20
   3   7  -3  146.19    6.40
  -3   7   3  142.59    7.40
   3  -7  -3  123.19    7.10
  -3  -7   3  148.19    7.40
   3   7  -2   80.19    5.20
   3  -7  -2   79.79    4.60
   3   7  -1  452.85   17.70
  -3   7   1  401.56   17.60
   3  -7  -1  445.66   17.70
  -3   7   0  192.68    8.80
   3   7   0  205.88    8.90
   3  -7   0  222.78    8.90
  -3   7  -1  176.08    7.70
   3   7   2  109.79    6.40
  -3   7  -2  111.39    5.40
   3   7   2  110.59    6.40
   3   7   3   27.70    3.30
   3   7   3   21.40    3.70
   3   7   3   26.30    4.10
   3   7   3   19.50    3.10
  -3   7  -3   24.60    4.10
   3  -7   3   32.00    3.90
   3  -7   3   26.80    4.90
   3   7   4    4.10    1.70
   3   7   4    2.00    1.40
   3   7   4    3.50    1.70
  -3   7  -4    2.90    1.10
   3  -7   4    0.60    2.40
   3  -7   4    1.80    1.80
   3   7   5    0.70    1.70
   3   7   5    2.20    1.50
   3   7   5    1.90    1.40
   3   7   5    0.10    1.50
  -3   7  -5   -0.90    1.10
   3  -7   5   -1.00    2.60
   3  -7   5    1.20    1.60
   3   7   6  338.47   14.80
   3   7   6  353.86   15.00
  -3   7  -6  360.96   15.20
   3   7   6  350.26   15.00
   3   7   6  346.97   15.20
   3  -7   6  345.27   15.20
   3  -7   6  351.96   15.10
   3   7   7   42.50    3.20
  -3   7  -7   41.80    3.30
   3   7   7   41.70    7.40
   3   7   7   46.20    3.50
   3   7   7   46.10    3.40
   3  -7   7   48.10    3.90
   3  -7   7   45.50    3.60
   3   7   8  106.29    5.40
  -3   7  -8  109.59    5.70
   3   7   8   97.59    5.00
   3   7   8  106.59    5.00
   3  -7   8   95.49    5.20
   3  -7   8   97.89    5.20
   3   7   9    5.50    1.90
   3   7   9    2.90    1.30
   3  -7   9    0.70    1.10
   3  -8  -9    8.40    2.10
   3   8  -8    8.20    3.30
  -3   8   8   10.90    2.10
  -3  -8   8   11.40    3.30
  -3   8   7    3.50    1.60
  -3   8   7    8.10    3.10
   3   8  -7    1.70    1.50
  -3   8   7    2.50    1.80
  -3  -8   7    4.70    1.90
   3   8  -6    2.10    1.30
  -3   8   6    8.10    2.80
  -3   8   6    4.20    1.60
  -3   8   6    5.10    1.80
  -3  -8   6    4.50    2.20
  -3   8   5   42.50    3.90
  -3   8   5   43.80    3.60
  -3   8   5   44.90    4.00
   3   8  -5   51.49    4.20
  -3  -8   5   43.10    4.70
   3   8  -4   20.30    2.10
  -3   8   4   15.20    3.50
  -3   8   4   16.90    3.60
  -3  -8   4   13.00    3.90
   3   8  -3   12.20    1.80
  -3   8   3   16.60    3.90
  -3   8   3    7.60    2.50
  -3   8   3   12.90    2.40
  -3  -8   3    9.50    2.30
  -3   8   2   28.40    3.00
  -3   8   2   31.70    3.80
   3   8  -2   33.90    2.40
  -3  -8   2   29.70    4.00
  -3   8   1  251.77   10.90
   3  -8  -1  255.07   11.00
   3  -8  -1  240.08   11.00
   3   8   0   29.90    3.00
   3  -8   0   32.60    3.90
   3   8   1  232.88   10.20
   3   8   1  225.68   10.10
   3   8   1  241.28   10.70
   3  -8   1  223.88   10.50
   3  -8   1  219.48   10.30
   3   8   2  212.68    9.70
   3   8   2  209.48    9.40
   3   8   2  197.48    9.20
   3  -8   2  211.88    9.90
   3  -8   2  207.68    9.50
  -3   8  -3   42.40    2.90
   3   8   3   37.90    3.30
   3   8   3   42.20    3.90
   3   8   3   38.40    3.60
   3  -8   3   32.60    4.90
   3  -8   3   41.80    4.00
   3   8   4    1.40    2.10
   3   8   4    1.40    1.70
  -3   8  -4   -0.90    1.10
   3  -8   4    1.60    2.30
   3  -8   4   -2.00    2.30
  -3   8  -5    8.40    2.00
   3   8   5    4.60    1.50
   3   8   5    8.60    3.10
   3   8   5   10.30    2.80
   3  -8   5    5.70    1.70
   3  -8   5    2.70    2.50
  -3   8  -6   -0.50    1.40
   3   8   6   -0.10    1.40
   3   8   6    0.10    2.10
   3   8   6   -0.60    1.70
   3   8   6    2.50    1.40
   3  -8   6    9.80    3.90
   3  -8   6    0.40    1.60
   3   8   7   18.90    3.70
   3   8   7   16.30    3.80
  -3   8  -7   25.90    2.90
   3   8   7   20.00    3.40
   3  -8   7   16.20    3.40
   3  -8   7   26.60    3.40
  -3   8  -8   10.00    3.00
   3   8   8    8.70    2.60
   3   8   8    5.00    1.50
   3  -8   8    4.10    1.30
   3  -8   8   11.10    3.20
   3   8   9    6.10    1.80
   3  -8   9    8.80    1.80
  -3   9   8    5.40    1.90
  -3   9   8    1.70    2.30
   3   9  -8   -0.10    2.00
  -3  -9   8    2.70    2.00
   3  -9  -8    5.50    2.30
   3   9  -7    2.00    1.40
  -3   9   7    1.30    2.20
  -3   9   7    1.20    1.30
  -3   9   7    3.10    1.80
  -3  -9   7    9.40    3.30
  -3   9   6    8.00    2.80
   3   9  -6    1.30    1.20
  -3   9   6    3.90    1.80
  -3  -9   6    6.00    2.10
  -3   9   5   15.60    3.40
   3   9  -5   14.30    2.20
  -3   9   5   16.70    3.50
  -3   9   5   12.60    3.60
  -3  -9   5   13.20    3.80
  -3   9   4  159.58    7.60
  -3   9   4  159.38    8.10
  -3   9   4  149.29    7.80
   3   9  -4  168.48    7.60
  -3  -9   4  165.48    8.10
   3   9  -3  104.09    5.20
  -3   9   3  106.39    5.70
  -3   9   3   93.89    6.50
  -3  -9   3  101.19    5.60
  -3   9   2   10.00    2.80
   3   9  -2   12.10    2.00
   3  -9  -2   10.90    3.00
  -3  -9   2   12.90    3.30
   3   9  -1    2.50    1.30
  -3   9   1    4.70    1.80
   3   9  -1    2.40    2.90
   3  -9  -1    3.40    1.70
  -3   9   0   49.80    3.50
   3   9   0   47.40    6.10
   3   9   0   54.09    4.50
   3   9   0   54.79    3.90
  -3   9   0   40.40    5.10
   3  -9   0   57.89    4.30
   3   9   1   68.89    4.50
  -3   9  -1   71.59    4.00
   3   9   1   72.99    5.50
   3   9   1   70.79    4.40
   3  -9   1   74.89    5.00
   3  -9   1   68.99    4.70
  -3   9  -2   16.60    2.20
   3   9   2   14.30    3.70
   3   9   2   18.20    3.10
   3   9   2   15.60    2.80
   3  -9   2   12.30    3.40
   3  -9   2   20.00    4.10
  -3   9  -3   14.70    2.20
   3   9   3   20.70    3.00
   3   9   3   16.60    3.50
   3  -9   3   13.80    3.90
   3   9   4   -1.60    1.40
   3   9   4    1.10    1.70
   3   9   4    1.00    1.50
   3  -9   4    1.00    2.40
   3  -9   4    0.80    1.60
   3   9   5   31.20    3.10
   3   9   5   34.40    3.30
   3   9   5   26.50    3.20
  -3   9  -5   31.00    2.60
   3  -9   5   18.40    4.60
   3  -9   5   23.60    3.40
  -3   9  -6  121.99    6.40
   3   9   6  126.29    6.50
   3   9   6  135.79    6.40
   3   9   6  131.59    6.30
   3  -9   6  130.69    6.50
   3  -9   6  124.19    6.80
   3   9   7   90.89    5.10
   3   9   7   93.39    4.80
  -3   9  -7   90.09    4.90
   3   9   7   93.79    4.70
   3  -9   7   82.79    5.20
   3  -9   7   90.69    5.20
   3   9   8   42.00    2.60
   3   9   8   46.10    2.80
  -3   9  -8   44.10    3.70
   3  -9   8   39.30    2.80
  -3  10   8   18.20    2.10
   3 -10  -8   18.80    2.10
  -3  10   7   34.00    2.70
   3  10  -7   27.70    3.00
  -3  10   7   27.10    2.60
  -3 -10   7   31.20    3.30
   3 -10  -7   32.50    2.70
   3  10  -6    8.50    2.20
  -3  10   6    7.60    2.30
  -3  10   6   11.70    2.80
   3 -10  -6    7.40    2.60
  -3 -10   6    5.90    1.80
  -3  10   5   25.70    2.90
  -3  10   5   24.90    3.60
   3  10  -5   24.90    2.60
   3 -10  -5   26.70    3.40
  -3 -10   5   25.00    3.50
  -3  10   4   27.80    4.60
   3  10  -4   25.20    2.60
  -3  10   4   21.30    3.20
  -3  10   4   26.50    4.40
  -3 -10   4   31.10    3.60
   3 -10  -4   29.10    3.30
  -3  10   3    6.30    1.70
   3  10  -3    9.00    2.20
  -3  10   3    6.10    2.60
   3 -10  -3   12.20    4.10
  -3 -10   3    6.50    1.80
  -3  10   2   36.50    3.50
   3  10  -2   33.70    3.00
   3 -10  -2   32.60    3.40
  -3 -10   2   37.60    3.70
  -3  10   1    3.40    1.80
   3  10  -1    6.10    2.60
   3  10  -1    4.70    2.70
  -3 -10   1   -3.40    3.10
   3 -10  -1    2.60    1.70
  -3  10   0   11.80    4.30
   3  10   0    8.40    2.90
   3  10   0    8.90    2.20
   3 -10   0    9.80    3.30
   3 -10   0   10.30    3.30
   3  10   1   19.20    3.30
  -3  10  -1   23.50    2.70
   3  10   1   17.10    4.50
   3 -10   1   18.00    3.80
   3  10   2  136.89    6.40
  -3  10  -2  136.29    6.30
   3  10   2  128.79    6.50
   3  10   2  133.29    6.90
  -3 -10  -2  111.79    7.20
   3 -10   2  124.09    6.60
   3 -10   2  124.09    6.90
   3  10   3    7.20    1.80
   3  10   3    5.20    2.40
   3  10   3    8.30    2.70
  -3  10  -3    7.80    2.10
   3 -10   3   11.10    3.10
  -3  10  -4   18.30    2.30
   3  10   4   19.80    3.00
   3  10   4   20.30    3.40
   3  10   4   15.60    2.80
   3 -10   4   28.00    4.50
   3 -10   4   18.10    3.00
   3  10   5    4.60    1.50
   3  10   5    7.80    2.80
  -3  10  -5    3.20    1.20
   3  10   5    3.60    1.40
   3 -10   5   11.10    4.30
   3 -10   5    3.20    1.50
   3  10   6   28.60    2.90
   3  10   6   35.10    2.70
  -3  10  -6   30.20    2.80
   3  10   6   33.60    3.10
   3 -10   6   39.30    4.00
   3 -10   6   37.10    3.00
   3  10   7   28.80    3.20
   3  10   7   25.80    2.50
   3  10   7   27.60    2.40
  -3  10  -7   27.70    2.70
   3 -10   7   25.80    2.50
   3  10   8  103.59    4.80
   3  10   8   96.29    4.50
  -3 -10  -8  104.59    4.80
   3 -10   8  101.99    4.70
   3  11  -7    1.20    1.60
  -3  11   7    2.30    1.50
  -3  11   7    1.40    1.10
  -3 -11   7    0.30    1.60
   3 -11  -7    1.70    1.10
   3  11  -6    1.50    1.50
  -3  11   6    1.20    1.50
  -3  11   6    1.20    1.10
  -3 -11   6    5.00    1.60
   3 -11  -6   -1.60    1.30
  -3  11   5   14.30    3.30
  -3  11   5   13.50    2.80
   3  11  -5   13.30    3.00
  -3 -11   5   13.50    4.30
   3 -11  -5   18.80    2.90
  -3  11   4   27.80    5.00
  -3  11   4   27.10    3.50
   3 -11  -4   27.40    3.40
  -3 -11   4   20.10    3.30
   3  11  -3  115.19    6.10
  -3  11   3  129.99    6.30
  -3 -11   3  125.19    6.40
   3 -11  -3  119.39    6.40
   3  11  -2    4.20    1.60
  -3  11   2    0.10    1.60
   3 -11  -2    3.20    1.60
  -3 -11   2    0.10    1.70
   3  11  -1   18.40    3.30
   3  11  -1   22.50    5.40
  -3  11   1   20.10    3.60
  -3 -11   1   17.80    3.40
   3 -11  -1   24.60    3.40
  -3  11   0   17.60    4.50
   3  11   0   10.10    2.30
   3  11   0   11.30    3.30
   3 -11   0   11.60    3.30
   3 -11   0    9.10    3.30
   3  11   1   24.40    4.90
   3  11   1   26.40    3.50
  -3  11  -1   29.80    3.00
   3 -11   1   36.90    4.20
   3 -11   1   24.80    3.80
   3  11   2   32.00    4.20
  -3  11  -2   33.10    3.00
   3  11   2   39.30    3.40
   3 -11   2   30.50    4.20
  -3 -11  -2   26.60    4.70
   3 -11   2   37.10    3.30
   3  11   3    9.50    2.60
  -3  11  -3   10.30    2.20
   3  11   3   10.60    2.80
   3  11   3   17.10    3.40
   3 -11   3    8.70    3.30
   3 -11   3   11.20    3.70
  -3 -11  -3    7.10    2.20
  -3  11  -4   87.79    5.00
   3  11   4  106.59    5.70
   3  11   4   93.29    5.30
   3  11   4   97.19    5.40
   3 -11   4   96.09    5.90
  -3 -11  -4   86.89    5.50
   3 -11   4   88.79    5.20
   3  11   5    6.70    2.30
  -3  11  -5    5.50    1.40
   3 -11   5   10.50    2.80
   3 -11   5    3.40    2.30
   3  11   6   85.79    4.40
   3  11   6   89.69    5.00
  -3  11  -6   87.39    4.80
   3  11   6   97.49    4.80
   3 -11   6   86.59    4.70
  -3 -11  -6   90.19    4.80
   3  11   7    9.20    2.80
  -3  11  -7    2.60    1.50
   3  11   7    2.50    1.00
   3  11   7    3.60    1.30
  -3 -11  -7    1.10    1.30
   3 -11   7    6.20    2.00
  -3  12   7    9.70    2.00
   3 -12  -7    9.10    1.90
  -3  12   6    1.90    1.00
   3  12  -6    3.10    1.50
  -3  12   6    1.70    2.00
   3 -12  -6    2.40    1.80
  -3 -12   6    0.40    1.60
   3  12  -5   22.20    2.80
  -3  12   5   18.80    3.90
  -3  12   5   23.20    2.40
  -3 -12   5   25.70    2.90
   3 -12  -5   23.50    2.60
   3  12  -4    0.40    1.40
  -3 -12   4   -0.80    1.60
   3  12  -3    6.90    1.60
  -3  12   3    8.90    2.60
  -3 -12   3    9.50    3.10
   3 -12  -3    4.90    1.60
  -3  12   2   14.90    3.10
   3 -12  -2   16.90    3.10
  -3 -12   2   14.90    3.10
   3  12  -1   38.70    5.60
  -3  12   1   44.70    3.90
  -3 -12   1   42.60    3.70
   3 -12  -1   41.40    3.70
   3 -12  -1   40.00    3.80
  -3  12   0    3.50    2.30
   3  12   0    4.50    2.20
  -3 -12   0    8.60    3.50
   3 -12   0    2.00    1.60
   3  12   1   -4.70    2.70
   3  12   1    0.10    1.70
   3 -12   1    1.10    1.80
   3 -12   1   -1.80    2.00
   3  12   2    2.20    1.50
  -3  12  -2    0.80    1.50
   3  12   2    2.50    2.30
   3 -12   2    4.40    2.20
  -3 -12  -2    3.30    2.60
   3 -12   2    2.90    1.50
  -3  12  -3    1.40    1.40
   3  12   3   -0.60    1.40
   3 -12   3    4.10    2.20
   3 -12   3    2.00    1.40
  -3 -12  -3    0.30    2.30
   3  12   4   -1.30    1.50
  -3  12  -4    1.40    1.30
   3 -12   4    2.30    2.40
  -3 -12  -4    1.80    1.90
   3  12   5   13.40    2.60
  -3  12  -5    8.40    2.20
   3 -12   5    8.60    2.10
   3 -12   5    0.50    3.70
  -3  12  -6   87.09    4.50
   3  12   6   75.79    4.20
   3  12   6   78.59    4.20
  -3 -12  -6   80.69    4.40
   3 -12   6   80.89    4.20
  -3 -12  -7    4.10    1.80
   3 -12   7    2.30    1.00
  -3  13   6    0.40    0.90
   3 -13  -6   -0.40    1.20
  -3 -13   6   -1.90    1.70
   3  13  -5   89.29    4.90
  -3  13   5   87.59    5.10
   3 -13  -5   77.99    4.80
  -3 -13   5   81.29    4.40
   3 -13  -5   89.29    4.70
  -3  13   4   62.39    3.60
   3  13  -4   58.89    4.30
   3 -13  -4   55.29    4.00
  -3 -13   4   64.19    3.90
   3 -13  -4   70.79    4.70
  -3  13   3   19.20    2.50
   3  13  -3   11.20    3.60
   3 -13  -3   19.10    3.00
   3 -13  -3   18.90    3.10
  -3 -13   3   18.00    2.90
   3  13  -2   25.20    4.90
   3 -13  -2   35.50    3.90
  -3 -13   2   35.50    3.00
   3 -13  -2   35.50    3.70
   3 -13  -1   14.60    3.20
  -3 -13   1   13.80    2.60
   3 -13  -1   12.10    2.90
   3  13   0    2.70    2.10
   3 -13   0   -0.90    1.60
   3 -13   0   -0.20    1.80
  -3 -13   0   -0.70    1.40
   3  13   1    5.50    1.80
   3 -13   1    3.90    1.90
   3 -13   1    7.40    2.60
   3  13   2   -3.00    2.50
  -3  13  -2    2.90    2.10
   3  13   2    1.10    1.60
   3 -13   2   -2.10    1.50
   3 -13   2    2.80    2.00
  -3  13  -3   41.30    3.50
   3  13   3   43.70    4.00
   3  13   3   45.10    3.20
  -3 -13  -3   29.20    5.70
   3 -13   3   44.00    4.50
   3 -13   3   44.00    3.20
  -3  13  -4   23.80    2.90
   3  13   4   24.50    3.30
   3  13   4   23.60    2.50
  -3 -13  -4   15.00    3.90
   3 -13   4   22.90    2.40
   3 -13   4   19.20    6.60
   3  13   5   61.49    3.40
   3  13   5   59.99    3.70
  -3  13  -5   66.49    3.80
  -3 -13  -5   48.00    4.50
   3 -13   5   53.59    3.70
   3  13   6   90.39    4.30
   3  13   6   79.59    4.30
   3 -13   6   88.19    4.20
  -3  14   5    2.40    0.90
  -3 -14   5    3.00    1.50
   3 -14  -5    2.80    1.20
  -3  14   4   22.10    2.20
  -3 -14   4   25.20    3.10
   3 -14  -4   22.00    3.00
   3 -14  -4   24.10    2.60
  -3  14   3   13.80    2.30
  -3 -14   3   15.40    2.30
   3 -14  -3   20.30    2.70
   3 -14  -3    9.60    2.50
  -3  14   2    0.80    1.50
  -3 -14   2   -1.80    1.40
   3 -14  -2    1.50    1.50
   3 -14  -2    2.80    1.50
  -3  14   1    9.20    3.60
  -3 -14   1    2.10    1.40
   3 -14  -1    4.10    1.60
   3  14   0    4.20    2.60
   3 -14   0   -0.50    1.70
  -3 -14   0    1.80    1.30
   3 -14   0    2.50    1.40
   3  14   1    9.00    3.10
   3 -14   1   15.00    3.40
  -3 -14  -1   15.00    2.70
   3 -14   1    8.00    2.50
   3  14   2    6.10    1.60
   3 -14   2    8.50    2.10
   3 -14   2   11.90    4.10
  -3 -14  -2    7.30    2.30
   3  14   3    0.70    1.30
   3 -14   3   -0.50    1.20
   3  14   4   -1.00    1.20
   3  14   4   -0.10    2.00
   3 -14   4    0.10    1.30
   3  14   5   33.90    2.50
   3 -14   5   33.00    2.40
   3 -15  -4   10.70    2.60
  -3 -15   4   12.70    2.40
  -3  15   3   69.49    3.70
   3 -15  -3   60.59    3.90
   3 -15  -3   72.59    4.10
  -3 -15   3   61.09    4.70
  -3  15   2   14.10    3.10
  -3 -15   2   15.40    2.80
   3 -15  -2   20.20    2.60
  -3 -15   1    6.70    2.30
   3 -15  -1    9.30    2.40
   3 -15  -1    4.50    1.80
  -3 -15   0    3.20    1.30
   3 -15   0    1.80    1.90
   3 -15   0    1.60    1.40
   3  15   1   50.69    4.30
   3 -15   1   54.69    4.70
   3 -15   1   46.10    3.20
  -3 -15  -1   49.90    3.80
   3  15   2    0.10    1.40
   3 -15   2    1.00    1.60
  -3 -15  -2   -0.60    1.10
   3  15   3   -1.50    1.80
  -3 -15  -3    1.60    1.10
   3 -15   3    0.30    1.10
   3  15   4    5.60    2.00
  -3 -15  -4    7.50    1.90
   3 -15   4    8.30    1.90
  -3 -16   1   -0.70    1.10
   3 -16  -1    0.00    1.40
   3 -16   0    1.60    1.30
  -3 -16   0    0.30    1.10
   3 -16   1   12.10    2.20
  -3 -16  -1    9.10    2.00
  -4   0  10   14.70    3.20
  -4   0   9    0.20    1.20
  -4   0   8   30.00    3.30
  -4   0   8   22.40    4.20
  -4   0   7    0.60    2.30
  -4   0   6    4.40    2.40
  -4   0   6    8.20    3.10
   4   0  -5    2.40    1.90
  -4   0   5   -2.40    1.60
   4   0  -4  360.66   15.50
   4   0  -4  393.76   15.30
   4   0  -3   -0.10    0.50
   4   0  -2   23.30    1.30
  -4   0   2   23.00    1.30
   4   0  -1    0.10    0.20
  -4   0   1    0.20    0.20
  -4   0   0  204.58    8.00
   4   0   0  194.38    8.00
  -4   0  -1    0.20    0.30
  -4   0  -2    9.60    0.80
  -4   0  -2    9.90    1.00
  -4   0  -3    0.30    0.50
  -4   0  -4    1.10    0.80
   4   0   5    1.10    1.50
   4   0   5    0.50    1.70
   4   0   6   76.89    4.70
   4   0   6   70.69    4.70
   4   0   7   -0.30    1.60
   4   0   7   -0.50    1.30
   4   0   8   93.79    5.10
   4   0   8   92.99    5.10
   4   0   9    0.30    1.10
   4   0   9   -0.80    1.10
   4   0  10    0.10    1.00
   4   0  10   -1.10    1.10
  -4   1  10   22.00    2.80
  -4   1   9   11.20    2.40
  -4  -1   9   13.60    2.70
  -4   1   8   51.09    4.00
  -4   1   8   37.30    3.60
  -4  -1   8   44.80    3.80
  -4   1   7   10.70    3.80
  -4   1   7   12.40    3.20
  -4   1   7   14.00    5.30
  -4  -1   7   15.70    3.10
  -4  -1   7   12.30    2.70
  -4   1   6   47.70    3.70
   4   1  -6   47.30    4.30
  -4   1   6   57.49    4.50
  -4  -1   6   53.39    4.00
  -4  -1   6   42.00    6.70
  -4   1   5    6.70    1.70
   4   1  -5    5.90    2.50
  -4  -1   5   12.90    3.50
   4   1  -4  499.45   22.30
   4   1  -4  573.84   22.20
  -4  -1   4  581.34   22.60
   4  -1  -4  567.34   22.30
   4   1  -3   21.70    1.40
  -4   1   3   21.80    1.60
   4  -1  -3   21.40    1.50
  -4  -1   3   23.50    1.50
   4   1  -2   21.60    1.20
  -4   1   2   22.90    1.30
  -4  -1   2   20.80    1.20
   4  -1  -2   22.00    1.50
  -4   1   1  200.78    7.60
   4   1  -1  172.38    7.50
  -4  -1   1  188.48    7.50
   4   1   0    4.40    0.40
  -4   1   0    5.30    0.60
  -4  -1   0    4.00    0.40
   4  -1   0    4.70    0.60
  -4  -1  -1 1754.22   68.49
  -4   1  -2  357.46   14.80
  -4   1  -2  387.66   14.90
  -4  -1  -2  366.46   14.70
  -4   1  -3   -0.10    0.80
  -4   1  -3   -0.10    0.50
  -4  -1  -3    0.40    0.50
  -4   1  -4   40.70    2.60
   4  -1   4   37.60    3.10
  -4  -1  -4   47.00    2.60
   4   1   5   15.80    3.10
   4  -1   5   12.40    3.40
   4  -1   5   17.90    3.20
   4   1   6  180.08    8.90
   4   1   6  192.88    8.60
   4   1   6  182.68    8.50
   4  -1   6  176.58    8.50
   4  -1   6  181.08    8.60
   4   1   7  362.96   15.60
   4   1   7  371.56   15.70
   4   1   7  365.46   15.90
   4  -1   7  365.96   15.70
   4  -1   7  374.46   16.20
   4   1   8   37.40    3.00
   4   1   8   34.60    3.20
   4  -1   8   44.30    3.30
   4  -1   8   35.50    3.40
   4   1   9    8.30    1.90
   4   1   9    6.00    2.10
   4  -1   9    9.10    2.40
   4  -1   9    9.30    2.10
   4   1  10    1.50    1.00
   4   1  10    1.80    1.00
   4  -1  10    2.10    1.40
   4  -1  10    0.50    0.90
  -4   2  10   11.30    2.30
  -4   2   9    4.10    1.20
  -4  -2   9    9.80    2.90
  -4   2   8    5.60    1.50
  -4   2   8    7.30    3.00
  -4  -2   8    5.00    2.60
  -4  -2   8    8.70    3.30
  -4   2   7   10.70    3.30
  -4   2   7    7.90    2.70
  -4  -2   7    6.20    2.60
  -4  -2   7    9.90    3.10
  -4   2   6   -1.20    1.80
   4   2  -6   -0.60    1.60
  -4   2   6    0.70    1.50
  -4  -2   6   -0.30    1.80
  -4  -2   6   -2.10    2.90
   4   2  -5   12.50    2.30
  -4   2   5   14.90    3.10
  -4  -2   5   14.00    3.60
   4   2  -4   51.69    2.70
   4   2  -4   47.10    2.80
  -4  -2   4   39.20    3.10
   4  -2  -4   48.50    2.80
   4   2  -3  262.97   10.40
  -4   2   3  262.47   10.60
   4   2  -3  241.58   10.60
  -4  -2   3  260.77   10.50
   4  -2  -3  260.17   10.50
  -4   2   2   58.89    2.70
   4   2  -2   59.29    2.60
  -4  -2   2   58.59    2.60
   4  -2  -2   59.59    2.70
   4   2  -1  121.49    5.00
  -4  -2   1  127.59    5.00
  -4   2   0  141.39    5.80
   4  -2   0  140.59    5.90
  -4  -2  -1  226.28    9.00
  -4  -2  -1  246.28    9.00
   4  -2   1  204.98    9.20
  -4   2  -2  155.68    6.50
  -4  -2  -2  149.29    6.20
  -4   2  -3  545.65   21.40
  -4   2  -3  543.95   21.60
  -4  -2  -3  536.85   21.30
   4  -2   3  515.05   21.60
  -4   2  -4  118.69    5.60
  -4  -2  -4  126.39    5.50
   4   2   5   83.59    5.10
   4   2   5   86.19    5.00
   4   2   5   79.59    5.50
   4  -2   5   86.09    5.30
   4  -2   5   86.29    5.20
   4   2   6    1.10    1.50
   4   2   6    3.80    2.00
  -4   2  -6    0.50    1.60
   4   2   6    0.50    1.40
   4  -2   6    0.10    1.50
   4  -2   6    3.10    1.60
   4   2   7   77.99    4.70
   4   2   7   81.79    5.30
   4   2   7   79.19    4.80
   4  -2   7   78.39    4.80
   4  -2   7   81.99    4.90
   4   2   8    0.40    1.40
   4   2   8    0.20    2.00
   4   2   8   -0.20    1.30
   4  -2   8   -0.80    1.40
   4  -2   8    1.90    1.40
   4   2   9   48.10    3.20
   4   2   9   47.30    3.10
   4  -2   9   49.20    3.10
   4  -2   9   49.50    3.10
   4   2  10    0.90    1.00
   4   2  10    1.00    0.90
   4  -2  10    0.70    1.00
   4  -2  10    0.90    0.90
  -4   3  10   -0.80    1.00
  -4   3   9    0.80    1.00
  -4   3   8   30.70    3.10
  -4   3   8   33.70    3.20
  -4  -3   8   22.80    3.80
  -4  -3   8   25.60    4.50
  -4   3   7   40.20    3.50
  -4   3   7   30.20    6.50
  -4   3   7   44.40    3.50
   4   3  -7   35.30    4.00
  -4  -3   7   35.30    3.90
  -4  -3   7   30.00    4.80
  -4   3   6   24.60    4.60
  -4   3   6   20.00    3.40
   4   3  -6   20.60    2.60
  -4   3   6   17.30    2.90
  -4  -3   6   15.90    3.00
  -4  -3   6   27.80    3.90
   4   3  -5    2.50    1.10
  -4   3   5    2.80    1.50
  -4   3   5    1.40    2.20
  -4   3   5    1.00    1.80
  -4  -3   5   -1.10    2.00
   4   3  -4  536.35   21.20
   4   3  -4  539.35   21.10
  -4  -3   4  491.45   21.10
   4  -3  -4  532.25   21.20
  -4   3   3  170.88    7.20
   4   3  -3  168.78    6.90
   4   3  -3  159.88    7.20
  -4  -3   3  169.68    7.00
   4  -3  -3  166.18    7.10
   4   3  -2   13.00    0.90
   4   3  -2   13.50    1.80
  -4   3   2   14.20    1.30
   4  -3  -2   15.60    1.10
  -4  -3   2   13.80    1.00
  -4   3   1   10.20    1.00
   4  -3  -1    7.80    0.90
  -4   3   0  462.65   17.90
   4  -3   0  435.46   18.10
  -4   3  -1    3.80    0.90
   4  -3   1    2.00    0.70
  -4   3  -2   97.59    4.30
  -4  -3  -2   95.19    3.90
   4  -3   2   87.29    4.80
  -4   3  -3  131.59    6.10
  -4   3  -3  137.29    5.80
   4  -3   3  130.79    6.10
  -4  -3  -3  131.39    5.60
  -4   3  -4  380.36   15.60
  -4  -3  -4  379.96   15.50
   4   3   5   11.60    3.20
   4   3   5   11.50    3.20
   4   3   5   13.30    3.40
   4  -3   5   10.90    2.30
   4  -3   5    9.80    3.40
   4   3   6  110.69    5.90
   4   3   6  108.69    6.20
  -4   3  -6  118.49    5.80
   4   3   6  114.39    5.90
   4  -3   6  113.59    6.10
   4  -3   6  119.59    6.30
   4   3   7  118.19    6.20
   4   3   7  108.99    5.80
   4   3   7  109.49    6.00
  -4   3  -7  110.69    5.90
   4  -3   7  119.59    6.10
   4  -3   7  114.19    6.10
   4   3   8   72.49    4.80
   4   3   8   70.99    4.30
   4   3   8   74.89    4.20
   4  -3   8   69.49    4.30
   4  -3   8   76.89    4.40
   4   3   9   -1.40    1.90
   4   3   9    1.40    1.20
   4   3   9    4.40    1.80
   4  -3   9    1.20    1.00
   4  -3   9    5.30    2.00
   4   3  10    4.20    1.60
   4   3  10    6.60    1.70
   4  -3  10    9.60    1.80
   4  -3  10    5.40    2.00
  -4   4  10   29.90    2.40
  -4   4   9    8.70    2.20
  -4   4   8  115.49    5.60
  -4  -4   8   97.99    7.50
  -4   4   7    8.00    2.70
  -4   4   7    6.00    1.50
  -4   4   7    3.70    2.80
  -4  -4   7   16.40    4.50
  -4  -4   7    6.70    2.10
  -4   4   6    0.60    2.80
   4   4  -6    0.90    1.30
  -4   4   6   -2.20    1.40
  -4   4   6   -1.50    2.10
  -4  -4   6   -1.60    2.10
  -4  -4   6    3.60    2.80
  -4   4   5   75.29    4.70
   4   4  -5   75.19    4.00
  -4   4   5   71.69    5.00
  -4   4   5   72.99    4.60
   4   4  -4   37.90    3.10
   4   4  -4   40.70    2.80
   4  -4  -4   39.20    3.20
   4   4  -3   47.90    2.50
   4   4  -3   51.59    2.80
   4  -4  -3   51.09    2.80
  -4   4   2    0.60    0.80
   4   4  -2    1.30    0.80
   4  -4  -2    3.50    0.90
  -4   4   1  175.88    7.30
   4  -4  -1  174.38    7.30
  -4   4   0   27.90    1.60
   4  -4   0   26.00    1.60
  -4   4  -1    4.20    1.10
  -4   4  -2  176.18    7.60
   4  -4   2  172.78    7.70
  -4  -4  -2  181.88    7.20
  -4   4  -3  272.97   11.20
  -4  -4  -3  265.07   11.00
   4  -4   3  270.87   11.40
   4   4   4    6.40    3.00
  -4   4  -4    2.90    1.50
  -4  -4  -4    1.90    1.40
   4   4   5   10.40    3.10
   4  -4   5   11.40    3.50
   4  -4   5   11.30    2.00
   4   4   6   14.80    2.90
   4   4   6   18.10    2.80
   4   4   6   16.00    3.20
  -4   4  -6   19.60    2.50
   4  -4   6   13.30    3.20
   4  -4   6   11.40    3.50
   4   4   7    5.70    2.20
   4   4   7    5.30    1.50
   4   4   7    4.00    1.60
   4  -4   7   11.90    2.90
   4  -4   7    5.40    1.70
   4   4   8    4.90    1.70
   4   4   8    6.30    2.30
   4   4   8    3.70    1.40
   4  -4   8    4.50    1.50
   4  -4   8    2.60    1.40
   4   4   9    2.70    1.20
   4   4   9    2.10    1.00
   4   4   9    7.30    2.90
   4  -4   9   -0.10    1.20
   4  -4   9    3.80    1.20
   4   4  10    8.90    1.70
   4  -4  10   10.90    1.90
  -4   5   9    1.40    1.10
  -4   5   8    2.40    1.60
   4   5  -8    3.20    2.60
  -4  -5   8    1.70    2.30
   4   5  -7    8.20    1.80
  -4   5   7   11.70    4.40
  -4   5   7   11.20    3.70
  -4   5   7   12.10    2.70
  -4   5   7   11.60    4.00
  -4  -5   7   19.60    4.40
  -4   5   6    6.70    2.60
   4   5  -6    7.00    2.20
  -4   5   6    2.80    1.50
  -4   5   6    8.20    3.10
  -4  -5   6    3.00    2.70
  -4  -5   6    1.10    2.30
   4   5  -5    8.10    1.90
  -4   5   5   10.50    2.70
  -4   5   5    2.70    2.40
  -4   5   5   11.50    3.20
  -4   5   5    7.90    1.80
  -4  -5   5    7.70    2.70
  -4   5   4  227.78   10.30
  -4   5   4  238.08   10.60
   4   5  -4  254.07   10.20
  -4   5   4  225.58   10.30
   4   5  -3  195.18    8.20
   4   5  -3  205.68    8.60
   4   5  -2    1.70    0.80
  -4   5   2    2.60    1.00
   4  -5  -2    1.80    0.90
   4   5  -1    4.20    1.70
  -4   5   1    7.20    1.40
   4  -5  -1    5.80    1.30
  -4   5   0    0.60    0.80
   4  -5   0    0.60    0.60
  -4   5  -1  761.32   29.70
   4  -5   1  734.03   29.90
  -4   5  -2  288.67   12.10
   4  -5   2  291.77   12.10
  -4   5  -3    5.00    1.90
  -4  -5  -3    2.60    1.00
   4   5   4   78.59    4.90
   4   5   4   82.09    5.10
   4   5   4   86.79    5.00
   4   5   4   93.59    5.30
   4  -5   4   84.59    5.60
  -4  -5  -4   70.99    4.80
   4  -5   4   85.59    5.20
   4   5   5   20.30    4.40
   4   5   5   14.30    3.00
   4   5   5   18.90    3.10
   4   5   5   19.30    3.00
   4  -5   5   14.70    3.20
   4  -5   5   10.60    4.10
   4   5   6  188.78    9.00
   4   5   6  192.78    8.90
  -4   5  -6  208.48    8.90
   4   5   6  190.98    8.90
   4  -5   6  187.38    9.10
   4  -5   6  191.28    9.10
   4   5   7  246.38   11.30
  -4   5  -7  223.08   10.50
   4   5   7  244.18   10.70
   4   5   7  245.38   10.70
   4  -5   7  241.18   11.10
   4  -5   7  233.28   10.70
  -4   5  -8    1.30    2.30
   4   5   8    0.50    1.90
   4   5   8    2.40    1.40
   4  -5   8    0.00    1.80
   4  -5   8   -0.10    1.40
   4   5   9    2.00    0.90
   4   5   9    1.10    0.90
   4   5   9    0.10    1.40
   4  -5   9    0.00    1.20
   4  -5   9    1.10    1.20
  -4   6   9   -0.30    0.90
  -4   6   8   -0.40    1.10
   4   6  -8   -1.90    2.20
  -4  -6   8    3.60    2.30
  -4   6   7    3.70    1.70
  -4   6   7    1.40    1.30
  -4   6   7    4.80    2.80
  -4  -6   7    2.80    2.20
  -4   6   6   28.10    3.30
   4   6  -6   35.50    2.80
  -4   6   6   27.90    4.60
  -4   6   6   26.90    3.30
  -4  -6   6   31.90    4.60
  -4   6   5   15.50    4.50
   4   6  -5   10.30    2.00
  -4   6   5   13.30    2.90
  -4   6   5   10.00    3.20
  -4  -6   5   11.10    2.60
  -4   6   4   13.50    3.00
  -4   6   4   16.60    4.70
   4   6  -4   19.10    2.00
  -4   6   4   21.10    3.60
  -4  -6   4   13.20    2.70
  -4   6   3    2.80    1.60
   4  -6  -3    1.10    1.70
   4   6  -2   25.40    2.00
   4  -6  -2   26.00    2.60
   4   6  -1   27.00    2.20
  -4   6   1   25.20    2.30
   4  -6  -1   32.90    2.30
   4   6   0  303.47   13.10
  -4   6   0  318.57   13.00
   4  -6   0  343.57   13.20
   4  -6   0  310.17   13.20
  -4   6  -1  404.06   16.30
   4  -6   1  397.36   16.40
   4  -6   2  159.88    7.10
   4   6   3   62.59    4.60
  -4   6  -3   69.79    4.10
   4   6   3   67.89    4.70
   4   6   3   62.69    4.20
   4  -6   3   59.59    5.40
   4  -6   3   70.79    5.10
   4   6   4   27.80    3.30
   4   6   4   28.60    3.50
   4   6   4   23.10    3.60
   4   6   4   23.40    3.60
   4  -6   4   22.50    3.60
   4  -6   4   22.10    4.10
  -4   6  -5    2.30    1.40
   4   6   5    1.60    1.50
   4   6   5    3.60    1.60
   4   6   5   -0.30    1.60
   4   6   5    3.80    2.10
   4  -6   5    2.50    1.70
   4  -6   5    5.60    2.20
   4   6   6   38.80    3.80
   4   6   6   38.30    4.80
  -4   6  -6   42.60    3.00
   4   6   6   37.00    3.30
   4   6   6   37.00    3.50
   4  -6   6   40.00    4.00
   4  -6   6   42.10    3.70
   4   6   7   20.20    2.80
  -4   6  -7   15.60    2.60
   4   6   7   18.00    2.60
   4   6   7   21.80    2.90
   4  -6   7   16.80    3.20
   4  -6   7   18.20    3.10
   4   6   8   63.89    3.90
   4   6   8   61.09    3.50
  -4   6  -8   63.39    4.40
   4   6   8   57.89    3.50
   4  -6   8   55.99    3.80
   4  -6   8   59.49    3.70
   4   6   9    0.70    0.90
   4   6   9    1.70    1.20
   4  -6   9    2.80    2.50
   4  -6   9    2.30    1.10
  -4   7   9    2.80    1.00
   4  -7  -9    2.90    1.30
   4   7  -8    8.40    3.60
  -4   7   8    1.80    1.20
  -4  -7   8    0.30    2.40
   4   7  -7    0.10    1.50
  -4   7   7   -1.30    1.30
  -4   7   7   -0.50    1.60
  -4  -7   7    0.50    2.20
  -4   7   6   11.80    2.30
  -4   7   6   18.40    2.90
  -4   7   6   16.40    2.90
   4   7  -6   13.80    2.30
  -4  -7   6   17.20    4.00
  -4   7   5   -1.40    1.20
   4   7  -5   -0.70    1.10
  -4   7   5   -1.50    1.50
  -4  -7   5   -1.10    2.20
  -4   7   4  172.78    8.80
   4   7  -4  188.88    8.40
  -4   7   4  189.08    8.40
  -4   7   4  187.18    8.70
  -4  -7   4  176.08    8.90
   4   7  -3   30.70    2.30
  -4   7   3   20.90    4.50
  -4   7   3   24.30    3.00
  -4   7   3   25.30    4.60
  -4  -7   3   26.80    3.90
   4   7  -2   34.90    2.40
  -4   7   2   31.90    3.40
   4  -7  -2   27.60    3.60
   4   7  -1   32.80    2.60
   4  -7  -1   33.20    3.00
   4   7   0   99.29    5.10
   4  -7   0  107.49    5.20
   4   7   2   68.29    4.30
  -4   7  -2   75.59    4.40
   4   7   2   74.39    4.60
   4   7   2   63.69    4.70
   4  -7   2   67.49    5.40
   4  -7   2   69.69    5.10
   4   7   3   38.20    3.40
   4   7   3   42.40    3.60
   4   7   3   33.70    3.70
   4   7   3   31.80    4.50
   4  -7   3   38.10    4.10
   4  -7   3   36.90    4.90
   4   7   4   37.20    3.80
   4   7   4   43.10    3.60
   4   7   4   39.30    3.40
   4   7   4   35.60    3.70
   4  -7   4   31.60    4.50
   4  -7   4   43.10    3.80
   4   7   5    1.80    1.80
   4   7   5    1.50    1.40
   4   7   5    0.60    1.50
   4   7   5    6.90    2.80
  -4   7  -5    1.20    1.30
   4  -7   5    1.80    2.20
   4  -7   5    1.70    1.60
   4   7   6   20.00    2.70
   4   7   6   19.80    3.00
  -4   7  -6   17.60    2.50
   4   7   6   24.20    2.80
   4   7   6   23.20    4.00
   4  -7   6   20.30    3.70
   4  -7   6   24.60    3.10
  -4   7  -7   38.40    3.20
   4   7   7   39.10    3.10
   4   7   7   40.60    3.30
   4  -7   7   43.80    3.50
   4  -7   7   45.60    3.40
   4   7   8   40.90    2.80
  -4   7  -8   36.80    3.80
   4   7   8   45.20    2.80
   4   7   8   39.20    3.00
   4  -7   8   41.10    3.30
   4  -7   8   37.40    2.90
   4   7   9    4.40    1.60
   4   7   9    1.00    1.10
   4  -7   9    1.90    3.00
   4  -7   9   -0.50    1.00
  -4   8   9   -0.20    0.90
   4  -8  -9    2.70    1.30
  -4   8   8   43.40    3.60
   4   8  -8   36.80    4.00
  -4   8   7   -2.20    1.40
  -4   8   7    1.20    1.30
  -4  -8   7    2.70    2.10
  -4   8   6   -0.20    1.40
   4   8  -6   -1.90    1.20
  -4   8   6    2.80    2.10
  -4  -8   6   -2.60    2.10
  -4   8   5   18.20    3.20
  -4   8   5   20.60    4.00
   4   8  -5   22.10    2.40
  -4  -8   5   18.70    4.20
  -4   8   4    2.80    1.90
  -4   8   4    6.10    2.30
   4   8  -4    5.40    1.90
  -4  -8   4   12.10    3.90
  -4   8   3    2.10    2.50
   4   8  -3    2.10    1.10
  -4   8   3    3.50    1.60
  -4   8   3    3.60    2.00
  -4  -8   3    2.00    1.90
   4   8  -2   53.49    3.20
   4   8  -2   48.10    6.20
  -4   8   2   49.80    3.80
  -4  -8   2   40.60    4.70
   4  -8  -2   49.10    4.00
   4   8  -1   22.00    5.40
   4   8  -1   26.00    2.40
  -4   8   1   22.90    3.50
   4  -8  -1   22.70    4.30
   4  -8  -1   19.80    3.10
   4   8   0    0.60    2.10
   4   8   0   -2.30    2.50
   4   8   0   -0.40    1.50
   4  -8   0    2.10    1.70
   4  -8   0   -2.30    2.20
   4   8   1    2.20    1.60
   4   8   1   -2.50    1.90
   4   8   1    0.00    1.80
   4  -8   1   -1.00    1.90
   4  -8   1    0.30    1.80
   4   8   2  111.19    5.80
   4   8   2  107.09    6.00
   4   8   2  105.79    5.60
   4  -8   2  103.49    6.40
   4  -8   2  103.89    6.00
   4   8   3   88.39    5.00
   4   8   3   89.59    5.20
   4   8   3   92.59    5.20
   4  -8   3   86.59    5.40
   4  -8   3   88.79    5.90
  -4   8  -4    5.00    1.90
   4   8   4    4.00    1.60
   4   8   4    8.10    2.90
   4   8   4    8.10    2.70
   4  -8   4    2.80    3.70
   4  -8   4    8.60    3.00
  -4   8  -5    8.60    1.90
   4   8   5   12.00    2.70
   4   8   5    6.10    1.90
   4   8   5   12.80    3.00
   4   8   5   10.90    2.80
   4  -8   5    7.50    3.10
   4  -8   5    6.70    2.30
   4   8   6    8.50    3.40
   4   8   6    2.50    1.40
   4   8   6    2.90    1.40
   4   8   6    8.50    2.70
  -4   8  -6    3.40    1.30
   4  -8   6    2.90    1.60
   4  -8   6    3.60    2.00
  -4   8  -7    2.50    1.50
   4   8   7    2.10    1.20
   4   8   7    0.40    2.30
   4   8   7    0.30    1.20
   4  -8   7    0.20    1.60
   4  -8   7    0.40    1.80
   4   8   8   16.00    1.90
   4   8   8   21.20    2.30
  -4   8  -8   16.20    3.20
   4  -8   8   15.10    2.70
   4  -8   8   15.60    2.90
   4   8   9    6.50    1.60
   4   8   9    7.40    1.90
   4  -8   9    8.60    1.90
  -4   9   8   14.70    3.40
  -4   9   8   14.70    2.30
   4   9  -8   20.90    3.70
   4  -9  -8   18.40    2.30
   4   9  -7    0.00    1.60
  -4   9   7    2.00    1.40
  -4   9   7    7.40    2.30
   4  -9  -7    3.40    1.40
  -4  -9   7    2.50    2.00
   4   9  -6    8.30    2.30
  -4   9   6   13.70    2.60
  -4  -9   6   10.90    2.10
  -4   9   5    0.50    1.90
   4   9  -5   -0.50    1.20
  -4   9   5    2.30    2.90
  -4   9   5   -0.30    1.80
  -4  -9   5    2.80    2.10
  -4   9   4   32.30    3.90
   4   9  -4   41.00    3.00
  -4   9   4   32.40    4.50
  -4   9   4   39.60    3.30
  -4  -9   4   42.00    4.30
  -4   9   3  127.69    7.10
   4   9  -3  153.28    6.90
  -4   9   3  147.39    6.90
  -4   9   3  140.89    8.00
   4  -9  -3  138.19    7.00
   4   9  -2  117.79    5.70
  -4   9   2  118.39    6.00
  -4  -9   2  116.39    6.30
   4  -9  -2  109.89    6.10
  -4   9   1    0.70    1.80
   4   9  -1   -0.10    3.00
   4   9  -1    0.10    1.40
   4   9  -1   -1.00    2.60
   4  -9  -1   -0.20    1.60
   4   9   0    9.10    3.30
  -4   9   0   11.60    2.60
   4   9   0   16.10    3.70
   4   9   0   17.70    4.70
   4  -9   0   13.60    3.60
   4  -9   0   10.40    2.20
   4   9   1   11.30    3.10
   4   9   1    6.90    2.80
   4  -9   1    5.40    1.80
   4   9   2   -0.60    1.60
   4   9   2    0.20    1.80
   4   9   2    1.50    1.40
   4  -9   2    1.20    2.00
   4  -9   2    1.80    1.70
   4   9   3    1.60    1.50
   4   9   3    0.60    1.70
   4   9   3    0.10    1.30
  -4   9  -3    2.10    1.10
   4  -9   3   -0.90    2.90
   4  -9   3    2.30    1.70
   4   9   4   26.60    3.30
   4   9   4   30.70    3.30
   4   9   4   28.80    3.20
  -4   9  -4   27.20    2.60
   4  -9   4   27.40    3.30
  -4   9  -5   42.10    3.20
   4   9   5   44.00    3.60
   4   9   5   46.80    3.40
   4   9   5   42.30    3.70
   4  -9   5   30.60    4.50
   4  -9   5   41.60    3.70
   4   9   6   94.99    5.40
   4   9   6   97.59    5.00
  -4   9  -6   88.19    5.10
   4   9   6   98.89    5.20
   4  -9   6   99.29    5.70
   4  -9   6   92.79    5.10
   4   9   7   34.20    2.90
   4   9   7   37.40    2.80
  -4   9  -7   32.80    3.70
   4   9   7   34.60    3.80
   4  -9   7   35.10    3.00
   4  -9   7   33.00    3.50
  -4   9  -8   -1.70    1.90
   4   9   8    1.30    1.00
   4   9   8    1.20    1.00
   4  -9   8    0.70    1.10
  -4  10   8    6.10    2.00
   4 -10  -8    5.40    1.90
  -4  10   7    0.40    1.10
   4  10  -7   -1.00    1.50
  -4  10   7   -0.30    1.20
  -4 -10   7   -2.30    1.90
   4 -10  -7    0.80    1.30
   4  10  -6   37.60    3.30
  -4  10   6   37.40    3.30
  -4  10   6   36.10    2.90
  -4 -10   6   30.90    3.60
   4 -10  -6   34.90    3.00
  -4  10   5    9.80    3.40
  -4  10   5    4.00    1.40
   4  10  -5    3.90    1.30
   4 -10  -5    3.40    1.60
  -4 -10   5    5.00    2.00
  -4  10   4   31.90    4.80
  -4  10   4   36.20    3.40
   4  10  -4   32.20    2.90
  -4 -10   4   37.70    3.90
  -4  10   3    3.70    1.50
   4  10  -3    0.50    1.30
  -4 -10   3   -0.80    1.70
   4 -10  -3    0.90    1.60
  -4  10   2    2.50    1.60
   4  10  -2    6.00    2.40
  -4 -10   2   -0.30    1.80
   4 -10  -2   -0.30    1.50
   4  10  -1   13.40    5.10
  -4  10   1   23.90    4.20
   4  10  -1   21.90    3.00
   4  10  -1   13.80    5.40
   4 -10  -1   15.60    3.30
  -4 -10   1   21.80    3.50
   4  10   0   57.49    4.80
  -4  10   0   60.59    5.30
   4  10   0   62.79    5.60
   4 -10   0   57.19    6.00
   4  10   1   14.20    3.20
  -4  10  -1   10.20    2.50
   4  10   1   10.20    2.60
   4 -10   1   14.40    3.40
   4 -10   1    9.00    3.20
   4  10   2  119.89    6.60
   4  10   2  127.99    6.40
   4  10   2  122.19    6.20
  -4  10  -2  126.89    6.20
   4 -10   2  123.89    6.60
   4 -10   2  124.09    6.40
   4  10   3   43.80    3.50
   4  10   3   44.00    3.80
  -4  10  -3   44.70    3.10
   4  10   3   37.30    4.70
   4 -10   3   40.30    4.10
   4 -10   3   42.90    3.90
   4  10   4  223.58   11.10
  -4  10  -4  216.98   10.10
   4  10   4  217.28   10.20
   4  10   4  229.98   10.10
   4 -10   4  226.18   11.20
   4 -10   4  230.18   10.50
   4  10   5   89.29    4.80
  -4  10  -5   76.69    4.50
   4  10   5   82.39    4.80
   4  10   5   78.19    4.50
   4 -10   5   83.59    4.80
   4 -10   5   71.89    5.40
   4  10   6   41.90    3.50
   4  10   6   41.60    2.90
  -4  10  -6   36.70    2.90
   4  10   6   37.70    3.40
   4 -10   6   37.60    3.80
   4 -10   6   41.50    3.10
   4  10   7    6.50    2.00
  -4  10  -7    1.00    1.30
   4  10   7    4.60    1.80
   4 -10   7    2.40    2.00
   4 -10   7    2.80    1.30
   4  10   8  107.29    5.00
   4  10   8  103.89    4.80
  -4 -10  -8  116.69    5.10
   4 -10   8  109.99    5.00
  -4  11   7    6.80    2.60
   4  11  -7   10.50    3.00
  -4  11   7   16.40    3.30
   4 -11  -7   12.90    2.10
  -4 -11   7    5.60    2.80
  -4  11   6    2.40    1.70
   4  11  -6    0.70    2.40
  -4  11   6    1.30    1.40
   4 -11  -6    2.20    1.20
  -4 -11   6    0.90    1.80
  -4  11   5    1.30    1.30
   4  11  -5    1.10    1.90
  -4  11   5    4.20    1.90
  -4 -11   5    1.60    1.70
   4 -11  -5   -0.30    1.60
   4  11  -4   18.50    2.60
  -4  11   4   22.10    2.80
  -4  11   4   24.30    5.00
   4 -11  -4   21.50    2.90
   4  11  -3    0.20    1.40
  -4  11   3   -0.10    2.30
  -4 -11   3    0.40    1.80
   4 -11  -3    1.80    1.50
   4  11  -2    3.70    1.70
  -4  11   2    2.80    1.60
   4 -11  -2    8.50    3.00
  -4 -11   2    3.40    2.20
   4  11  -1    2.90    2.70
   4  11  -1    3.00    2.10
  -4  11   1    3.30    1.90
   4 -11  -1    3.10    1.70
  -4 -11   1    2.50    1.90
   4 -11  -1    3.70    2.00
   4  11   0    2.70    2.00
  -4  11   0   -1.70    2.40
   4  11   0   -1.70    2.80
   4 -11   0    2.90    1.70
   4 -11   0    1.60    1.60
   4  11   1    4.10    2.20
   4  11   1    2.10    1.70
  -4  11  -1   -0.80    1.60
   4 -11   1    3.40    1.80
   4 -11   1    0.10    1.80
   4  11   2   38.30    4.30
   4  11   2   47.60    3.70
  -4  11  -2   43.80    3.50
   4 -11   2   49.40    4.50
   4 -11   2   42.60    4.20
   4  11   3   -0.60    1.50
  -4  11  -3    0.10    1.30
   4  11   3    2.50    1.80
   4 -11   3   -0.50    1.90
   4 -11   3    0.30    1.60
  -4 -11  -3    2.00    2.50
   4  11   4    1.20    1.30
  -4  11  -4   -1.70    1.20
   4  11   4    1.20    1.60
   4  11   4   -0.40    1.30
   4 -11   4   -1.90    1.50
   4 -11   4   -0.20    2.10
  -4 -11  -4   -0.60    2.00
   4  11   5    8.00    2.50
  -4  11  -5    3.90    1.60
   4  11   5    6.40    2.50
   4  11   5    4.20    1.30
   4 -11   5    7.30    2.50
  -4 -11  -5    3.80    1.70
   4  11   6   10.50    2.40
   4  11   6   10.70    2.50
   4  11   6    9.00    2.40
   4 -11   6    9.70    2.20
   4 -11   6    9.60    3.30
  -4 -11  -6    7.80    2.70
  -4  11  -7   10.90    2.60
   4  11   7   13.70    2.20
   4  11   7   14.80    3.10
   4  11   7   11.60    1.60
  -4 -11  -7   10.90    2.70
   4 -11   7   15.20    2.60
  -4  12   6   20.30    3.50
   4  12  -6   21.40    3.00
   4 -12  -6   21.30    2.30
  -4 -12   6   26.10    3.60
  -4  12   5    8.00    1.90
   4  12  -5    4.80    2.50
  -4 -12   5    5.10    1.70
   4 -12  -5    6.40    1.40
  -4  12   4    3.40    1.30
   4  12  -4    2.70    1.60
  -4 -12   4    3.10    1.70
   4 -12  -4    6.30    2.40
   4  12  -3    1.70    1.70
  -4  12   3    1.50    1.30
   4 -12  -3   -0.20    1.50
  -4 -12   3    0.90    1.70
  -4  12   2    0.80    1.60
   4  12  -2    0.40    2.00
   4 -12  -2   -0.20    1.90
  -4 -12   2    0.40    2.10
   4 -12  -2   -1.40    1.90
  -4  12   1    9.00    2.00
   4  12  -1    7.40    2.80
  -4 -12   1    5.90    2.00
   4 -12  -1   11.70    3.10
  -4  12   0   16.40    4.40
   4  12   0   12.40    3.00
   4  12   0   11.20    4.00
   4 -12   0   13.20    3.00
  -4 -12   0   21.40    5.50
   4 -12   0   10.40    3.30
   4  12   1   -1.80    1.80
   4  12   1   -1.20    2.50
   4 -12   1   -2.90    1.80
   4 -12   1   -0.40    1.50
  -4  12  -2    1.90    1.50
   4  12   2    9.40    3.80
   4  12   2    4.10    2.00
   4 -12   2    9.20    3.00
   4 -12   2    3.40    2.10
  -4  12  -3    0.60    1.40
   4  12   3    2.10    2.20
   4 -12   3    0.50    1.40
   4 -12   3   -1.40    2.00
  -4  12  -4   -0.30    1.50
   4  12   4    0.40    1.50
   4  12   4   -2.10    1.30
  -4 -12  -4    1.40    2.30
   4 -12   4   -1.70    1.40
   4 -12   4    3.90    2.20
  -4  12  -5    5.90    2.30
   4  12   5   11.40    2.40
  -4 -12  -5   12.30    3.30
   4 -12   5    7.70    2.20
   4  12   6   23.70    2.70
   4  12   6   26.90    2.40
  -4  12  -6   26.60    2.70
  -4 -12  -6   31.30    3.30
   4 -12   6   28.40    2.40
   4 -13  -6    4.50    1.90
  -4  13   5   24.30    2.30
   4  13  -5   30.30    3.40
   4 -13  -5   26.00    2.80
  -4 -13   5   30.40    3.00
  -4  13   4    0.30    1.20
   4  13  -4    1.60    1.80
   4 -13  -4   -2.30    1.90
   4 -13  -4    0.00    1.40
  -4  13   3   43.70    3.20
   4  13  -3   45.10    4.40
  -4 -13   3   44.60    3.40
   4 -13  -3   46.20    3.70
   4 -13  -3   48.00    3.40
  -4  13   2   82.99    4.70
  -4 -13   2   87.99    5.10
   4 -13  -2   84.49    5.20
   4 -13  -2   81.99    4.80
   4  13  -1    7.40    4.90
   4 -13  -1   12.50    3.00
  -4 -13   1   14.20    2.70
   4 -13  -1   14.30    4.20
   4  13   0    0.30    2.10
   4 -13   0    2.10    1.80
   4 -13   0    2.60    1.70
  -4 -13   0   -0.60    1.50
   4  13   1    0.20    1.80
   4  13   1   -3.40    2.70
   4 -13   1    0.20    1.70
   4 -13   1    2.90    1.50
  -4  13  -2   18.90    3.50
   4  13   2   24.70    3.80
   4  13   2   22.40    4.10
   4 -13   2   17.20    2.80
   4 -13   2   23.40    3.40
   4  13   3   -0.50    1.30
  -4  13  -3    2.20    1.70
   4  13   3   -1.40    1.80
   4 -13   3    0.10    2.10
   4 -13   3    0.90    1.30
   4  13   4    0.80    1.20
   4  13   4   -0.50    1.50
  -4  13  -4    2.50    1.40
   4 -13   4   -1.60    2.60
   4 -13   4   -3.60    2.30
   4  13   5   39.30    3.00
  -4  13  -5   33.90    3.20
   4  13   5   33.30    2.90
   4 -13   5   41.00    3.10
   4  13   6   94.59    4.60
   4  13   6   92.49    4.50
   4 -13   6   97.39    4.40
  -4  14   5    1.50    0.90
  -4  14   4    1.40    1.00
  -4 -14   4    2.60    1.40
   4 -14  -4   -0.90    1.20
  -4  14   3    7.00    2.20
   4 -14  -3    4.50    1.30
   4 -14  -3    6.50    1.80
  -4  14   2   33.10    3.10
   4 -14  -2   32.50    3.10
  -4 -14   2   32.10    2.90
   4 -14  -2   26.50    3.20
  -4  14   1   11.50    3.90
  -4 -14   1   16.30    2.40
   4 -14  -1   16.50    3.10
   4 -14  -1   19.80    2.80
   4  14   0    2.40    2.40
  -4 -14   0    9.70    2.50
   4 -14   0    4.20    1.60
   4 -14   0    6.70    2.40
   4  14   1    4.80    1.70
   4 -14   1    0.50    1.50
  -4 -14  -1    2.60    1.30
   4 -14   1    2.70    1.70
   4  14   2   41.60    3.20
   4 -14   2   40.10    4.00
   4 -14   2   40.10    3.00
  -4 -14  -2   42.90    3.10
   4  14   3   -3.80    2.20
   4  14   3    0.40    1.30
   4 -14   3   -0.90    1.30
   4 -14   3    0.10    2.30
   4  14   4    2.70    1.20
   4  14   4   -0.50    1.70
   4 -14   4    4.50    1.80
   4  14   5   28.20    2.30
   4 -14   5   24.00    2.20
  -4  15   3    3.30    1.40
  -4 -15   3    6.50    2.30
   4 -15  -3   12.30    2.70
  -4  15   2    1.00    1.80
   4 -15  -2    2.00    1.50
   4 -15  -2    2.00    1.70
  -4 -15   2    2.80    1.20
   4 -15  -1   -0.40    1.60
  -4 -15   1   -0.80    1.30
   4 -15   0    0.80    1.50
  -4 -15   0    3.30    1.40
   4 -15   0    0.20    1.60
   4  15   1    3.40    2.50
   4 -15   1    7.70    2.20
  -4 -15  -1    5.60    2.30
   4 -15   1    1.70    2.60
   4  15   2    3.30    1.60
   4 -15   2    2.10    1.30
  -4 -15  -2    1.70    1.10
   4  15   3    6.20    2.30
   4 -15   3    4.40    1.20
  -4 -15  -3    3.90    2.20
  -4 -16   1    0.90    1.20
   4 -16   0   -1.40    1.70
  -4 -16   0    1.40    1.20
  -4 -16  -1   -0.30    1.10
   4 -16   1   -0.10    1.40
  -5   0  10    6.90    2.80
  -5   0   9   -0.30    1.30
  -5   0   8   84.79    4.90
  -5   0   7   -1.20    1.50
  -5   0   6  400.46   16.80
   5   0  -5    0.60    2.00
  -5   0   5    0.20    1.60
   5   0  -4  143.39    6.90
   5   0  -4  157.58    6.60
   5   0  -3    0.20    0.60
  -5   0   3    0.20    0.70
   5   0  -2  743.63   31.50
  -5   0   2  855.21   31.50
   5   0  -1    0.70    0.50
  -5   0   1   -0.20    0.30
  -5   0   0   56.69    2.50
   5   0   0   55.19    2.50
  -5   0  -1   -0.40    0.40
  -5   0  -2  126.69    5.40
  -5   0  -2  122.99    5.20
  -5   0  -3    0.20    0.90
  -5   0  -3    0.30    0.60
   5   0   4   79.99    4.80
  -5   0  -4   92.99    4.30
   5   0   5    1.40    1.80
   5   0   5    1.40    1.50
   5   0   6   73.69    4.50
   5   0   6   76.49    4.70
   5   0   7   -0.20    1.40
   5   0   7    2.40    1.50
   5   0   8   67.49    4.10
   5   0   8   65.99    4.10
   5   0   9    2.20    1.50
   5   0   9   -0.10    1.00
   5   0  10    1.20    1.30
   5   0  10    1.90    0.90
  -5   1  10    9.50    2.30
  -5   1   9   42.50    3.00
  -5  -1   9   39.40    3.30
  -5   1   8  120.59    6.00
  -5   1   8  112.79    6.50
  -5  -1   8  107.89    5.90
  -5   1   7   -0.20    1.40
  -5   1   7    3.50    2.20
  -5  -1   7   -2.10    1.50
  -5   1   6    1.70    1.50
  -5   1   6   -3.70    2.40
   5   1  -6   -1.00    2.10
  -5  -1   6    3.20    1.60
  -5   1   5   36.10    3.40
   5   1  -5   25.30    3.10
  -5  -1   5   31.90    3.60
   5   1  -4   15.30    2.30
   5   1  -4   16.10    1.90
   5  -1  -4   12.80    1.90
   5  -1  -4    9.30    2.60
  -5   1   3   38.50    2.30
   5   1  -3   36.10    2.60
  -5  -1   3   39.60    2.20
   5  -1  -3   38.00    2.20
  -5   1   2   77.19    3.40
   5   1  -2   65.39    3.40
   5  -1  -2   74.29    3.30
  -5  -1   2   81.49    3.30
  -5   1   1  161.78    6.50
   5   1  -1  152.38    6.40
  -5  -1   1  161.18    6.40
   5  -1  -1  157.38    6.50
   5   1   0   60.09    2.70
  -5   1   0   65.59    2.80
   5  -1   0   63.19    2.80
  -5  -1   0   61.79    2.70
  -5   1  -1  173.58    7.00
  -5  -1  -1  172.98    6.90
   5  -1   1  159.28    7.00
  -5   1  -2  120.69    5.20
  -5  -1  -2  120.29    5.10
  -5  -1  -2  117.39    5.00
  -5   1  -3   54.29    3.20
  -5   1  -3   57.49    2.80
   5  -1   3   47.80    3.60
  -5  -1  -3   53.79    3.10
  -5  -1  -3   63.99    2.90
  -5   1  -4   50.49    3.20
  -5  -1  -4   57.79    3.10
   5  -1   4   49.80    3.60
   5   1   5  135.89    6.70
   5   1   5  131.79    6.70
   5  -1   5  129.19    6.80
   5  -1   5  130.39    6.80
   5   1   6    3.30    1.60
   5   1   6    3.80    2.50
   5   1   6    7.90    2.80
   5  -1   6    4.00    1.70
   5  -1   6    1.70    1.60
   5   1   7   22.70    2.90
   5   1   7   22.60    2.90
   5  -1   7   23.30    3.00
   5  -1   7   24.40    2.90
   5   1   8   51.59    3.50
   5   1   8   47.00    3.30
   5  -1   8   50.19    3.70
   5  -1   8   47.60    3.50
   5   1   9   -1.10    1.10
   5   1   9   -0.80    1.10
   5  -1   9    1.10    1.00
   5  -1   9   -0.20    2.10
   5   1  10    7.90    2.20
   5   1  10    3.40    1.10
   5  -1  10    4.40    1.70
   5  -1  10    5.10    1.80
  -5   2  10    5.30    2.20
  -5   2   9    1.70    1.10
  -5  -2   9    2.50    1.60
  -5   2   8    8.60    2.50
  -5   2   8   10.40    3.20
  -5  -2   8    5.30    1.80
  -5   2   7   57.89    4.10
  -5   2   7   67.99    4.60
  -5  -2   7   58.19    4.30
   5   2  -6   -2.00    1.70
  -5   2   6   -0.90    1.40
  -5  -2   6    1.10    1.60
  -5   2   5   -2.30    2.40
  -5   2   5   -0.40    2.30
  -5   2   5    2.50    1.50
  -5  -2   5    4.40    1.70
   5   2  -4   -1.50    1.10
   5   2  -4    0.20    0.90
   5  -2  -4   -0.10    1.10
   5   2  -3   98.99    4.20
   5   2  -3   92.39    4.50
  -5   2   3   95.39    4.40
  -5  -2   3   96.29    4.30
   5  -2  -3   96.79    4.40
   5   2  -2   30.50    1.60
  -5   2   2   32.60    1.80
  -5  -2   2   29.90    1.60
   5  -2  -2   30.80    1.70
   5   2  -1  189.68    7.90
  -5   2   1  202.58    8.10
  -5  -2   1  193.58    7.90
   5  -2  -1  202.28    8.10
   5   2   0   66.89    2.90
  -5   2   0   72.39    3.20
  -5  -2   0   71.39    2.90
   5  -2   0   70.59    3.20
  -5   2  -1  274.67   10.80
  -5  -2  -1  284.37   10.50
  -5  -2  -1  256.77   10.60
   5  -2   1  244.78   10.80
  -5   2  -2   30.60    2.00
  -5  -2  -2   27.80    1.90
  -5  -2  -2   30.40    1.50
  -5   2  -3  608.94   23.50
  -5   2  -3  565.04   23.70
  -5  -2  -3  615.44   23.50
   5  -2   3  566.84   23.70
  -5   2  -4  110.99    5.20
  -5  -2  -4  107.69    5.10
   5  -2   4  105.79    5.40
   5   2   5  278.77   12.20
   5   2   5  277.47   12.40
   5   2   5  278.17   12.20
   5  -2   5  275.37   12.20
   5  -2   5  283.07   12.20
   5   2   6   30.50    4.20
  -5   2  -6   30.80    3.20
   5   2   6   35.50    3.20
   5   2   6   30.50    3.10
   5  -2   6   28.60    3.10
   5  -2   6   29.30    3.30
   5   2   7    2.40    1.50
   5   2   7    2.90    1.40
   5   2   7    3.70    2.10
   5  -2   7   -0.20    1.60
   5   2   8    0.80    1.30
   5   2   8    0.70    1.20
   5   2   8   -1.40    2.50
   5  -2   8    2.10    1.40
   5  -2   8    1.60    1.40
   5   2   9   -1.10    1.00
   5   2   9   -0.90    1.40
   5  -2   9    0.80    1.10
   5  -2   9    0.70    1.20
   5   2  10    6.90    1.70
   5   2  10    6.00    1.70
   5  -2  10   10.00    1.70
   5  -2  10    6.40    1.70
  -5   3  10   34.70    2.60
  -5  -3   9   10.60    3.40
  -5   3   8   37.30    3.30
  -5  -3   8   35.90    3.80
   5   3  -7   39.30    4.20
  -5   3   7   35.30    3.40
  -5   3   7   38.40    3.70
  -5  -3   7   35.60    3.80
  -5   3   6    1.90    2.20
  -5   3   6    4.60    1.60
   5   3  -6   11.20    2.70
  -5   3   6    6.20    1.90
  -5  -3   6    5.90    1.80
  -5   3   5    4.70    2.10
  -5   3   5    2.70    1.80
  -5   3   5    3.00    1.50
   5   3  -5    4.80    1.80
   5   3  -4   73.59    3.90
   5   3  -4   77.79    3.90
   5  -3  -4   70.89    4.10
   5   3  -3   73.09    3.40
   5   3  -3   73.79    3.80
  -5  -3   3   77.49    3.60
   5  -3  -3   73.99    3.60
   5   3  -2  297.97   13.00
   5   3  -2  320.77   12.60
  -5   3   2  319.17   12.90
   5  -3  -2  321.77   12.90
  -5  -3   2  328.97   12.70
  -5   3   1   71.89    3.30
   5  -3  -1   69.79    3.20
  -5   3   0   10.60    1.00
   5  -3   0    8.00    1.00
  -5   3  -1  221.38    8.90
   5  -3   1  205.68    8.90
  -5   3  -2    3.30    1.00
  -5  -3  -2    5.00    1.20
   5  -3   2    3.00    1.20
  -5  -3  -2    4.20    0.80
  -5   3  -3   98.19    4.60
  -5  -3  -3   98.39    4.40
   5  -3   3   99.59    4.90
  -5   3  -4   16.80    2.60
   5  -3   4   15.00    2.20
  -5  -3  -4   17.10    2.40
   5   3   5   15.10    3.20
   5   3   5   13.50    3.50
   5   3   5   13.70    3.30
   5  -3   5   15.50    3.40
   5  -3   5   13.70    2.40
  -5   3  -6   40.60    3.30
   5   3   6   39.70    3.40
   5   3   6   35.00    4.00
   5   3   6   42.90    3.60
   5  -3   6   42.60    3.90
   5  -3   6   41.70    3.60
   5   3   7   -1.20    1.30
   5   3   7    1.50    1.40
  -5   3  -7   -1.10    1.90
   5   3   7    0.60    1.90
   5  -3   7   -1.40    1.50
   5  -3   7    1.50    1.60
   5   3   8   21.10    2.50
   5   3   8   23.30    2.60
   5  -3   8   27.70    2.70
   5  -3   8   26.40    2.70
   5   3   9   -0.70    1.10
   5   3   9   -0.10    1.00
   5  -3   9    1.20    1.00
   5  -3   9    1.40    1.10
   5   3  10    7.70    1.50
   5   3  10    4.80    1.50
   5  -3  10    5.80    1.80
  -5   4  10    0.70    0.90
  -5   4   9    3.10    1.10
  -5   4   8   44.50    3.80
  -5  -4   8   45.40    4.20
  -5   4   7   33.20    3.20
  -5   4   7   34.80    3.30
   5   4  -7   29.20    3.60
  -5  -4   7   33.00    3.90
  -5   4   6   28.90    3.20
  -5   4   6   31.10    3.70
  -5   4   6   26.30    3.40
   5   4  -6   31.60    2.80
  -5  -4   6   24.00    3.90
  -5   4   5  105.89    5.70
   5   4  -5  110.39    5.30
  -5   4   5  105.39    5.80
  -5   4   5  105.79    5.70
   5   4  -4  103.49    5.00
  -5   4   4   93.69    5.50
  -5   4   4  100.69    5.60
   5   4  -4  105.09    4.90
   5   4  -3  256.77   10.50
   5   4  -3  248.58   10.20
  -5  -4   3  249.28   10.30
   5  -4  -3  243.78   10.50
   5   4  -2  387.36   15.90
  -5   4   2  384.26   15.90
   5  -4  -2  403.76   15.90
  -5   4   1  224.18    9.10
   5   4  -1  208.88    9.20
   5  -4  -1  226.18    9.10
  -5   4   0  563.74   22.60
   5  -4   0  570.34   22.60
  -5   4  -1   12.50    1.50
   5  -4   1   12.10    2.20
   5  -4   1   13.30    1.40
  -5   4  -2  269.67   11.40
  -5  -4  -2  283.77   11.00
   5  -4   2  260.37   11.50
  -5  -4  -2  284.07   11.10
  -5   4  -3   47.10    3.00
  -5  -4  -3   48.20    2.70
   5  -4   3   52.29    3.10
   5   4   4  292.17   12.60
   5   4   4  243.28   11.40
   5   4   4  253.77   11.40
  -5  -4  -4  264.37   14.50
   5  -4   4  240.68   11.50
   5  -4   4  266.47   11.50
   5   4   5    2.90    1.70
   5   4   5    2.10    1.70
   5   4   5    2.30    1.50
   5  -4   5    5.70    1.80
   5  -4   5    4.70    2.00
   5   4   6  204.88    9.50
   5   4   6  205.68    9.60
   5   4   6  205.58    9.70
  -5   4  -6  221.08    9.60
   5  -4   6  218.58    9.80
   5  -4   6  209.58    9.70
  -5   4  -7    0.70    1.60
   5   4   7    1.10    1.40
   5   4   7    3.00    1.80
   5   4   7    1.50    1.30
   5  -4   7   -1.10    1.50
   5  -4   7    0.30    1.50
   5   4   8    3.20    1.70
   5   4   8    2.60    1.30
   5   4   8    3.80    1.30
   5  -4   8    4.70    1.40
   5  -4   8    1.80    1.40
   5   4   9   10.50    3.30
   5   4   9   17.10    2.00
   5   4   9   17.10    1.90
   5  -4   9   14.80    2.30
   5  -4   9   19.40    2.20
  -5   5   9    8.20    1.80
  -5   5   8   15.40    2.40
   5   5  -8   11.70    4.70
   5   5  -7    2.80    1.60
  -5   5   7    0.30    1.90
  -5   5   7    1.40    1.30
  -5  -5   7    2.50    2.10
   5   5  -6    4.10    1.40
  -5   5   6    4.90    1.80
  -5   5   6    7.30    2.70
  -5  -5   6    7.30    2.10
  -5  -5   6    4.40    3.00
   5   5  -5    1.40    1.20
  -5   5   5    3.40    1.50
  -5   5   5    3.10    1.60
  -5  -5   5    1.80    2.80
  -5   5   4  161.08    7.90
   5   5  -4  164.28    7.30
  -5   5   4  158.68    7.60
   5  -5  -3    5.70    1.40
   5   5  -2  282.17   11.60
   5  -5  -2  271.67   11.50
  -5   5   1    1.00    1.00
   5   5  -1    1.20    1.00
   5  -5  -1    0.70    0.80
   5   5   0    6.10    2.20
  -5   5   0    3.30    1.10
   5  -5   0    3.10    0.80
  -5   5  -1  326.97   13.60
   5  -5   1  315.17   13.70
   5  -5   1  351.46   13.70
   5  -5   2   98.19    4.80
  -5   5  -3  125.79    5.80
   5  -5   3  112.29    6.80
  -5  -5  -3  120.59    5.30
   5   5   4  170.38    8.00
   5   5   4  159.38    8.30
   5   5   4  166.18    8.00
   5   5   4  171.28    8.20
   5  -5   4  166.58    8.40
   5  -5   4  170.58    8.20
   5   5   5   -1.20    2.50
   5   5   5    2.00    1.60
   5  -5   5    3.00    1.70
   5  -5   5    1.30    2.10
   5   5   6  127.59    6.40
  -5   5  -6  129.19    6.20
   5   5   6  119.19    6.30
   5   5   6  122.09    6.40
   5  -5   6  121.79    6.60
   5  -5   6  119.39    6.40
   5   5   7   18.10    2.90
  -5   5  -7    9.60    2.80
   5   5   7   15.60    2.60
   5   5   7   12.70    3.10
   5  -5   7   14.20    2.90
   5  -5   7   19.40    2.90
   5   5   8   -1.00    1.50
   5   5   8    1.40    1.20
   5   5   8    1.00    1.10
   5  -5   8    2.20    1.30
   5  -5   8   -0.10    1.30
   5   5   9    6.70    2.70
   5   5   9   -0.20    0.90
   5   5   9    4.20    1.70
   5  -5   9    1.40    1.10
   5  -5   9    0.00    1.40
  -5   6   9    4.50    1.80
   5   6  -8    4.20    4.50
  -5   6   7   76.79    5.10
  -5   6   7   73.59    4.70
   5   6  -7   72.19    4.60
  -5  -6   7   76.49    5.80
   5   6  -6    7.30    2.20
  -5   6   6    5.40    2.20
  -5   6   6   12.10    2.70
  -5   6   5   41.90    4.30
   5   6  -5   42.10    3.40
  -5  -6   5   39.20    5.40
  -5   6   4   -0.20    1.90
   5   6  -4    0.70    1.00
  -5   6   4    2.00    1.60
   5   6  -3  246.08   10.20
  -5   6   3  224.68   10.30
   5   6  -2   94.39    4.60
   5  -6  -2   90.49    4.90
   5   6  -1    7.80    1.90
   5  -6  -1    8.90    1.90
   5  -6  -1    9.30    2.00
   5   6   0  119.59    6.00
  -5   6   0  144.59    6.50
   5  -6   0  123.99    6.10
   5  -6   0  122.69    5.90
   5   6   1  149.88    9.20
   5  -6   1  202.98    8.00
   5  -6   2   81.49    4.20
   5   6   3  656.53   27.40
   5   6   3  660.43   27.50
   5   6   3  710.03   27.60
   5  -6   3  675.03   27.60
   5  -6   3  692.33   27.80
   5   6   4  193.68    8.90
   5   6   4  183.88    9.00
   5   6   4  195.58    9.10
   5   6   4  190.18    8.90
   5  -6   4  190.48    9.10
   5  -6   4  196.48    9.00
   5   6   5   -0.60    2.10
   5   6   5    1.20    1.60
   5   6   5    2.50    1.50
   5  -6   5    1.80    2.20
   5  -6   5    7.90    3.10
   5   6   6    3.90    1.50
  -5   6  -6    2.70    1.30
   5   6   6    7.80    2.70
   5   6   6    4.60    1.50
   5   6   6    6.70    2.70
   5  -6   6    3.90    1.90
   5  -6   6    4.60    1.70
   5   6   7   11.30    2.40
   5   6   7    7.30    2.60
   5   6   7    8.80    2.80
  -5   6  -7    8.50    2.40
   5  -6   7    8.80    2.70
   5  -6   7    8.70    3.30
  -5   6  -8    3.70    2.10
   5   6   8    4.70    1.40
   5   6   8    8.00    2.90
   5  -6   8    3.60    1.70
   5  -6   8    2.50    1.30
   5   6   9    3.30    0.90
   5   6   9    8.50    2.60
   5   6   9    8.10    2.50
   5  -6   9    5.80    2.20
   5  -6   9    4.50    1.90
   5  -7  -9   58.79    3.60
   5   7  -8   27.00    4.10
  -5   7   8   34.20    2.70
  -5   7   7   60.69    4.20
   5   7  -7   43.50    3.70
  -5  -7   7   49.99    5.10
  -5   7   6   10.00    2.80
   5   7  -6    8.40    2.30
  -5   7   6    5.70    1.60
  -5  -7   6    8.60    2.70
   5   7  -5    1.50    1.10
  -5   7   5   -0.30    1.50
  -5   7   5    0.70    1.50
  -5  -7   5    2.50    2.60
  -5   7   4  168.48    7.70
   5   7  -4  170.28    7.70
  -5   7   4  160.38    8.20
  -5  -7   4  160.38    8.50
   5   7  -3   34.30    5.40
   5   7  -3   36.40    2.70
  -5   7   3   40.50    3.50
  -5   7   3   40.00    4.70
  -5  -7   3   43.00    4.50
  -5   7   2    4.60    1.70
   5   7  -2    6.90    1.70
   5  -7  -2    6.20    2.50
   5  -7  -2    4.10    1.70
   5   7  -1  178.98    7.50
   5  -7  -1  166.28    7.70
   5  -7  -1  156.08    7.70
   5  -7  -1  157.38    7.60
   5   7   0    2.80    1.50
   5  -7   0    5.60    1.40
   5  -7   0   11.60    3.00
   5   7   1   83.89    5.00
   5  -7   1   85.69    4.40
   5  -7   1   80.69    5.20
   5   7   2    9.60    3.50
   5   7   2   13.90    3.30
   5   7   2   10.20    3.10
   5  -7   2   13.80    3.90
   5  -7   2    9.40    3.70
   5   7   3   -1.40    1.60
   5   7   3    1.00    1.60
   5   7   3   -1.40    2.50
   5   7   3    2.00    1.50
   5  -7   3    0.80    2.20
   5  -7   3   -1.50    1.90
   5   7   4   80.89    5.10
   5   7   4   85.89    4.80
   5   7   4   79.69    4.70
   5   7   4   80.99    5.20
   5  -7   4   80.49    5.30
   5  -7   4   82.19    5.10
   5   7   5    3.40    1.90
  -5   7  -5    1.20    1.10
   5   7   5   -0.90    1.70
   5   7   5    0.60    1.40
   5   7   5   -0.20    1.50
   5  -7   5    0.70    1.60
   5  -7   5    0.30    2.10
   5   7   6   21.20    4.30
  -5   7  -6   19.70    2.50
   5   7   6   25.80    3.50
   5   7   6   23.10    2.90
   5   7   6   28.20    2.80
   5  -7   6   18.80    3.70
   5  -7   6   22.90    3.20
   5   7   7   14.50    2.70
   5   7   7   15.70    2.30
   5   7   7   14.40    2.40
   5  -7   7   11.00    2.70
   5  -7   7    8.80    2.60
   5   7   8    1.30    1.00
   5   7   8   -0.90    1.30
   5   7   8    0.40    1.20
   5  -7   8    1.70    1.30
   5  -7   8    1.90    1.20
   5   7   9    3.00    1.20
   5   7   9    6.50    1.60
   5  -7   9    4.90    1.60
   5  -7   9    0.90    1.40
  -5   8   8   19.70    3.10
   5   8  -8    9.20    3.90
  -5   8   8   15.50    2.10
   5  -8  -8   20.80    2.40
  -5   8   7   35.60    3.00
  -5   8   7   37.40    3.10
   5   8  -7   34.40    3.30
  -5  -8   7   38.00    4.50
   5   8  -6    0.80    1.30
  -5   8   6   -1.30    1.40
  -5   8   6    1.80    1.30
  -5  -8   6   -1.10    2.50
  -5   8   5   55.39    4.30
  -5   8   5   51.29    3.70
  -5  -8   5   50.09    5.00
  -5   8   4   29.50    4.50
  -5   8   4   31.80    3.10
  -5   8   4   32.30    5.10
  -5  -8   4   36.80    5.60
   5   8  -3   99.59    6.80
  -5   8   3   92.59    6.00
  -5   8   3  102.09    5.40
  -5   8   3   96.79    6.50
   5   8  -3  107.89    5.20
  -5  -8   3  106.69    5.90
   5   8  -2   26.50    5.10
   5   8  -2   19.20    6.70
   5   8  -2   31.80    2.60
  -5   8   2   30.70    3.30
  -5  -8   2   24.40    4.40
   5  -8  -2   31.40    3.40
   5   8  -1    7.00    2.10
   5   8  -1    4.60    2.60
  -5   8   1    4.00    1.90
   5   8  -1    1.70    2.50
   5  -8  -1    7.10    3.00
  -5   8   0   52.39    6.60
   5   8   0   52.29    4.00
   5   8   0   57.09    4.90
   5   8   0   55.19    4.60
   5  -8   0   55.89    5.10
   5  -8   0   53.09    4.40
   5  -8   0   54.49    6.40
   5   8   1    1.30    1.70
   5   8   1   -1.50    1.70
   5   8   1   -0.20    1.90
   5  -8   1   -0.20    1.70
   5  -8   1    1.00    2.20
   5   8   2  236.08   10.50
   5   8   2  244.98   10.70
   5   8   2  236.48   10.50
   5  -8   2  226.68   10.60
   5  -8   2  236.08   10.80
   5   8   3   49.60    3.90
   5   8   3   50.69    4.00
   5   8   3   42.80    3.70
   5  -8   3   41.80    4.20
   5  -8   3   37.10    4.40
   5   8   4   19.50    3.30
   5   8   4   24.60    3.90
   5   8   4   24.10    3.10
   5   8   4   15.10    3.10
   5  -8   4   24.20    3.40
   5  -8   4   23.10    3.80
   5   8   5  172.48    8.10
   5   8   5  167.28    8.20
   5   8   5  170.78    8.20
   5   8   5  171.08    8.20
   5  -8   5  168.18    8.30
   5  -8   5  171.58    8.70
   5   8   6  156.98    7.40
  -5   8  -6  149.69    7.50
   5   8   6  158.78    7.80
   5   8   6  152.68    7.50
   5   8   6  152.38    7.40
   5  -8   6  161.18    7.80
   5  -8   6  157.08    7.80
  -5   8  -7    6.80    2.30
   5   8   7    5.50    2.50
   5   8   7    6.60    2.40
   5  -8   7   10.10    2.70
   5  -8   7    5.60    2.20
  -5   8  -8    1.10    1.90
   5   8   8    0.10    1.10
   5   8   8   -0.10    0.90
   5  -8   8    0.20    1.20
   5  -8   8   -1.00    1.40
  -5   9   8    1.60    1.00
  -5   9   8    1.80    1.80
   5  -9  -8    1.20    1.20
   5   9  -7    6.70    2.70
  -5   9   7   10.60    2.30
  -5   9   7    5.80    2.30
   5  -9  -7   11.40    2.40
  -5   9   6   30.90    3.30
   5   9  -6   30.50    3.00
  -5   9   6   31.00    2.80
  -5  -9   6   31.60    4.10
   5  -9  -6   30.40    3.00
  -5   9   5   11.60    3.80
  -5   9   5   19.20    2.90
   5   9  -5   17.40    2.60
  -5  -9   5   12.40    4.20
   5  -9  -5   22.30    3.10
  -5   9   4   21.00    2.80
  -5   9   4   15.40    4.40
   5   9  -4   19.40    2.40
  -5  -9   4   18.20    4.00
   5  -9  -4   15.60    3.30
   5   9  -3   21.50    5.30
  -5   9   3   26.10    2.90
   5   9  -3   27.10    2.60
   5  -9  -3   25.00    3.30
  -5  -9   3   31.00    4.00
  -5   9   2   39.20    3.50
   5   9  -2   37.20    6.80
   5   9  -2   35.80    2.90
   5   9  -2   33.40    5.40
  -5  -9   2   41.00    4.20
   5  -9  -2   37.40    3.40
  -5   9   1   23.50    3.50
   5   9  -1   26.30    4.70
   5   9  -1   25.20    2.80
   5   9  -1   25.80    4.70
   5  -9  -1   21.40    3.30
   5   9   0   33.60    3.80
   5   9   0   42.40    4.80
  -5   9   0   46.40    4.90
   5   9   0   35.60    4.10
   5  -9   0   33.70    4.10
   5  -9   0   37.40    3.80
   5   9   1    9.10    3.10
   5   9   1    5.30    1.70
   5   9   1    9.20    3.60
   5  -9   1    8.10    3.40
   5  -9   1    2.50    2.10
   5   9   2  198.58    9.00
   5   9   2  193.88    9.00
   5   9   2  195.08    9.10
   5  -9   2  193.28    9.20
   5  -9   2  189.88    9.00
   5   9   3    8.50    2.90
   5   9   3    2.90    1.40
   5   9   3    2.90    1.60
   5  -9   3    1.70    1.80
   5  -9   3    1.00    1.70
   5   9   4   70.79    4.60
   5   9   4   71.89    5.10
   5   9   4   77.09    4.50
  -5   9  -4   74.69    4.30
   5  -9   4   67.19    5.10
   5  -9   4   72.19    4.70
  -5   9  -5   14.10    2.30
   5   9   5   24.60    3.30
   5   9   5   20.90    2.80
   5   9   5   18.90    3.10
   5  -9   5   21.60    3.20
   5  -9   5   13.00    3.80
   5   9   6   26.10    2.60
   5   9   6   19.70    3.30
   5  -9   6   21.00    3.40
   5  -9   6   21.80    2.80
   5   9   7    1.80    1.30
   5   9   7    3.40    1.10
   5   9   7   10.00    4.10
  -5   9  -7    4.60    1.60
   5  -9   7    3.20    1.30
   5  -9   7    1.30    1.50
   5   9   8   10.80    2.10
   5   9   8   11.20    1.90
   5  -9   8   13.30    1.90
   5  -9   8   16.60    2.90
  -5  10   8   10.50    2.30
   5 -10  -8   13.30    2.10
  -5  10   7   -0.30    1.00
   5  10  -7    1.50    1.60
  -5  10   7   -0.20    1.20
   5 -10  -7    1.40    1.30
  -5  10   6    7.30    2.10
   5  10  -6    4.20    1.50
  -5  10   6    9.60    2.90
   5 -10  -6    7.20    2.50
  -5 -10   6    4.10    2.20
   5  10  -5   21.50    2.60
  -5  10   5   19.90    3.80
  -5  10   5   19.90    2.70
   5 -10  -5   24.20    2.90
  -5 -10   5   26.80    3.80
  -5  10   4   -1.20    2.40
   5  10  -4    0.80    1.30
  -5  10   4    1.70    2.20
  -5 -10   4    0.00    2.00
   5  10  -3  248.18   11.10
  -5  10   3  247.18   10.80
   5 -10  -3  237.38   10.90
  -5 -10   3  238.98   11.00
   5  10  -2   38.20    5.60
   5  10  -2   38.60    3.20
  -5  10   2   36.90    3.50
   5 -10  -2   38.30    3.60
  -5 -10   2   37.80    4.10
   5  10  -1   20.40    3.30
   5  10  -1   23.60    5.40
  -5  10   1   19.20    3.60
  -5 -10   1   24.60    4.00
   5 -10  -1   19.20    3.10
   5 -10  -1   22.10    4.20
   5  10   0   28.30    4.00
  -5  10   0   27.20    3.40
  -5  10   0   30.90    4.80
   5 -10   0   39.00    3.60
   5 -10   0   30.50    3.80
  -5  10  -1    8.20    2.50
   5  10   1   10.10    3.90
   5 -10   1   10.30    3.90
   5 -10   1    9.00    3.60
  -5  10  -2   72.39    4.30
   5  10   2   73.99    4.40
   5  10   2   74.59    4.80
   5  10   2   68.59    4.50
   5 -10   2   67.69    4.70
   5 -10   2   71.69    4.70
   5  10   3   30.80    3.40
  -5  10  -3   26.80    2.90
   5  10   3   24.60    3.20
   5  10   3   25.50    3.20
   5 -10   3   29.50    3.40
   5 -10   3   23.80    3.50
   5  10   4  144.89    8.00
   5  10   4  130.79    7.20
  -5  10  -4  116.19    6.30
   5  10   4  132.19    6.90
   5 -10   4  131.29    6.90
   5 -10   4  119.59    6.60
  -5  10  -5    7.70    2.10
   5  10   5    3.20    1.50
   5  10   5    3.10    2.00
   5  10   5    3.40    1.60
   5 -10   5    4.60    2.10
   5 -10   5    4.20    1.60
   5  10   6    4.10    1.60
   5  10   6    6.10    2.00
  -5  10  -6    1.60    1.30
   5  10   6    1.50    1.20
   5 -10   6    9.10    3.10
   5 -10   6    1.60    1.30
  -5  10  -7    1.70    1.30
   5  10   7    2.50    3.80
   5  10   7    2.80    1.20
   5 -10   7    0.70    1.60
   5 -10   7    0.40    1.10
   5  10   8   13.90    1.60
  -5 -10  -8   15.30    2.60
   5 -10   8    9.90    1.90
  -5  11   7   20.70    3.00
   5  11  -7   17.90    3.80
  -5  11   7   20.30    2.10
   5 -11  -7   22.60    2.20
  -5  11   6   10.30    2.00
   5  11  -6   12.70    2.50
   5 -11  -6   12.90    2.30
  -5 -11   6   19.80    3.70
   5  11  -5    0.40    2.10
  -5  11   5    1.90    1.10
  -5  11   5    2.00    2.10
  -5 -11   5    1.40    1.90
   5 -11  -5    0.70    1.30
   5  11  -4    9.40    2.50
  -5  11   4   12.90    2.70
  -5 -11   4    6.60    2.10
   5 -11  -4   10.00    2.50
   5  11  -3    8.10    2.60
  -5  11   3    9.30    2.80
  -5 -11   3    6.70    2.10
   5 -11  -3    6.30    1.80
  -5  11   2    1.00    1.60
   5  11  -2   -1.10    1.70
   5 -11  -2    2.10    2.20
   5 -11  -2    0.20    1.70
  -5 -11   2    0.30    1.90
   5  11  -1   12.80    4.90
   5  11  -1    7.10    2.60
  -5  11   1   14.80    3.60
   5  11  -1    4.60    2.60
   5 -11  -1    7.50    2.10
  -5 -11   1    6.30    2.10
   5 -11  -1   11.40    3.50
  -5  11   0   -0.10    2.60
   5  11   0    0.70    2.50
   5  11   0    2.60    2.10
   5 -11   0    1.70    2.40
   5 -11   0    1.00    1.90
   5  11   1   91.39    5.40
  -5  11  -1   95.89    6.20
   5  11   1   93.19    5.90
   5 -11   1   87.49    5.60
   5 -11   1   92.69    5.20
   5  11   2    0.10    1.60
   5  11   2   -0.50    1.90
  -5  11  -2    2.60    1.40
   5 -11   2    6.00    1.90
   5 -11   2    1.10    1.80
   5  11   3   89.49    4.90
   5  11   3   85.19    5.10
  -5  11  -3   83.89    4.90
   5  11   3   97.29    5.30
   5 -11   3   89.79    5.30
   5 -11   3   82.39    5.00
  -5  11  -4    9.50    2.20
   5  11   4    4.60    1.50
   5  11   4    7.30    2.70
   5  11   4    3.70    1.40
   5 -11   4    5.00    1.60
   5 -11   4    6.20    2.00
   5  11   5    2.10    1.30
   5  11   5    1.50    1.50
  -5  11  -5    1.60    2.10
   5 -11   5    2.30    1.30
   5 -11   5    1.50    1.80
  -5 -11  -5    1.80    1.90
  -5  11  -6    2.50    1.20
   5  11   6    1.60    1.40
   5  11   6    1.30    1.10
   5  11   6    2.30    1.20
   5 -11   6    0.90    1.80
  -5 -11  -6    4.10    1.80
   5 -11   6    3.30    1.50
   5  11   7    4.70    1.00
   5  11   7    9.50    3.50
   5  11   7    5.90    1.50
  -5  11  -7    4.00    2.40
   5 -11   7    6.60    1.80
  -5 -11  -7    6.90    1.70
   5  12  -6   19.40    3.10
  -5  12   6   20.80    2.50
   5 -12  -6   27.70    2.80
  -5  12   5   12.60    2.10
   5  12  -5   13.50    2.70
  -5 -12   5   14.30    3.00
   5 -12  -5   13.40    2.30
   5  12  -4   31.10    3.20
  -5  12   4   33.90    2.70
   5 -12  -4   34.80    3.00
   5 -12  -4   28.10    4.10
  -5 -12   4   29.20    3.40
  -5  12   3   69.79    4.10
   5  12  -3   60.79    4.30
   5 -12  -3   64.69    4.20
   5 -12  -3   64.29    4.60
  -5 -12   3   69.29    4.50
   5  12  -2   54.29    4.40
  -5  12   2   57.99    4.10
   5 -12  -2   59.79    4.20
   5 -12  -2   62.09    4.40
  -5 -12   2   55.39    4.30
   5  12  -1    1.10    2.80
  -5  12   1    2.40    1.90
   5 -12  -1    1.00    1.90
   5 -12  -1    4.80    1.70
  -5 -12   1    3.80    1.70
   5  12   0   -3.90    2.60
   5  12   0   -1.30    2.00
  -5  12   0   -6.30    4.30
  -5 -12   0    1.90    1.70
   5 -12   0   -0.90    1.70
   5  12   1    1.80    1.70
   5  12   1    1.40    2.30
   5 -12   1    0.60    1.60
   5 -12   1    2.70    1.80
  -5  12  -2   12.20    2.80
   5  12   2   13.20    3.60
   5  12   2   14.00    2.90
   5 -12   2    8.90    2.10
   5 -12   2    8.50    3.10
   5  12   3   33.30    3.10
  -5  12  -3   25.80    2.80
   5  12   3   37.90    3.50
   5 -12   3   38.00    3.50
   5 -12   3   29.00    3.00
   5  12   4   24.10    3.00
  -5  12  -4   21.70    2.60
   5  12   4   21.80    2.70
   5 -12   4   20.50    2.70
   5 -12   4   28.30    3.50
   5  12   5    6.20    2.30
   5  12   5    6.40    2.40
  -5  12  -5    7.00    2.20
   5 -12   5    5.30    1.90
   5 -12   5    4.70    1.40
  -5 -12  -5    6.70    2.90
   5  12   6    6.20    2.40
   5  12   6    8.60    2.20
   5 -12   6    5.10    1.20
   5  13  -5    3.10    2.10
  -5  13   5    0.70    0.90
   5 -13  -5    2.00    1.30
  -5 -13   5    2.60    1.90
  -5  13   4   -0.40    1.10
   5  13  -4    1.80    2.00
  -5 -13   4   -0.50    1.60
   5 -13  -4    1.50    1.30
  -5  13   3   11.00    2.30
   5  13  -3   19.10    3.90
   5 -13  -3   16.10    2.60
   5 -13  -3   22.50    3.50
  -5 -13   3   16.10    2.80
  -5  13   2   -0.70    1.40
   5 -13  -2    0.40    1.40
   5 -13  -2   -3.10    1.80
  -5 -13   2    0.80    1.50
  -5  13   1   12.50    3.40
   5  13  -1    4.80    2.90
   5 -13  -1   10.00    3.10
   5 -13  -1    6.90    2.40
   5 -13   0    9.10    2.80
   5 -13   0   11.30    3.10
   5  13   1   -2.60    2.20
   5  13   1    3.40    2.20
   5 -13   1   -0.40    1.70
   5 -13   1    2.20    2.10
  -5 -13  -1    1.30    2.10
   5  13   2   66.19    4.30
  -5  13  -2   68.89    4.80
   5  13   2   80.09    4.80
   5 -13   2   67.39    4.10
   5 -13   2   64.09    4.30
   5  13   3    8.00    3.00
   5  13   3    2.70    1.30
  -5  13  -3    0.80    1.70
   5 -13   3    4.10    1.90
   5 -13   3    4.70    1.40
  -5  13  -4   -0.60    1.40
   5  13   4    1.90    1.20
   5  13   4    1.10    1.40
   5 -13   4    0.70    2.00
   5 -13   4    0.90    1.30
   5  13   5    0.20    1.20
   5  13   5    1.70    1.10
  -5  13  -5   -2.30    1.60
   5 -13   5    0.80    1.10
  -5  14   4    1.40    1.00
   5 -14  -4   -0.10    1.20
  -5 -14   4    1.60    1.60
  -5  14   3   80.89    4.20
  -5 -14   3   80.49    4.30
   5 -14  -3   81.09    4.40
  -5  14   2   17.90    2.80
   5 -14  -2   19.70    3.30
  -5 -14   2   22.90    2.80
   5 -14  -2   20.40    3.00
  -5  14   1    1.60    2.20
  -5 -14   1    2.20    1.30
   5 -14  -1    1.30    1.50
   5 -14  -1    2.60    1.60
   5  14   0    4.70    2.20
   5 -14   0    3.90    1.50
   5 -14   0    4.20    1.70
  -5 -14   0    7.80    2.30
   5  14   1    6.50    1.80
   5 -14   1    8.80    2.60
   5 -14   1    9.70    2.80
   5  14   2   12.20    3.40
   5  14   2   12.80    4.30
   5 -14   2   14.80    3.20
   5 -14   2   12.00    2.40
  -5 -14  -2   13.50    2.30
   5  14   3    1.80    1.20
   5  14   3    5.10    2.10
   5 -14   3    3.00    2.00
   5 -14   3    2.80    1.70
   5  14   4   30.10    3.30
   5  14   4   29.40    2.50
   5 -14   4   28.90    2.50
  -5  15   3    2.20    1.40
   5 -15  -3    1.00    1.40
  -5 -15   3    7.40    2.60
  -5  15   2   13.70    4.30
  -5 -15   2   16.50    2.70
   5 -15  -2   14.90    3.10
   5 -15  -1   -0.80    1.40
   5 -15  -1   -2.70    1.80
  -5 -15   1   -0.60    1.30
   5 -15   0    3.50    2.20
  -5 -15   0    1.20    1.20
   5  15   1   40.00    3.50
  -5 -15  -1   35.30    2.70
   5 -15   1   39.10    3.60
   5  15   2   13.70    3.40
  -5 -15  -2   11.10    2.20
   5 -15   2    9.10    2.40
   5  15   3    9.10    2.30
  -5 -15  -3   10.90    1.80
  -6   0  10   48.10    3.10
  -6   0   9   -0.70    1.30
  -6   0   8   75.49    4.40
  -6   0   7    7.50    2.70
  -6   0   6    7.60    3.00
   6   0  -5   -2.60    2.10
  -6   0   5    1.90    1.60
   6   0  -4    0.00    1.20
   6   0  -4    2.00    1.70
   6   0  -3    0.20    0.70
   6   0  -3   -0.10    1.40
  -6   0   3    0.30    0.90
   6   0  -2 1002.40   39.80
  -6   0   2 1024.00   39.80
   6   0  -1   -0.10    0.40
  -6   0   1    0.40    0.40
   6   0   0  147.29    6.10
  -6   0  -2  370.16   14.80
  -6   0  -2  366.36   14.90
  -6   0  -3   -1.00    0.70
   6   0   3   -0.60    1.80
  -6   0  -3    0.40    1.10
   6   0   4  433.36   17.90
  -6   0  -4  435.26   17.70
   6   0   5   -2.50    1.80
   6   0   5    0.30    1.60
   6   0   6   60.49    6.40
   6   0   6   69.79    6.30
   6   0   7   -0.80    1.50
   6   0   8  198.18    8.90
   6   0   8  194.38    9.20
   6   0   9    0.00    2.00
   6   0   9    1.40    1.10
   6   0  10   74.19    3.60
   6   0  10   72.79    3.60
  -6   1  10    9.60    2.20
  -6   1   9    5.90    2.20
  -6   1   8   34.10    3.10
  -6  -1   8   30.20    3.20
  -6   1   7  108.19    5.80
  -6  -1   7  113.19    5.90
   6   1  -6   68.19    5.10
  -6  -1   6   65.99    5.10
   6   1  -5    0.50    1.60
  -6   1   5    1.20    1.50
  -6  -1   5   -1.20    1.50
   6   1  -4   91.49    4.70
   6   1  -4   93.99    4.60
   6  -1  -4   90.39    4.60
   6  -1  -4   85.29    5.30
  -6   1   3   17.80    1.90
   6   1  -3   20.50    2.20
   6   1  -3   19.50    1.60
   6  -1  -3   20.60    1.80
   6  -1  -3   18.90    3.00
  -6  -1   3   19.10    1.90
   6   1  -2   78.09    3.50
  -6   1   2   83.29    3.70
   6   1  -2   73.69    3.90
  -6  -1   2   80.89    3.50
  -6   1   1  442.66   17.20
   6   1  -1  428.76   17.10
   6  -1  -1  424.06   17.20
  -6  -1   1  428.36   17.10
   6   1   0  202.08    8.40
  -6  -1   0  221.88    8.40
   6  -1   0  203.28    8.60
  -6   1  -1   19.10    1.40
   6  -1   1   18.30    1.30
  -6  -1  -1   19.80    1.30
  -6   1  -2  198.78    8.30
  -6  -1  -2  200.58    8.00
   6  -1   2  180.28    8.60
  -6  -1  -2  198.78    8.10
  -6   1  -3    6.20    1.40
  -6   1  -3    5.60    1.30
   6  -1   3    2.10    1.60
  -6  -1  -3    6.10    1.30
  -6  -1  -3    4.10    1.30
  -6   1  -4   26.30    2.40
   6  -1   4   21.40    2.90
  -6  -1  -4   23.00    2.60
   6   1   5   73.99    4.80
   6   1   5   80.79    5.00
   6  -1   5   64.89    4.90
   6  -1   5   74.99    4.90
   6   1   6   62.49    5.90
   6   1   6   59.39    6.30
   6  -1   6   43.00    5.80
   6  -1   6   60.59    6.00
   6   1   7   77.29    4.60
   6   1   7   76.29    4.60
   6  -1   7   77.99    4.80
   6  -1   7   76.09    5.00
   6   1   8    2.90    1.20
   6  -1   8    1.00    1.60
   6  -1   8    1.90    1.30
   6   1   9    1.30    0.90
   6   1   9    2.80    1.10
   6  -1   9    6.00    1.80
   6  -1   9    5.20    1.80
   6   1  10   54.09    2.80
   6   1  10   50.49    2.80
   6  -1  10   52.19    2.80
   6  -1  10   49.90    2.80
  -6   2  10    7.10    2.10
  -6   2   9   -0.10    1.00
  -6  -2   9    0.10    1.50
  -6   2   8   -1.90    1.30
  -6  -2   8    1.80    1.50
  -6   2   7   10.10    3.70
  -6   2   7    3.60    1.60
  -6  -2   7    3.20    1.60
  -6   2   6   13.80    2.80
  -6   2   6   13.30    4.40
  -6   2   6   14.30    2.50
   6   2  -6   16.40    3.30
  -6  -2   6   16.40    4.50
   6   2  -5    7.30    2.30
  -6   2   5   13.00    2.90
  -6   2   5    9.90    2.50
   6   2  -4  191.58    8.30
   6   2  -4  192.78    8.40
   6  -2  -4  184.38    8.40
   6   2  -3    6.80    1.40
   6   2  -3    5.50    1.80
  -6  -2   3    5.70    1.70
   6  -2  -3    5.00    1.50
  -6   2   2  188.58    7.70
   6   2  -2  179.68    7.90
   6   2  -2  185.68    7.50
  -6  -2   2  179.48    7.50
   6  -2  -2  185.08    7.70
   6   2  -1  217.58    8.80
  -6   2   1  221.98    9.00
  -6  -2   1  213.08    8.70
   6  -2  -1  221.88    9.00
   6   2   0   10.00    0.80
  -6   2   0   11.30    1.10
   6  -2   0   10.80    1.10
  -6  -2   0   10.30    0.80
  -6   2  -1  144.79    6.10
  -6  -2  -1  145.99    5.80
   6  -2   1  132.49    6.00
  -6   2  -2   46.10    2.70
  -6  -2  -2   47.30    2.20
   6  -2   2   40.20    3.20
  -6  -2  -2   46.50    2.50
  -6   2  -3 1595.54   59.69
  -6  -2  -3 1439.26   59.69
   6  -2   3 1481.05   59.79
  -6  -2  -3 1548.65   59.49
  -6   2  -4  130.29    6.10
   6  -2   4  126.29    6.00
  -6  -2  -4  118.89    5.90
   6   2   5    4.80    1.60
   6   2   5    4.10    1.70
   6   2   5    3.40    2.30
   6  -2   5    5.70    2.00
   6   2   6   31.30    3.30
   6   2   6   23.50    3.10
   6   2   6   26.10    4.70
   6  -2   6   24.90    3.00
   6   2   7   13.00    2.70
   6   2   7   17.40    4.40
   6   2   7   12.00    2.60
   6  -2   7   14.00    4.20
   6  -2   7   10.80    2.90
   6   2   8    3.20    1.80
   6   2   8    3.20    1.20
   6  -2   8    1.60    1.20
   6  -2   8    0.00    1.30
   6   2   9   28.90    2.40
   6   2   9   29.00    2.40
   6  -2   9   27.90    2.40
   6  -2   9   31.40    2.80
   6   2  10    0.50    0.90
   6   2  10    0.00    0.80
   6  -2  10    0.40    0.80
   6  -2  10    1.00    0.90
  -6   3  10   20.70    2.10
  -6  -3   9   -2.60    1.70
  -6   3   8  114.49    5.80
  -6  -3   8  115.29    6.00
  -6   3   7  226.28   11.10
   6   3  -7  212.88   10.50
  -6  -3   7  245.18   10.30
  -6   3   6  319.67   13.90
  -6   3   6  301.27   14.30
   6   3  -6  334.07   13.90
  -6  -3   6  334.17   13.90
  -6   3   5   26.50    3.70
  -6   3   5   28.50    3.40
  -6   3   5   21.00    4.10
   6   3  -5   32.60    2.70
  -6   3   4   48.60    4.10
   6   3  -4   53.79    3.60
   6   3  -4   49.90    3.00
   6   3  -3   65.39    3.20
   6   3  -3   65.69    3.40
   6  -3  -3   65.09    3.40
  -6  -3   3   60.29    3.30
   6   3  -2   24.90    1.50
   6   3  -2   23.90    2.10
  -6   3   2   27.70    2.00
  -6  -3   2   24.20    1.60
   6  -3  -2   27.60    1.80
   6   3  -1  143.79    6.60
  -6   3   1  156.78    6.50
   6  -3  -1  156.78    6.50
  -6   3   0  611.44   23.40
   6  -3   0  560.84   23.70
  -6   3  -1  134.19    5.80
   6  -3   1  129.99    6.10
   6  -3   1  132.59    5.80
  -6   3  -2   40.70    2.70
  -6  -3  -2   40.00    2.00
   6  -3   2   40.30    3.00
  -6  -3  -2   40.40    2.30
  -6   3  -3    9.00    1.80
  -6  -3  -3    6.40    1.50
   6  -3   3    7.90    1.90
  -6  -3  -3    6.00    1.50
   6   3   4    0.80    1.80
   6  -3   4   -1.10    1.20
   6  -3   4    1.00    2.00
   6  -3   4    0.10    2.10
  -6  -3  -4    1.30    1.60
   6   3   5   53.29    4.00
   6   3   5   49.00    4.00
   6   3   5   52.79    4.60
   6  -3   5   44.80    4.20
   6  -3   5   44.60    4.20
   6   3   6   79.69    4.70
   6   3   6   83.49    4.90
   6   3   6   77.69    5.40
   6  -3   6   77.69    4.90
   6  -3   6   77.49    5.00
  -6   3  -7    7.90    3.50
   6   3   7    6.00    2.20
   6   3   7    4.60    1.50
   6   3   7    8.30    2.80
   6  -3   7    7.40    2.60
   6  -3   7    9.10    2.80
   6   3   8   83.79    5.50
   6   3   8   87.39    4.70
   6   3   8   96.79    5.40
   6  -3   8   84.69    5.40
   6  -3   8   91.39    4.90
   6   3   9    4.30    1.70
   6   3   9    2.60    1.10
   6  -3   9    1.90    1.30
   6  -3   9    1.50    1.00
   6   3  10    1.40    0.80
   6   3  10    0.10    0.80
   6  -3  10    0.90    0.80
   6  -3  10    0.10    0.90
  -6   4   9   13.50    1.90
  -6   4   8   35.90    4.60
  -6  -4   8   26.40    3.40
   6   4  -7    0.70    1.90
  -6   4   7    1.60    2.60
  -6   4   7    1.60    1.90
  -6  -4   7    1.80    1.70
  -6   4   6    9.00    3.50
  -6   4   6   11.20    2.80
   6   4  -6    8.20    2.60
  -6  -4   6   11.20    3.30
   6   4  -5   37.70    2.80
  -6   4   5   36.80    3.80
  -6   4   5   35.20    3.50
   6   4  -4    1.00    1.00
   6   4  -3  161.98    6.60
   6   4  -3  165.78    6.90
  -6  -4   3  142.59    6.60
   6  -4  -3  145.29    6.90
   6   4  -2   23.10    2.00
   6  -4  -2   25.60    2.00
  -6   4   1   15.90    1.80
   6   4  -1   14.10    2.00
   6  -4  -1   18.50    1.70
   6  -4  -1   17.30    3.30
  -6   4   0   85.69    4.00
   6   4   0   75.39    4.10
   6  -4   0   86.09    3.90
   6  -4   0   80.89    4.40
  -6   4  -1   46.20    2.70
   6  -4   1   45.00    2.60
   6  -4   1   43.40    3.10
   6  -4   2   -0.60    1.00
  -6   4  -3   89.39    4.60
  -6  -4  -3   81.29    4.80
  -6  -4  -3   89.59    4.20
   6  -4   3   95.39    4.70
   6   4   4   80.19    5.00
   6   4   4   71.89    5.00
   6   4   4   73.29    5.20
   6  -4   4   84.99    4.30
  -6  -4  -4   73.19    4.90
   6  -4   4   73.09    5.10
   6  -4   4   78.19    5.10
   6   4   5   85.59    5.10
   6   4   5   90.99    5.00
   6   4   5   79.59    5.20
   6  -4   5   88.09    5.30
   6  -4   5   81.49    5.30
  -6   4  -6   31.70    3.10
   6   4   6   26.10    3.00
   6   4   6   19.60    3.60
   6   4   6   23.70    3.10
   6  -4   6   23.00    3.50
   6  -4   6   22.70    3.20
   6   4   7    1.40    1.40
   6   4   7    0.30    1.80
   6   4   7   -0.90    1.30
  -6   4  -7    0.00    1.60
   6  -4   7    3.80    1.80
   6  -4   7    0.30    1.50
   6   4   8    8.10    2.20
   6   4   8    4.60    1.80
   6   4   8    7.30    2.40
   6  -4   8   10.30    2.40
   6  -4   8    6.80    2.20
   6   4   9   12.50    2.00
   6   4   9   12.20    2.50
   6  -4   9   10.00    2.00
   6  -4   9   12.60    1.90
  -6   5   9   59.19    3.30
  -6   5   8   42.50    3.10
   6   5  -8   44.70    7.90
  -6  -5   8   48.60    4.20
   6   5  -7   40.40    3.80
  -6   5   7   46.30    4.00
  -6   5   7   47.80    3.60
  -6  -5   7   42.00    4.10
  -6   5   6    9.30    3.10
   6   5  -6    9.70    2.50
  -6   5   5   18.20    3.00
  -6   5   5   14.50    3.20
   6   5  -5   16.90    2.90
   6   5  -4   12.60    1.90
  -6   5   4    8.50    2.90
  -6   5   4   18.70    3.70
   6   5  -3    1.20    0.80
   6   5  -2  109.49    5.10
   6  -5  -2  106.09    5.30
   6   5  -1   55.79    3.20
   6  -5  -1   55.89    4.00
   6  -5  -1   54.39    3.20
   6   5   0    5.80    2.30
  -6   5   0    6.60    2.30
   6  -5   0    3.40    1.50
   6  -5   0    2.50    1.00
   6   5   1    2.40    2.00
   6  -5   1   -1.00    1.20
   6  -5   1    1.30    1.00
   6  -5   2  130.19    6.10
   6   5   3   16.40    3.10
   6   5   3   14.60    5.30
   6  -5   3   16.90    2.20
   6  -5   3    9.00    3.20
   6   5   4   19.50    4.20
   6   5   4   15.00    4.20
   6   5   4   18.70    3.70
   6   5   4   20.20    3.40
   6  -5   4   18.20    3.80
   6  -5   4   26.50    3.80
   6   5   5    3.90    1.70
   6   5   5    3.80    2.70
   6   5   5    5.00    1.70
   6   5   5    6.80    1.80
   6  -5   5    4.70    1.90
   6  -5   5    4.40    2.10
  -6   5  -6    1.80    1.40
   6   5   6    1.80    1.70
   6   5   6    6.40    2.70
   6   5   6    0.00    1.50
   6  -5   6   -2.20    1.70
   6  -5   6   -0.10    1.80
   6   5   7   89.29    5.40
   6   5   7   98.49    5.20
  -6   5  -7   90.59    5.20
   6   5   7   88.89    5.10
   6  -5   7   97.69    5.30
   6  -5   7   96.29    5.50
   6   5   8    0.40    1.20
   6   5   8    0.20    1.10
   6   5   8    0.40    1.60
   6  -5   8    0.20    1.20
   6  -5   8   -0.30    1.30
   6   5   9    1.90    1.60
   6   5   9   -0.60    1.80
   6   5   9    0.10    0.90
   6  -5   9   -0.60    1.10
   6  -5   9    0.00    1.00
  -6   6   9    8.10    1.80
   6  -6  -9   17.00    4.90
   6   6  -8    2.10    2.70
  -6   6   8    1.90    1.00
  -6   6   7    1.70    1.70
  -6   6   7   -0.60    2.00
   6   6  -7    3.70    1.70
  -6   6   6    8.80    3.00
  -6   6   6    2.70    1.50
   6   6  -6    2.40    1.40
  -6  -6   6    0.60    2.10
  -6   6   5    0.90    1.60
  -6   6   5    1.80    1.40
   6   6  -5   -0.20    1.20
  -6   6   4   18.40    4.00
   6   6  -4   19.10    2.20
  -6   6   4   16.70    2.80
  -6   6   3  102.59    5.40
   6   6  -3  105.39    5.10
  -6   6   3  102.99    8.60
   6   6  -3   97.49    6.50
   6   6  -2   71.49    3.60
  -6   6   2   57.59    4.30
   6  -6  -2   59.69    4.30
   6  -6  -2   62.39    4.90
   6   6  -1  185.78    7.90
   6  -6  -1  176.18    8.00
   6  -6  -1  169.08    8.10
   6   6   0   22.90    2.80
   6  -6   0   26.90    2.80
   6  -6   0   30.10    2.80
   6  -6   1   33.50    2.80
   6   6   2  115.99    6.30
   6   6   2  112.49    6.20
   6  -6   2  133.39    5.90
   6  -6   2  116.69    6.50
   6   6   3  623.64   26.80
   6   6   3  665.83   26.90
   6   6   3  635.24   26.80
   6  -6   3  661.13   26.90
   6  -6   3  709.93   26.90
   6  -6   3  669.43   27.10
   6   6   4  249.97   11.70
   6   6   4  276.47   11.50
   6   6   4  257.07   11.40
   6   6   4  263.57   11.70
   6  -6   4  255.37   11.70
   6  -6   4  262.87   11.60
   6   6   5   11.30    3.00
   6   6   5    9.50    2.90
   6   6   5    7.00    2.50
   6   6   5   14.10    3.40
   6  -6   5    7.60    2.10
   6  -6   5    9.80    3.20
   6   6   6    4.20    1.60
   6   6   6   10.60    2.80
   6   6   6    0.70    2.80
   6   6   6    9.00    3.20
  -6   6  -6    3.90    1.40
   6  -6   6    2.20    1.70
  -6   6  -7   39.30    3.30
   6   6   7   44.40    3.50
   6   6   7   36.00    4.00
   6   6   7   39.10    3.20
   6  -6   7   46.70    3.40
   6  -6   7   37.20    3.30
   6   6   8    2.80    1.40
   6   6   8    2.40    1.10
  -6   6  -8    4.10    2.20
   6  -6   8    2.10    1.20
   6  -6   8    2.60    1.20
   6   6   9    1.30    0.90
   6   6   9    2.60    1.60
   6  -6   9    5.00    1.90
   6  -6   9    4.60    1.80
  -6   7   9    8.90    1.80
  -6   7   8  102.49    5.80
   6   7  -8   83.19    5.90
  -6   7   8   84.39    4.60
   6  -7  -8   95.19    4.80
  -6   7   7   19.60    2.90
  -6   7   7   16.20    3.20
   6   7  -7   19.70    2.90
  -6   7   6   21.60    2.90
   6   7  -6   14.70    2.60
  -6   7   6   16.20    3.00
  -6  -7   6   11.90    4.40
  -6   7   5    2.30    1.80
   6   7  -5    1.50    1.20
  -6   7   5    1.40    1.40
  -6  -7   5    4.70    3.00
  -6   7   4   44.90    4.50
   6   7  -4   44.90    3.00
  -6  -7   4   31.30    5.50
   6   7  -3   30.40    2.50
  -6   7   3   29.00    3.10
   6   7  -3   23.40    4.70
  -6   7   3   14.50    5.50
  -6  -7   3   21.50    5.20
  -6   7   2    1.50    1.50
   6   7  -2    1.60    3.30
   6   7  -2   -0.60    2.50
   6   7  -2   -0.80    1.00
   6  -7  -2   -1.50    1.70
  -6  -7   2   -2.20    3.00
   6   7  -1   66.49    3.90
   6   7  -1   68.19    5.50
   6   7  -1   60.89    5.20
  -6   7   1   63.49    4.60
   6  -7  -1   69.39    4.30
   6  -7  -1   66.89    4.40
   6   7   0    3.00    2.20
   6   7   0    6.80    2.00
   6   7   0    6.50    2.80
   6  -7   0   10.90    3.60
   6  -7   0   12.10    2.40
   6  -7   0    1.80    2.10
   6   7   1   31.60    3.70
   6   7   1   26.90    3.60
   6   7   1   35.80    4.20
   6  -7   1   36.90    2.70
   6  -7   1   31.20    4.00
   6   7   2  135.29    7.00
   6   7   2  147.49    7.20
   6   7   2  140.59    7.20
   6  -7   2  147.49    6.80
   6  -7   2  146.39    7.80
   6  -7   2  145.49    7.30
   6   7   3  175.48    8.20
   6   7   3  176.58    8.20
   6   7   3  173.58    8.20
   6  -7   3  168.08    8.40
   6  -7   3  171.58    8.40
   6   7   4    1.00    1.70
   6   7   4    0.80    2.10
   6   7   4   -1.90    1.90
   6  -7   4    1.90    2.00
   6   7   5   10.20    3.30
   6   7   5   12.50    3.80
   6   7   5   18.00    2.80
   6   7   5   12.70    2.90
   6  -7   5   14.40    3.20
   6  -7   5   16.90    3.70
   6   7   6   30.90    4.50
   6   7   6   31.00    3.40
  -6   7  -6   24.30    3.50
   6   7   6   30.10    3.10
   6   7   6   31.90    3.10
   6  -7   6   26.20    3.60
   6  -7   6   25.30    3.30
   6   7   7   -0.60    1.30
   6   7   7   -1.10    1.70
   6   7   7   -2.10    1.50
  -6   7  -7   -1.20    1.40
   6  -7   7   -1.00    1.90
   6   7   8    4.60    1.10
  -6   7  -8   10.00    3.40
   6   7   8    8.60    2.30
   6   7   8    3.30    1.30
   6  -7   8    9.00    2.40
   6  -7   8    3.60    1.20
   6   7   9   18.90    1.70
   6  -7   9   19.00    1.90
   6  -7   9   16.70    2.20
  -6   8   8   -2.40    1.60
  -6   8   8   -0.50    1.00
   6   8  -8    4.70    2.50
   6   8  -7   18.80    3.00
  -6   8   7   22.20    2.60
  -6   8   7   21.70    2.70
   6  -8  -7   24.80    2.60
  -6   8   6    0.90    1.40
  -6   8   6   -0.40    1.30
   6   8  -6   -0.60    1.70
   6   8  -5   11.40    2.20
  -6   8   5   13.30    3.30
  -6   8   5   12.40    2.50
  -6  -8   5    7.30    2.80
  -6   8   4   30.10    4.20
  -6   8   4   18.90    2.90
   6   8  -4   22.50    2.50
  -6  -8   4   18.30    4.90
   6  -8  -4   25.90    3.20
   6   8  -3   21.30    4.70
  -6   8   3   12.60    2.90
   6   8  -3   15.30    2.10
   6  -8  -3   16.40    3.20
  -6  -8   3   13.10    4.50
   6   8  -2   12.40    4.40
   6   8  -2    8.80    2.10
  -6   8   2    6.30    1.80
  -6  -8   2    9.50    2.60
   6  -8  -2    7.70    1.70
   6   8  -1  203.08    8.80
   6   8  -1  186.08    9.40
   6   8  -1  192.18    9.40
  -6   8   1  193.78    9.10
   6  -8  -1  192.58    9.00
   6   8   0   60.39    5.00
   6   8   0   59.09    4.20
   6   8   0   62.29    4.70
  -6   8   0   50.59    5.30
   6  -8   0   58.19    4.40
   6  -8   0   52.89    5.20
   6   8   1   18.60    3.70
   6   8   1   28.20    3.40
   6   8   1   21.60    3.20
   6  -8   1   23.10    3.50
   6  -8   1   22.50    4.70
   6   8   2    0.40    1.70
   6   8   2    8.10    3.00
   6   8   2    3.00    1.60
   6  -8   2    2.80    2.30
   6  -8   2    1.70    1.80
   6   8   3   11.60    3.10
   6   8   3    5.30    1.70
   6   8   3    2.60    1.80
   6  -8   3    6.60    1.90
   6  -8   3    4.50    1.80
   6   8   4   15.70    3.00
   6   8   4   14.20    2.90
   6   8   4   15.00    3.20
   6   8   4   10.20    4.20
   6  -8   4   19.20    3.40
   6  -8   4   15.20    3.50
   6   8   5   -0.90    1.90
   6   8   5    2.60    1.90
  -6   8  -5    0.60    1.10
   6   8   5    3.00    1.50
   6   8   5    8.30    3.40
   6  -8   5    0.60    1.70
   6  -8   5    6.40    2.20
   6   8   6    7.60    1.60
   6   8   6    8.40    1.80
   6   8   6   10.30    2.90
   6   8   6    8.40    2.20
  -6   8  -6    6.40    2.70
   6  -8   6    9.90    2.90
   6  -8   6   13.60    3.20
   6   8   7    2.60    1.30
  -6   8  -7    3.30    1.30
   6   8   7    2.20    1.20
   6  -8   7    2.10    1.30
   6  -8   7    1.30    1.40
   6   8   8    1.30    0.90
  -6   8  -8   -2.10    2.00
   6   8   8   -0.30    1.10
   6  -8   8    0.40    1.20
   6  -8   8    2.40    1.10
  -6   9   8    1.50    1.10
  -6   9   8   -2.40    2.20
   6  -9  -8   -0.80    1.20
  -6   9   7  114.39    5.60
  -6   9   7  117.09    5.70
   6   9  -7  116.29    6.10
   6  -9  -7  128.79    5.80
  -6   9   6   26.80    3.20
   6   9  -6   32.40    3.00
  -6   9   6   26.50    3.20
   6  -9  -6   33.10    4.20
  -6  -9   6   27.50    6.30
  -6   9   5   17.10    2.70
   6   9  -5   15.70    2.50
  -6   9   5   23.20    3.70
  -6  -9   5   13.40    4.60
   6  -9  -5   22.50    3.00
  -6   9   4    4.20    2.50
  -6   9   4    1.90    1.70
   6   9  -4    0.50    1.30
  -6  -9   4    4.30    2.50
   6  -9  -4    1.70    1.60
  -6   9   3   18.70    3.00
   6   9  -3   20.40    2.40
   6   9  -3   15.70    4.60
  -6  -9   3   12.40    2.50
   6  -9  -3   14.80    2.90
   6   9  -2  154.48    7.40
   6   9  -2  159.08    8.10
   6   9  -2  139.29    8.80
  -6   9   2  156.58    7.90
   6  -9  -2  154.58    7.50
  -6  -9   2  158.38    8.00
   6   9  -1    1.60    2.20
   6   9  -1    1.30    1.60
  -6   9   1   -0.50    1.80
   6   9  -1   -0.80    2.30
   6  -9  -1   -2.20    2.50
   6  -9  -1    2.40    1.60
   6   9   0   15.10    3.70
  -6   9   0   10.00    2.50
   6   9   0    8.80    2.20
   6   9   0   15.20    3.70
   6  -9   0    8.80    1.80
   6  -9   0    9.10    2.30
   6   9   1    2.60    1.70
   6   9   1    4.70    2.00
   6   9   1    4.20    1.70
   6  -9   1    9.30    3.20
   6  -9   1   13.70    4.10
   6   9   2   13.70    3.00
   6   9   2    9.00    3.10
   6   9   2   13.40    3.10
   6  -9   2   14.50    3.20
   6   9   3   52.09    3.90
   6   9   3   42.80    3.90
   6   9   3   55.49    3.80
   6  -9   3   48.80    4.10
   6  -9   3   50.39    4.10
   6   9   4    3.00    1.70
  -6   9  -4    2.50    1.20
   6   9   4    7.50    2.70
   6   9   4    2.40    1.60
   6  -9   4    3.80    2.00
   6  -9   4    2.10    1.70
   6   9   5   14.50    3.20
   6   9   5   12.40    2.60
  -6   9  -5   11.60    2.30
   6  -9   5    8.70    3.50
   6  -9   5    9.90    2.90
  -6   9  -6   35.30    2.90
   6   9   6   30.20    3.70
   6  -9   6   32.20    4.30
   6  -9   6   32.40    3.50
   6   9   7   21.90    2.40
   6   9   7   17.70    4.60
   6   9   7   26.90    2.90
  -6   9  -7   28.50    2.70
   6  -9   7   24.40    2.70
   6  -9   7   24.00    2.40
   6   9   8    0.80    1.00
   6   9   8    0.70    1.10
   6  -9   8    1.80    1.40
   6  -9   8    0.60    1.30
  -6  10   7    1.60    1.30
   6  10  -7    0.40    1.80
  -6  10   7   -1.50    1.10
   6 -10  -7    2.40    1.20
  -6  10   6    7.60    3.00
  -6  10   6    2.00    1.10
   6 -10  -6    7.20    2.20
   6  10  -5    2.10    1.40
  -6  10   5    1.40    2.40
  -6  10   5    2.70    1.40
   6 -10  -5    4.20    1.40
  -6 -10   5    2.20    2.60
   6  10  -4   23.30    2.70
  -6  10   4   19.90    2.80
   6 -10  -4   23.30    3.00
  -6 -10   4   17.80    4.10
  -6  10   3   54.79    4.40
   6  10  -3   54.29    5.40
   6  10  -3   60.19    4.00
  -6 -10   3   72.79    4.90
   6 -10  -3   61.39    4.20
   6  10  -2    3.70    2.50
   6  10  -2    9.90    2.80
   6  10  -2    8.80    3.20
  -6  10   2    8.90    3.00
  -6 -10   2    4.80    2.20
   6 -10  -2    5.60    2.60
   6 -10  -2    7.10    3.00
  -6  10   1    6.40    2.00
   6  10  -1   10.40    2.50
   6  10  -1    8.20    3.20
   6  10  -1   13.60    4.20
  -6 -10   1   11.30    3.80
  -6  10   0    1.40    1.90
  -6  10   0   -1.50    2.60
   6  10   0    3.80    2.20
   6  10   0    2.30    2.10
   6 -10   0    2.90    2.20
   6 -10   0    1.50    1.70
   6  10   1    4.00    1.80
   6  10   1    5.40    2.00
   6 -10   1    5.10    1.80
   6 -10   1   11.30    3.50
  -6  10  -2    2.70    1.40
   6  10   2    2.80    1.70
   6  10   2   -1.80    1.50
   6  10   2    0.90    1.50
   6 -10   2    0.40    1.90
   6 -10   2   -0.60    1.70
   6  10   3   72.89    5.30
   6  10   3   74.49    4.70
  -6  10  -3   75.59    4.40
   6  10   3   77.39    4.60
   6 -10   3   68.99    4.90
   6 -10   3   82.49    4.80
   6  10   4   47.60    3.80
   6  10   4   50.69    3.70
  -6  10  -4   46.50    3.40
   6  10   4   48.10    3.80
   6 -10   4   50.79    3.80
   6 -10   4   42.20    4.20
   6  10   5   15.40    2.50
   6  10   5   21.70    3.00
   6  10   5   16.20    2.60
   6 -10   5   17.50    2.80
   6 -10   5   10.30    3.40
   6  10   6   24.90    2.60
   6  10   6   19.50    2.30
  -6  10  -6   21.60    2.40
   6  10   6   23.80    3.10
   6 -10   6   21.30    2.70
   6 -10   6   19.30    3.00
   6  10   7   -0.30    1.00
   6  10   7    0.90    1.00
  -6  10  -7    0.40    1.40
   6  10   7    4.90    2.30
   6 -10   7    1.00    1.30
   6 -10   7    0.70    1.50
  -6  11   7    4.90    1.80
   6 -11  -7    2.20    1.10
   6  11  -6   11.90    2.70
  -6  11   6    9.30    2.10
   6 -11  -6    8.80    2.20
  -6  11   5   15.00    2.20
   6  11  -5   17.60    2.60
   6 -11  -5   10.90    2.40
  -6  11   4    3.70    1.30
   6  11  -4    0.70    1.50
   6 -11  -4    4.50    1.50
   6  11  -3   16.70    2.80
  -6  11   3   15.70    2.80
   6 -11  -3   13.10    2.90
  -6 -11   3    9.90    2.50
   6  11  -2    1.60    1.80
  -6  11   2    3.20    1.60
   6  11  -2    0.50    2.80
   6 -11  -2    3.40    2.30
  -6 -11   2    5.90    2.20
   6 -11  -2    2.70    2.10
   6  11  -1   12.90    4.00
   6  11  -1   15.30    4.40
  -6  11   1   13.00    3.60
   6  11  -1   11.60    4.80
   6 -11  -1   13.80    4.60
  -6 -11   1    9.10    3.60
   6 -11  -1    9.90    3.80
   6  11   0    4.60    2.10
   6  11   0    2.90    2.20
  -6  11   0    4.50    2.50
   6 -11   0    5.30    2.20
   6 -11   0    2.30    1.70
   6  11   1    7.30    2.10
  -6  11  -1   10.10    3.00
   6  11   1   11.00    3.30
   6 -11   1    4.90    2.20
   6 -11   1   11.50    3.40
  -6  11  -2    5.90    2.60
   6  11   2   13.20    3.90
   6  11   2    9.80    3.40
   6 -11   2    5.90    1.90
   6 -11   2    9.00    3.20
   6  11   3  142.49    7.20
   6  11   3  146.59    7.30
  -6  11  -3  129.89    6.90
   6  11   3  160.08    7.30
   6 -11   3  134.69    7.00
   6 -11   3  148.39    7.40
   6  11   4   10.00    3.20
   6  11   4    7.40    2.50
   6  11   4   12.70    2.70
  -6  11  -4    7.50    2.20
   6 -11   4    4.20    1.80
   6 -11   4    7.00    2.70
   6  11   5    2.00    1.40
   6  11   5    1.10    1.20
   6  11   5    1.20    1.10
  -6  11  -5   -0.50    1.10
   6 -11   5   -1.80    1.70
  -6 -11  -5   -0.40    2.40
   6 -11   5   -0.20    1.40
   6  11   6   29.50    2.30
  -6  11  -6   35.00    2.80
   6  11   6   32.20    3.10
   6  11   6   30.80    2.80
   6 -11   6   32.00    3.20
  -6 -11  -6   35.00    5.10
   6  11   7    0.60    1.00
   6 -11   7   -1.70    1.00
  -6  12   6    8.10    1.60
   6  12  -6   10.90    3.20
   6 -12  -6    5.00    1.20
  -6  12   5   29.30    2.40
   6  12  -5   27.90    3.10
  -6 -12   5   24.40    4.10
   6 -12  -5   23.80    2.60
  -6  12   4   20.60    2.40
   6  12  -4   23.70    3.10
   6 -12  -4   22.60    2.70
  -6 -12   4   17.10    3.90
   6  12  -3   14.70    3.30
   6 -12  -3   24.80    3.10
  -6 -12   3   21.80    3.60
  -6  12   2   12.60    2.90
   6  12  -2    7.40    2.30
   6 -12  -2    7.20    2.60
   6 -12  -2   18.20    6.30
   6  12  -1   54.29    5.20
  -6  12   1   50.69    4.50
   6 -12  -1   49.50    4.40
  -6 -12   1   48.90    4.10
   6 -12  -1   60.29    4.30
   6  12   0    2.00    2.00
   6  12   0    4.60    2.40
   6 -12   0    2.20    1.80
   6 -12   0    3.70    1.70
  -6 -12   0    4.50    1.70
   6  12   1   48.40    4.00
   6  12   1   44.10    4.60
   6 -12   1   48.40    4.10
   6 -12   1   52.39    3.80
   6  12   2   46.30    4.40
  -6  12  -2   32.10    3.40
   6  12   2   38.30    3.90
   6 -12   2   44.50    3.60
   6 -12   2   38.30    3.70
   6  12   3    2.30    2.70
   6  12   3   -0.10    1.80
  -6  12  -3   -0.40    1.40
   6 -12   3    0.60    2.20
   6 -12   3    7.20    2.70
   6  12   4    0.50    1.40
  -6  12  -4    2.00    1.30
   6  12   4    3.00    1.40
   6 -12   4   -1.30    1.80
   6 -12   4    1.60    1.40
  -6  12  -5    2.50    1.30
   6  12   5    7.60    2.30
   6  12   5    4.70    1.60
   6 -12   5    6.90    2.80
   6 -12   5    3.70    1.30
  -6  12  -6    1.90    1.40
   6  12   6   -0.60    1.40
   6  12   6    0.40    1.20
   6 -12   6    6.20    2.20
  -6  13   5    2.00    0.90
   6 -13  -5    0.90    1.10
   6  13  -4    6.70    2.30
  -6  13   4    2.50    1.00
   6 -13  -4    3.00    1.90
  -6 -13   4    1.40    1.80
  -6  13   3    0.90    1.20
   6  13  -3   -2.60    2.60
  -6 -13   3    0.70    1.70
   6 -13  -3   -2.00    1.50
  -6  13   2   28.00    3.00
   6 -13  -2   28.50    2.90
   6 -13  -2   33.10    4.00
  -6 -13   2   28.30    3.30
  -6  13   1    8.20    2.00
   6  13  -1   12.90    2.80
  -6 -13   1   15.90    3.00
   6 -13  -1   13.40    2.80
   6  13   0    9.40    2.50
   6  13   0   13.20    3.80
   6 -13   0    9.20    1.80
  -6 -13   0    9.90    2.70
   6 -13   0    6.70    1.90
   6  13   1   10.40    3.70
   6  13   1    8.40    2.80
   6 -13   1    8.90    3.10
  -6 -13  -1    9.50    2.70
   6 -13   1    7.30    2.90
   6  13   2    1.20    1.70
  -6  13  -2    4.90    2.50
   6  13   2    2.70    1.50
   6 -13   2    6.70    2.60
   6 -13   2    3.80    1.50
   6  13   3    4.10    1.60
   6  13   3    5.10    1.70
  -6  13  -3    7.40    2.90
   6 -13   3    2.40    1.70
   6 -13   3    2.60    1.40
   6  13   4    1.10    1.30
  -6  13  -4    0.90    1.60
   6  13   4    3.20    2.20
   6 -13   4    2.30    1.80
   6 -13   4    1.70    1.30
   6  13   5    1.20    1.50
   6  13   5   -0.30    1.20
   6 -13   5    0.80    1.70
   6 -13   5    8.10    3.20
  -6  14   4   -1.10    1.00
   6 -14  -4    1.30    1.70
  -6  14   3    7.60    2.10
  -6 -14   3    7.80    2.50
  -6  14   2    1.90    1.50
  -6 -14   2    1.00    1.60
   6 -14  -2    2.10    1.40
  -6 -14   1    0.80    1.40
   6 -14  -1    3.20    1.50
   6 -14  -1    4.40    2.00
   6  14   0    4.80    2.10
  -6 -14   0    2.80    1.70
   6 -14   0    2.10    1.70
   6 -14   0    4.30    1.40
   6  14   1   -0.50    1.60
  -6 -14  -1   -0.90    1.30
   6 -14   1    1.00    1.60
   6 -14   1    0.00    1.40
   6  14   2   20.50    3.70
   6  14   2   16.40    2.80
  -6 -14  -2   20.30    2.70
   6 -14   2   14.80    2.80
   6 -14   2   16.30    3.00
   6  14   3   11.40    4.60
   6  14   3    7.80    2.30
   6 -14   3    6.50    2.40
  -6 -14  -3    5.10    1.40
   6 -14   3    7.90    3.00
   6  14   4   26.70    3.10
   6  14   4   27.50    2.90
   6 -14   4   35.70    3.80
   6 -14   4   25.50    2.60
   6 -15  -3   26.20    2.40
  -6 -15   2   18.30    2.80
   6 -15  -2   20.80    2.30
   6 -15  -1   20.40    2.50
  -6 -15   1   16.50    2.70
   6 -15   0   12.00    2.70
  -6 -15   0   12.10    2.30
   6 -15   0   10.20    3.30
   6  15   1   33.30    3.50
   6 -15   1   38.60    3.10
  -6 -15  -1   40.10    2.80
   6 -15   1   33.70    3.20
   6 -15   2   10.50    3.20
  -6 -15  -2    7.10    2.00
   6  15   3   19.20    2.20
  -6 -15  -3   17.40    2.10
  -7   0  10   -0.60    1.10
  -7   0   9   -0.30    1.10
  -7   0   8   49.70    3.50
  -7   0   7   -0.70    1.40
  -7   0   6  528.65   21.80
   7   0  -5    2.10    2.40
  -7   0   5   -0.20    1.50
   7   0  -4  201.08    9.00
   7   0  -4  197.88    8.80
   7   0  -3   -1.70    1.40
   7   0  -3    0.40    0.90
  -7   0   3    1.10    1.20
  -7   0   2 2246.18   87.69
   7   0  -2 2238.58   87.99
   7   0  -1    0.90    1.40
  -7   0   1    1.00    0.60
   7   0  -1   -0.50    0.60
   7   0   0  188.38    7.90
   7   0   0  186.28    8.50
  -7   0   0  202.38    8.00
   7   0   1   -0.50    1.30
  -7   0  -1   -0.20    0.70
   7   0   2   29.90    3.20
  -7   0  -2   34.70    2.30
   7   0   3    1.30    1.80
  -7   0  -3   -0.30    0.90
  -7   0  -4  305.37   12.60
   7   0   4  285.97   12.60
   7   0   5   -2.70    1.60
   7   0   5    0.60    1.70
   7   0   6  102.69    5.70
   7   0   6  102.09    5.60
   7   0   7   -1.80    1.50
   7   0   8    2.30    1.20
   7   0   8    6.30    2.30
   7   0   9   -0.50    1.00
   7   0   9    1.30    1.00
   7   0  10   19.60    1.90
  -7   1  10   19.70    2.10
  -7   1   9    0.70    1.10
  -7  -1   9    0.90    1.20
  -7   1   8    2.20    1.30
  -7  -1   8    2.20    1.40
  -7   1   7   12.80    2.70
  -7  -1   7    9.00    2.80
  -7   1   6   53.19    3.80
   7   1  -6   56.59    5.00
  -7  -1   6   54.29    3.90
  -7   1   5  126.39    6.20
   7   1  -5  120.39    6.30
  -7  -1   5  125.29    6.30
   7   1  -4   64.69    4.20
  -7   1   4   58.09    4.30
   7   1  -4   66.39    3.90
   7  -1  -4   75.69    4.80
   7   1  -3    0.20    1.20
   7   1  -3    1.20    0.90
   7  -1  -3   -0.30    1.10
  -7  -1   3    1.20    1.10
   7  -1  -3    2.40    1.70
   7   1  -2  107.99    5.20
  -7   1   2  109.29    4.90
   7  -1  -2  110.39    4.80
   7  -1  -2  101.19    5.40
  -7  -1   2  104.39    4.70
  -7   1   1  439.06   16.70
   7   1  -1  389.36   17.00
   7  -1  -1  431.36   16.80
   7  -1  -1  383.16   17.10
  -7  -1   1  442.06   16.60
  -7   1   0   43.50    2.30
   7   1   0   43.30    2.10
   7   1   0   39.20    2.90
  -7  -1   0   45.00    2.10
   7  -1   0   36.50    3.00
   7  -1   0   40.60    2.20
   7   1   1    5.20    2.20
  -7   1  -1    2.00    0.80
   7  -1   1    2.80    1.40
  -7  -1  -1    2.70    0.70
   7  -1   1    2.20    0.70
   7   1   2   32.10    3.40
  -7   1  -2   40.00    2.60
  -7  -1  -2   38.80    2.40
   7  -1   2   36.00    3.20
  -7  -1  -2   37.90    2.10
   7   1   3   87.39    5.50
  -7   1  -3  104.69    4.70
   7  -1   3  103.99    5.30
  -7  -1  -3   96.09    5.10
  -7  -1  -3  105.89    4.70
   7   1   4   41.20    4.10
  -7  -1  -4   35.50    3.40
   7  -1   4   44.30    3.30
   7  -1   4   42.70    4.50
   7   1   5   36.30    3.90
   7   1   5   36.60    4.00
   7  -1   5   39.10    4.00
   7  -1   5   42.60    3.90
   7   1   6    0.40    1.40
   7   1   6   -0.40    1.50
   7  -1   6    1.80    1.50
   7  -1   6    1.30    1.70
   7   1   7   47.10    3.70
   7   1   7   46.10    3.60
   7  -1   7   51.99    4.30
   7  -1   7   45.20    3.50
   7   1   8   27.20    2.80
   7   1   8   24.50    2.60
   7  -1   8   21.20    2.50
   7  -1   8   20.90    2.50
   7   1   9    7.20    2.00
   7   1   9    3.00    1.00
   7  -1   9    4.20    1.70
   7  -1   9    7.00    2.00
   7   1  10    6.70    1.60
   7   1  10    7.10    1.60
   7  -1  10    9.20    1.60
   7  -1  10    8.80    1.70
  -7   2   9    1.30    1.00
  -7  -2   9    1.70    1.30
  -7   2   8    2.60    1.20
  -7   2   7    8.60    2.50
  -7  -2   7    8.80    2.80
  -7   2   6   13.90    2.90
   7   2  -6   13.60    3.50
  -7   2   6   13.40    4.70
  -7  -2   6   18.00    3.00
   7   2  -5    7.80    2.50
  -7   2   5    7.40    1.70
  -7   2   4    0.30    1.70
   7   2  -4    2.50    1.80
   7   2  -4    0.30    1.20
   7  -2  -4   -0.40    3.10
   7   2  -3  118.59    5.50
   7  -2  -3  118.29    6.40
  -7  -2   3  107.39    5.30
   7  -2  -3  115.39    5.40
  -7   2   2  158.98    7.00
   7   2  -2  154.68    7.10
   7   2  -2  161.08    6.70
  -7  -2   2  161.68    6.70
   7  -2  -2  158.88    7.40
   7  -2  -2  166.48    6.90
  -7   2   1    6.60    1.50
   7   2  -1    4.40    1.00
   7   2  -1    4.70    1.20
   7  -2  -1    8.30    1.30
  -7  -2   1    6.80    1.00
   7  -2  -1    2.40    1.50
   7   2   0    0.50    0.50
  -7   2   0    0.40    0.70
   7   2   0    1.40    1.20
  -7  -2   0    0.30    0.50
   7  -2   0    2.80    1.10
   7  -2   0    1.10    1.30
  -7   2  -1  171.28    7.20
   7   2   1  159.88    7.60
   7  -2   1  166.78    7.60
   7  -2   1  173.48    7.20
  -7   2  -2   94.39    4.60
   7   2   2   78.89    5.20
  -7  -2  -2   94.69    4.30
  -7  -2  -2  100.29    4.10
   7  -2   2   95.49    4.90
  -7   2  -3  690.63   26.60
   7   2   3  598.24   26.80
  -7  -2  -3  691.33   26.40
  -7  -2  -3  640.94   26.60
   7  -2   3  687.23   26.70
   7   2   4   70.79    4.90
   7   2   4   77.39    5.60
  -7  -2  -4   70.39    4.40
   7  -2   4   59.59    5.30
   7  -2   4   63.29    5.00
   7  -2   4   72.09    4.20
   7   2   5   -0.50    2.50
   7   2   5    9.90    3.20
   7  -2   5    2.20    1.90
   7  -2   5    2.50    1.80
   7   2   6    5.20    1.70
   7   2   6   -0.10    3.20
   7   2   6    3.70    1.50
   7  -2   6    8.00    3.10
   7   2   7  134.49    6.80
   7   2   7  143.39    7.30
   7  -2   7  139.59    7.00
   7  -2   7  138.89    7.00
   7   2   8   14.30    2.20
   7  -2   8    9.80    2.50
   7  -2   8   13.10    2.20
   7   2   9   56.09    3.30
   7   2   9   62.59    3.40
   7  -2   9   59.19    3.30
   7  -2   9   59.19    3.30
  -7   3   9    7.30    2.50
  -7  -3   9    3.80    1.50
  -7   3   8    4.20    1.80
  -7  -3   8    6.70    2.70
   7   3  -7   16.10    4.30
  -7   3   7    9.50    2.50
  -7   3   7   12.30    2.70
  -7  -3   7   15.20    3.00
   7   3  -6  256.37   11.20
  -7   3   6  255.87   11.10
  -7   3   6  235.38   11.00
  -7  -3   6  247.28   11.00
  -7   3   5   20.20    3.20
   7   3  -5   15.40    2.40
  -7   3   5   19.60    3.30
  -7   3   4    5.80    1.80
   7   3  -4    4.40    1.90
   7   3  -3   42.00    2.70
   7   3  -3   46.50    2.70
   7  -3  -3   39.10    4.80
   7  -3  -3   39.50    2.90
  -7  -3   3   40.50    3.10
   7   3  -2  300.37   12.50
   7   3  -2  315.87   12.90
   7  -3  -2  330.47   12.90
   7  -3  -2  301.37   13.20
  -7  -3   2  306.97   12.50
  -7   3   1  163.88    7.00
   7   3  -1  157.18    7.10
   7  -3  -1  172.58    7.00
   7  -3  -1  155.38    7.50
  -7   3   0  210.38    8.90
   7   3   0  203.38    9.10
   7  -3   0  213.58    9.30
   7  -3   0  215.98    8.90
  -7   3  -1   51.79    3.00
   7   3   1   52.59    3.70
  -7  -3  -1   52.89    2.50
   7  -3   1   48.10    3.40
   7  -3   1   52.59    2.90
   7   3   2   76.99    5.30
  -7  -3  -2   84.29    4.00
   7  -3   2   83.99    4.50
  -7  -3  -2   89.69    3.80
  -7   3  -3   16.10    2.40
  -7  -3  -3    9.50    3.10
   7  -3   3   17.80    2.30
  -7  -3  -3   15.60    2.10
   7   3   4   27.10    4.00
   7   3   4   19.30    4.10
   7   3   4   18.50    4.00
   7  -3   4   16.10    4.30
   7  -3   4   23.10    2.50
   7  -3   4   16.20    3.90
  -7  -3  -4   18.50    3.60
   7   3   5   17.80    4.10
   7   3   5   29.20    3.60
   7   3   5   27.80    3.70
   7  -3   5   27.00    3.70
   7  -3   5   23.20    3.70
   7   3   6    1.70    1.50
   7   3   6    3.10    1.70
   7   3   6    2.80    2.20
   7  -3   6    1.40    1.60
   7  -3   6    3.30    1.70
   7   3   7    4.00    2.20
   7   3   7    6.90    1.90
   7   3   7    6.10    2.40
  -7   3  -7    8.60    3.40
   7  -3   7    6.30    1.70
   7  -3   7    5.50    1.60
   7   3   8   99.09    4.90
   7   3   8   91.29    4.70
   7   3   8   74.89    7.80
   7  -3   8   99.29    4.90
   7  -3   8   84.89    5.10
   7   3   9    8.20    2.20
   7  -3   9    6.60    1.90
   7  -3   9    7.10    1.70
  -7   4   9   35.00    2.80
  -7   4   8   24.80    2.50
  -7  -4   8   21.60    3.20
   7   4  -7    3.70    2.20
  -7   4   7    3.00    1.80
  -7   4   7    2.30    1.60
  -7  -4   7   -1.10    1.70
   7   4  -6   75.59    4.50
  -7   4   6   69.59    4.70
  -7   4   6   66.39    4.50
  -7  -4   6   71.99    4.60
  -7   4   5   -1.70    1.70
  -7   4   5    1.10    1.60
   7   4  -5    0.20    1.70
  -7   4   4    3.70    1.90
   7   4  -3   33.60    2.50
   7   4  -2  295.37   12.10
   7  -4  -2  295.47   12.10
   7  -4  -2  268.97   12.40
   7   4  -1  185.98    8.10
   7  -4  -1  184.18    8.40
   7  -4  -1  185.48    8.00
   7   4   0   99.39    5.10
  -7   4   0   94.69    6.00
   7  -4   0  106.29    5.20
   7  -4   0  107.89    4.90
   7  -4   1   16.70    2.40
   7  -4   1   18.40    2.00
   7   4   2  211.58   10.40
   7  -4   2  242.98    9.90
  -7  -4  -3    7.60    2.30
   7  -4   3    4.20    1.80
   7  -4   3    4.70    2.10
   7   4   4   67.49    4.80
   7   4   4   76.69    4.90
   7   4   4   59.89    5.90
   7   4   4   67.89    5.20
   7  -4   4   75.29    4.80
   7  -4   4   64.99    5.20
   7  -4   4   80.49    4.20
   7   4   5   62.69    4.70
   7   4   5   68.79    4.50
   7   4   5   63.59    4.50
   7  -4   5   76.19    4.70
   7  -4   5   64.99    4.70
   7   4   6   27.80    3.20
   7   4   6   26.80    3.10
   7   4   6   20.00    3.80
   7  -4   6   31.20    3.50
   7  -4   6   31.70    3.40
   7   4   7    0.30    1.90
   7   4   7    1.60    1.40
  -7   4  -7   -0.60    1.60
   7   4   7   -0.20    1.30
   7  -4   7    0.00    1.50
   7  -4   7   -0.40    1.50
   7   4   8    3.60    1.20
   7   4   8    7.10    2.20
   7   4   8    6.00    2.00
   7  -4   8    8.70    2.30
   7  -4   8    3.90    1.30
   7   4   9    0.40    0.80
   7   4   9   -0.70    0.90
   7  -4   9    1.90    0.90
   7  -4   9    1.10    1.00
  -7   5   9   28.90    2.20
   7   5  -8   -0.70    4.10
  -7   5   8    0.30    1.00
  -7  -5   8   -2.20    1.70
   7  -5  -8   -0.70    1.90
   7   5  -7   76.19    5.00
  -7   5   7   80.99    4.80
  -7   5   7   80.59    4.70
  -7  -5   7   88.09    5.00
  -7   5   6   37.50    3.50
   7   5  -6   39.70    4.20
  -7   5   6   31.90    3.50
  -7  -5   6   41.20    3.80
   7   5  -5    7.50    2.30
  -7   5   5    6.80    2.70
  -7   5   5    5.80    1.70
  -7   5   4   44.80    4.30
  -7   5   4   44.40    3.60
   7   5  -4   44.00    3.70
   7   5  -3   33.90    2.60
   7   5  -3   33.70    4.10
   7  -5  -2  128.59    6.20
   7  -5  -2  120.39    6.70
   7   5  -1   71.29    3.80
   7  -5  -1   68.19    4.40
   7  -5  -1   69.29    3.80
   7   5   0   72.79    4.20
   7  -5   0   74.59    4.10
   7  -5   0   74.99    4.30
   7   5   1   32.40    3.40
   7  -5   1   27.10    2.80
   7  -5   1   30.50    2.70
   7  -5   2   20.10    2.40
   7   5   3   39.40    4.30
   7   5   3   37.00    4.30
   7   5   3   39.30    4.00
   7  -5   3   51.09    4.90
   7  -5   3   37.60    4.00
   7  -5   3   48.20    3.10
   7   5   4   40.50    3.80
   7   5   4   43.50    4.80
   7   5   4   43.60    4.20
   7   5   4   46.80    4.70
   7  -5   4   42.10    3.10
   7  -5   4   41.70    4.00
   7  -5   4   43.00    4.20
   7   5   5  121.29    7.70
   7   5   5  138.99    6.80
   7   5   5  134.09    6.80
   7   5   5  134.09    7.10
   7  -5   5  137.29    7.00
   7  -5   5  127.69    7.90
   7   5   6   57.09    4.00
   7   5   6   55.39    4.30
   7   5   6   59.99    4.00
   7  -5   6   54.99    4.20
   7  -5   6   56.29    4.50
  -7   5  -7   73.49    4.70
   7   5   7   88.09    5.10
   7   5   7   82.09    4.70
   7   5   7   82.59    4.70
   7  -5   7   90.29    4.90
   7  -5   7   81.69    4.80
   7   5   8    1.80    1.60
   7   5   8    0.90    1.20
   7   5   8    0.20    1.10
   7  -5   8   -0.50    1.10
   7  -5   8    1.60    2.00
   7   5   9   11.60    1.70
   7   5   9    8.30    1.80
   7  -5   9    8.00    1.90
   7  -5   9   10.00    1.70
  -7   6   8    0.40    1.00
   7   6  -8   -3.50    3.10
   7  -6  -8    0.50    1.80
  -7   6   7  171.38    7.50
   7   6  -7  147.29    7.70
  -7  -6   7  154.88    7.50
  -7   6   6    7.00    2.80
  -7   6   6   11.50    3.00
   7   6  -6    7.20    2.40
  -7  -6   6   14.20    3.60
  -7   6   5    7.90    2.70
  -7   6   5    5.00    1.80
   7   6  -4   11.80    2.10
  -7   6   4    9.60    2.80
  -7   6   4   16.70    4.10
   7   6  -4   14.70    3.60
   7   6  -3   71.09    5.30
  -7   6   3   57.79    6.10
  -7   6   3   69.39    4.40
   7   6  -3   77.89    4.00
   7  -6  -3   66.59    4.90
   7   6  -2   40.20    4.30
   7   6  -2   45.50    3.00
  -7   6   2   41.20    3.70
   7  -6  -2   37.70    4.20
   7   6  -1   -2.10    2.30
   7  -6  -1    4.20    2.10
   7  -6  -1    1.30    1.90
   7  -6  -1    1.70    1.70
   7   6   0   27.10    3.00
   7  -6   0   32.50    3.40
   7  -6   0   22.90    2.80
   7   6   1   75.49    4.90
   7   6   1   73.89    5.10
   7   6   1   76.89    5.00
   7  -6   1   84.49    5.40
   7  -6   1   86.39    4.80
   7   6   2   33.50    3.80
   7   6   2   31.20    3.60
   7   6   2   38.70    4.40
   7  -6   2   31.60    3.90
   7  -6   2   38.80    2.90
   7   6   3   44.60    3.90
   7   6   3   50.89    4.00
   7   6   3   46.50    4.20
   7  -6   3   45.70    4.00
   7  -6   3   53.39    3.30
   7  -6   3   42.10    4.90
   7   6   4   39.10    4.20
   7   6   4   36.20    4.00
   7   6   4   42.50    4.40
   7   6   4   38.30    3.60
   7  -6   4   36.30    4.10
   7  -6   4   35.40    4.00
   7   6   5    1.70    1.60
   7   6   5    0.20    1.50
   7   6   5    2.60    2.40
   7   6   5    1.70    2.00
   7  -6   5    0.60    1.90
   7  -6   5    1.30    1.80
  -7   6  -6    5.80    2.20
   7   6   6    2.30    1.60
   7   6   6    2.50    1.70
   7   6   6   -1.20    3.10
   7   6   6    3.60    1.60
   7  -6   6    3.20    1.80
   7  -6   6    1.10    1.80
   7   6   7   21.50    3.20
   7   6   7   16.20    2.80
   7   6   7   16.90    2.30
  -7   6  -7   22.10    2.80
   7  -6   7   20.30    2.70
   7  -6   7   25.90    4.00
   7   6   8    3.50    1.10
   7   6   8    3.30    1.10
   7   6   8    7.70    2.60
  -7   6  -8    4.60    3.30
   7  -6   8    3.20    1.10
   7  -6   8    6.10    2.00
   7   6   9   12.80    2.00
   7  -6   9   14.90    1.70
   7  -6   9   13.00    1.90
  -7   7   8   36.40    3.50
   7   7  -8   31.40    4.90
  -7   7   8   31.50    2.60
   7  -7  -8   38.90    3.10
  -7   7   7   39.50    3.10
   7   7  -7   43.10    3.60
  -7   7   7   42.00    3.20
   7  -7  -7   42.80    3.30
  -7   7   6   86.09    4.80
   7   7  -6   85.99    4.90
  -7   7   6   90.89    5.00
  -7  -7   6   82.69    5.30
  -7   7   5   92.39    5.70
  -7   7   5   92.29    5.10
   7   7  -5  102.69    7.10
  -7   7   4    7.80    3.70
   7   7  -4    6.00    2.10
  -7   7   4    8.00    2.70
   7  -7  -4   12.50    3.10
   7   7  -3   14.30    2.40
   7   7  -3   18.40    4.10
  -7   7   3   11.90    4.30
  -7   7   3   13.30    2.70
   7  -7  -3   15.60    3.30
   7   7  -2    5.90    2.80
   7   7  -2   10.20    2.10
  -7   7   2    5.80    1.80
   7   7  -2   15.50    4.00
   7  -7  -2    7.40    1.80
   7   7  -1  135.39    6.20
   7   7  -1  111.99    6.70
   7   7  -1  123.59    7.00
  -7   7   1  127.09    6.70
   7  -7  -1  131.19    6.60
   7  -7  -1  128.69    6.60
   7   7   0   49.90    4.50
   7   7   0   54.09    3.90
   7   7   0   59.79    4.70
   7  -7   0   48.00    4.30
   7  -7   0   50.69    3.70
   7   7   1   41.00    3.90
   7   7   1   39.30    3.80
   7   7   1   28.40    4.60
   7  -7   1   39.00    3.00
   7  -7   1   35.80    4.20
   7  -7   1   39.90    5.70
   7   7   2   -3.50    1.90
   7   7   2    1.40    1.70
   7  -7   2    0.80    1.60
   7  -7   2    4.90    2.60
   7  -7   2    0.50    1.20
   7   7   3   10.80    3.40
   7   7   3    9.40    2.00
   7   7   3   12.70    3.10
   7  -7   3   13.10    3.10
   7  -7   3   10.90    3.90
   7   7   4   -3.30    2.80
   7   7   4    0.40    1.50
   7   7   4   -1.60    1.50
   7   7   4    3.20    1.90
   7  -7   4    1.20    1.80
   7  -7   4   -1.90    1.90
   7   7   5   40.80    3.50
   7   7   5   41.40    4.00
   7   7   5   40.20    3.70
   7   7   5   47.00    4.40
   7  -7   5   43.80    3.90
   7  -7   5   44.60    4.60
   7   7   6   14.00    4.60
   7   7   6   22.50    4.00
  -7   7  -6   16.60    2.50
   7   7   6   13.20    3.00
   7  -7   6   15.10    3.10
   7   7   7    0.70    1.30
   7   7   7    2.20    1.30
   7   7   7    6.80    2.50
  -7   7  -7    1.50    1.40
   7  -7   7    1.40    1.30
   7  -7   7    1.60    1.30
   7   7   8   18.90    2.50
   7   7   8   18.90    2.10
  -7   7  -8   18.60    3.80
   7  -7   8   22.40    2.20
  -7   8   8    5.40    1.60
   7  -8  -8    4.10    1.50
   7   8  -7   44.40    3.50
  -7   8   7   34.70    2.90
  -7   8   7   37.10    3.00
   7  -8  -7   33.40    3.20
  -7   8   6    0.60    1.40
   7   8  -6    2.80    1.40
  -7   8   6   -0.30    1.30
   7  -8  -6    2.30    1.50
   7   8  -5    9.50    2.30
  -7   8   5    7.20    1.90
  -7   8   5   13.50    2.50
   7  -8  -5   10.60    2.90
   7   8  -4    0.00    1.30
  -7   8   4    1.00    1.40
  -7   8   4   -0.40    2.20
   7  -8  -4   -0.30    1.70
  -7   8   3   16.10    2.90
   7   8  -3   11.60    2.40
  -7  -8   3   26.90    5.40
   7  -8  -3   16.30    3.10
  -7   8   2   57.09    4.20
   7   8  -2   53.39    4.90
   7   8  -2   54.99    5.70
   7   8  -2   57.39    3.70
  -7  -8   2   59.59    6.00
   7  -8  -2   53.89    4.00
   7   8  -1   91.09    5.90
  -7   8   1   93.59    5.60
   7   8  -1   93.49    5.00
   7   8  -1   96.39    5.70
   7  -8  -1   79.79    5.30
   7  -8  -1   92.59    5.30
   7   8   0   72.19    5.10
   7   8   0   70.49    4.80
  -7   8   0   65.69    5.60
   7   8   0   64.19    4.60
   7  -8   0   66.79    9.10
   7  -8   0   60.99    4.60
   7  -8   0   67.69    4.20
   7   8   1   32.10    3.60
   7   8   1   27.70    3.70
   7   8   1   38.50    3.90
   7  -8   1   29.70    2.80
   7  -8   1   31.70    4.70
   7  -8   1   28.30    3.80
   7   8   2   42.10    3.80
   7   8   2   50.79    4.00
   7   8   2   55.29    4.10
   7  -8   2   54.59    5.20
   7  -8   2   49.90    4.00
   7   8   3   25.50    3.50
   7   8   3   33.30    3.50
   7   8   3   30.30    3.40
   7  -8   3   31.70    3.90
   7  -8   3   33.60    3.60
   7   8   4    4.00    1.60
   7   8   4    8.40    3.00
   7  -8   4    2.00    1.90
   7  -8   4   12.10    3.50
   7   8   5    0.70    1.90
   7   8   5    9.70    3.70
   7   8   5    2.90    1.50
  -7   8  -5    3.00    1.30
   7   8   5    3.20    1.90
   7  -8   5    3.40    2.70
   7  -8   5    2.30    1.80
   7   8   6   33.90    3.00
  -7   8  -6   29.10    2.70
   7   8   6   29.40    2.90
   7  -8   6   31.10    3.20
   7  -8   6   31.00    3.40
   7   8   7    9.00    2.20
   7   8   7    9.50    2.30
   7  -8   7   10.40    2.40
   7  -8   7    6.80    2.20
   7   8   8    0.70    1.20
   7   8   8    2.70    1.30
   7  -8   8    0.60    1.10
   7  -8   8    4.60    1.80
  -7   9   8   -1.40    1.10
   7  -9  -8    1.60    1.40
  -7   9   7   25.10    2.60
   7   9  -7   15.90    3.10
  -7   9   7   18.10    2.30
   7  -9  -7   20.80    2.40
  -7   9   6   -1.90    1.60
  -7   9   6    0.10    1.20
   7   9  -6   -1.00    1.50
   7  -9  -6    1.80    1.40
   7   9  -5   14.90    2.50
  -7   9   5   12.50    3.80
  -7   9   5   13.70    2.60
   7  -9  -5    9.50    2.70
  -7   9   4   16.50    5.00
  -7   9   4   20.20    3.50
   7   9  -4   18.80    2.60
  -7  -9   4   16.30    5.00
   7  -9  -4   21.30    3.00
   7   9  -3   38.30    4.30
   7   9  -3   25.80    2.90
  -7   9   3   29.90    3.20
  -7  -9   3   32.70    5.20
   7  -9  -3   25.90    3.10
  -7   9   2   21.80    3.30
   7   9  -2   25.40    2.90
   7   9  -2   31.50    5.80
   7   9  -2   26.10    4.10
   7  -9  -2   19.40    3.30
  -7  -9   2   26.00    5.00
  -7   9   1    4.50    2.00
   7   9  -1    6.70    2.40
   7   9  -1    3.80    1.70
   7   9   0   -0.40    2.50
   7   9   0    1.40    2.30
  -7   9   0   -0.40    2.40
   7   9   0   -0.20    2.40
   7  -9   0    2.80    1.70
   7  -9   0    0.30    2.80
   7   9   1   39.80    4.10
   7   9   1   44.90    3.90
   7  -9   1   45.60    4.80
   7  -9   1   45.00    4.10
   7   9   2   18.90    3.30
   7   9   2   17.80    3.20
   7  -9   2   20.50    3.30
   7  -9   2   24.20    4.20
   7   9   3   14.70    3.00
   7   9   3    8.20    3.00
   7   9   3    8.00    2.90
   7  -9   3    7.50    3.00
   7  -9   3    9.00    3.40
   7   9   4   32.30    3.50
   7   9   4   25.30    3.20
  -7   9  -4   28.50    2.90
   7   9   4   32.70    3.70
   7  -9   4   32.80    4.30
   7  -9   4   33.00    3.70
  -7   9  -5   11.30    2.30
   7   9   5   11.10    2.80
   7   9   5   12.10    3.30
   7   9   5   12.60    2.70
   7  -9   5   13.30    3.00
   7  -9   5   15.30    3.30
   7   9   6   22.60    3.60
   7   9   6   24.40    2.50
  -7   9  -6   22.30    2.70
   7   9   6   18.40    2.40
   7  -9   6   19.90    3.00
   7  -9   6   18.80    2.80
   7   9   7    2.20    1.10
  -7   9  -7    0.60    1.40
   7   9   7    1.40    1.00
   7  -9   7    2.30    1.30
   7  -9   7    3.50    1.20
   7   9   8    3.80    1.10
   7   9   8    6.60    1.60
   7  -9   8    4.20    1.70
   7  -9   8    2.80    1.20
  -7  10   7    1.60    1.50
  -7  10   7    2.80    1.10
   7  10  -7    1.60    1.90
   7 -10  -7    3.40    1.30
   7  10  -6    3.60    1.70
  -7  10   6    2.40    1.70
   7 -10  -6    5.80    2.20
  -7  10   5    3.30    2.40
   7  10  -5    2.60    1.50
  -7  10   5   -3.10    2.30
   7 -10  -5   -2.00    2.20
  -7 -10   4   15.40    4.60
   7  10  -3    8.30    2.50
   7  10  -3    2.40    2.40
  -7  10   3    4.60    1.50
  -7 -10   3   -1.50    2.70
   7 -10  -3    3.90    1.60
  -7  10   2   62.49    4.30
   7  10  -2   50.79    6.20
   7  10  -2   63.59    5.10
   7 -10  -2   64.89    5.20
  -7 -10   2   67.59    5.30
   7  10  -1    0.40    2.20
   7  10  -1    0.70    2.00
  -7  10   1    1.40    1.90
   7  10  -1   -1.00    2.30
  -7 -10   1   -0.90    2.30
   7 -10  -1   -2.00    1.60
   7 -10  -1   -1.30    2.70
   7  10   0    4.30    1.90
   7  10   0   15.40    3.80
  -7  10   0    6.50    2.60
   7 -10   0   15.10    4.60
   7 -10   0    6.90    1.80
   7  10   1   21.90    3.60
   7  10   1   19.90    3.70
   7 -10   1   23.40    3.60
   7 -10   1   22.30    4.40
   7  10   2   -0.20    1.50
   7  10   2   -2.20    1.80
   7  10   2    4.40    2.60
   7 -10   2    3.90    2.10
   7 -10   2    3.30    1.90
   7  10   3   90.69    5.10
   7  10   3   98.09    5.60
  -7  10  -3   93.09    5.30
   7  10   3   93.69    5.50
   7 -10   3  101.19    5.60
   7 -10   3  100.09    5.50
   7  10   4   17.40    2.80
  -7  10  -4   16.90    2.50
   7  10   4   16.50    3.10
   7  10   4   13.30    2.80
   7 -10   4   16.40    3.20
   7 -10   4   12.40    3.20
  -7  10  -5    1.60    1.60
   7  10   5    7.10    2.90
   7  10   5    2.00    1.90
   7 -10   5    5.00    2.00
   7 -10   5    3.10    1.60
   7  10   6    3.50    1.40
   7  10   6    8.80    3.00
  -7  10  -6    5.50    2.20
   7 -10   6    5.50    1.40
   7 -10   6    3.00    1.50
  -7  10  -7    1.20    1.50
   7  10   7    1.40    0.90
   7  10   7    1.00    1.00
  -7 -10  -7    2.40    2.00
   7 -10   7    0.60    1.10
  -7  11   7    6.00    1.80
   7 -11  -7    0.60    1.20
  -7  11   6   16.00    2.30
   7  11  -6   21.20    3.10
   7 -11  -6   18.40    2.30
  -7  11   5   16.50    2.20
   7  11  -5   18.60    2.80
   7 -11  -5   20.60    2.60
  -7  11   4   -1.50    1.80
   7  11  -4    1.40    2.00
  -7 -11   4    0.50    2.70
  -7  11   3    1.40    1.40
   7  11  -3    1.60    1.60
  -7 -11   3   -0.70    2.40
   7 -11  -3    2.30    1.70
   7  11  -2   38.20    4.80
   7  11  -2   22.80    3.50
  -7  11   2   27.60    3.30
   7 -11  -2   31.20    3.40
  -7 -11   2   29.70    4.30
   7  11  -1  251.47   10.70
   7  11  -1  206.38   10.60
   7  11  -1  235.78   10.90
  -7  11   1  236.08   10.50
   7 -11  -1  215.88   10.60
  -7 -11   1  246.38   10.70
   7  11   0   24.40    3.90
   7  11   0   21.00    3.60
  -7  11   0   19.90    5.10
   7 -11   0   21.10    4.10
   7 -11   0   18.90    3.20
  -7  11  -1   22.40    3.10
   7  11   1   18.10    3.70
   7  11   1   20.20    3.40
   7 -11   1   11.50    4.00
   7 -11   1   20.60    3.70
  -7  11  -2    2.90    1.50
   7  11   2    2.20    1.70
   7  11   2   -2.00    1.60
   7 -11   2   -1.80    2.00
   7 -11   2    0.20    1.80
   7  11   3    1.30    1.60
  -7  11  -3   -0.20    1.40
   7  11   3   -0.50    1.60
   7 -11   3   -0.10    1.60
   7 -11   3   -2.60    1.80
  -7  11  -4   -0.80    1.30
   7  11   4    2.60    1.40
   7 -11   4   -2.20    2.10
  -7  11  -5   -0.60    1.20
   7  11   5   -0.80    1.70
   7  11   5   -1.10    1.40
   7  11   5    2.40    1.50
   7 -11   5    0.30    1.40
   7 -11   5    0.60    1.50
   7  11   6    2.10    1.60
   7  11   6    3.40    1.70
  -7  11  -6    0.90    1.30
   7  11   6    5.50    2.20
   7 -11   6    1.50    1.40
   7 -11   6    5.80    2.10
   7  11   7   -1.30    0.90
   7 -11   7   -0.40    1.10
  -7  12   6    1.70    0.90
   7 -12  -6    0.60    1.10
  -7  12   5    1.40    1.90
   7  12  -5    1.00    1.90
   7 -12  -5    0.80    1.20
  -7  12   4   21.90    2.40
   7  12  -4   19.00    5.80
   7 -12  -4   19.30    2.60
  -7 -12   4   14.60    4.30
   7  12  -3   38.50    3.90
  -7  12   3   39.10    3.10
   7 -12  -3   46.50    3.20
  -7 -12   3   32.40    4.00
  -7  12   2   22.70    3.30
   7  12  -2   18.90    4.50
   7  12  -2   22.90    4.30
   7 -12  -2   24.90    2.80
   7  12  -1    4.00    2.30
  -7  12   1    5.90    2.10
   7  12  -1   11.90    4.20
   7 -12  -1   11.50    4.20
  -7 -12   1    5.50    1.90
   7  12   0  105.09    6.00
   7  12   0  103.49    6.10
   7 -12   0  110.79    5.90
   7 -12   0  104.79    6.00
  -7 -12   0  112.19    5.80
   7  12   1   -0.70    1.60
   7  12   1   -0.40    1.90
   7 -12   1    0.00    1.70
   7 -12   1    2.80    2.00
   7  12   2   -1.30    1.60
   7  12   2    1.50    1.70
  -7  12  -2   -1.30    1.60
   7 -12   2    0.30    2.00
   7 -12   2    0.30    1.40
  -7  12  -3   15.80    2.60
   7  12   3   12.60    2.60
   7 -12   3   10.30    2.80
   7 -12   3    9.80    2.90
   7  12   4   17.70    2.50
  -7  12  -4   13.90    2.90
   7  12   4   17.60    3.50
   7 -12   4   14.20    2.60
   7 -12   4    8.50    2.90
   7  12   5    6.20    2.40
   7 -12   5    8.00    2.30
   7 -12   5   12.80    2.60
   7  12   6    3.50    1.00
   7  12   6    1.90    1.40
   7 -12   6    2.00    1.10
   7 -12   6   -0.30    1.50
  -7  13   5    0.50    1.20
   7 -13  -5    0.30    1.50
  -7  13   4   -0.60    1.00
   7  13  -4    0.40    2.60
   7 -13  -4   -0.50    1.20
  -7  13   3    1.40    1.20
   7  13  -3    0.60    2.90
  -7 -13   3    1.10    1.90
  -7  13   2    0.80    1.50
  -7 -13   2    0.30    1.80
   7 -13  -2    1.20    1.60
  -7  13   1    2.00    2.00
   7  13  -1   -2.10    2.40
   7 -13  -1    0.50    1.40
   7 -13  -1    5.10    2.40
  -7 -13   1    1.60    1.70
   7  13   0    9.20    3.30
   7  13   0   11.20    3.80
   7 -13   0    5.80    2.10
   7 -13   0    9.10    2.50
   7  13   1    0.80    1.70
   7  13   1    2.20    1.80
   7 -13   1    0.80    1.80
  -7 -13  -1    1.70    1.50
   7 -13   1    0.70    1.50
   7  13   2    2.10    1.40
   7  13   2   -0.60    1.70
   7 -13   2    0.60    1.40
   7 -13   2   -1.40    1.70
  -7  13  -3    0.50    1.80
   7  13   3    2.40    1.40
   7  13   3    0.90    1.40
   7 -13   3    0.80    1.50
   7 -13   3    2.90    1.70
   7  13   4   17.80    3.20
   7  13   4   16.40    2.50
  -7  13  -4   12.50    2.80
   7 -13   4   16.30    2.80
   7 -13   4   16.20    2.60
   7  13   5    0.10    1.20
   7  13   5    1.00    1.10
   7 -13   5   -1.20    1.30
   7 -13   5    1.00    1.60
  -7  14   4    4.40    1.80
   7 -14  -4    3.30    1.20
  -7  14   3    2.40    1.60
   7 -14  -3    0.70    1.10
  -7 -14   3    1.70    2.20
  -7  14   2   12.60    3.60
  -7 -14   2   11.20    3.00
   7 -14  -2   10.30    2.70
  -7 -14   1    0.00    1.60
   7 -14  -1    1.40    1.30
   7  14   0    0.80    1.90
   7 -14   0   11.30    4.50
  -7 -14   0    3.70    1.50
   7 -14   0    0.80    1.60
   7  14   1   12.90    2.80
   7  14   1   23.40    3.70
  -7 -14  -1   18.70    2.40
   7 -14   1   16.20    2.60
   7  14   2   26.00    2.80
   7  14   2   18.10    3.20
   7 -14   2   27.10    2.80
   7 -14   2   24.50    3.30
  -7 -14  -2   26.20    2.70
   7  14   3   73.49    4.20
   7  14   3   78.99    4.10
   7 -14   3   71.99    5.50
  -7 -14  -3   80.79    4.00
   7 -14   3   68.69    4.10
   7  14   4   32.30    2.50
   7  14   4   34.20    2.90
   7 -14   4   30.20    3.00
   7 -14   4   26.00    3.30
  -7 -14  -4   32.80    2.40
   7 -15  -2    1.10    1.20
  -7 -15   1   17.10    2.90
   7 -15  -1   27.30    2.60
  -7 -15   0   16.00    2.70
   7 -15   0   22.90    2.40
   7  15   1    1.70    1.70
  -7 -15  -1    1.50    1.30
   7 -15   1    2.20    1.50
   7  15   2    3.90    1.40
   7 -15   2    1.40    1.70
  -7 -15  -2    8.00    2.30
  -8   0   9    0.50    1.10
  -8   0   8   43.40    3.50
  -8   0   7    1.70    1.80
  -8   0   6  149.29    7.20
  -8   0   5   -0.60    1.40
   8   0  -4  194.58   10.50
   8   0  -4  185.88    9.10
   8   0  -3   -0.60    1.20
   8   0  -3   -0.30    1.40
   8   0  -2  316.97   13.60
  -8   0   2  323.07   13.30
   8   0  -2  332.77   13.30
   8   0  -1   -0.10    1.30
   8   0  -1   -0.50    0.80
   8   0   0 2133.39   86.99
   8   0   0 2292.97   86.69
  -8   0  -1    0.70    0.90
   8   0   1   -0.60    1.30
  -8   0  -2   90.59    4.70
   8   0   2   89.69    5.00
  -8   0  -3   -0.30    1.20
   8   0   3    1.20    1.70
   8   0   4   31.20    3.30
   8   0   4   19.20    4.30
   8   0   4   23.70    4.40
   8   0   5   -0.80    2.20
   8   0   5    1.30    1.70
   8   0   5    0.30    2.00
   8   0   6   27.50    3.40
   8   0   6   27.60    3.30
   8   0   7    1.50    1.50
   8   0   7    0.60    1.50
   8   0   8   51.69    3.30
   8   0   8   50.69    3.30
   8   0   9   -0.70    1.40
   8   0   9   -0.10    1.20
  -8   1   9   -1.10    1.70
  -8  -1   9    1.40    1.10
  -8   1   8    1.40    1.40
  -8  -1   8    2.10    1.30
  -8   1   7    8.50    2.60
  -8  -1   7    6.50    1.60
   8   1  -6  108.39    6.50
  -8   1   6  104.29    5.60
  -8   1   6   94.79    6.30
  -8  -1   6  112.39    5.60
  -8   1   5    3.10    1.50
   8   1  -5    2.40    1.90
  -8  -1   5   -0.40    1.40
   8  -1  -5    1.60    3.20
   8   1  -4   46.70    5.00
  -8   1   4   49.20    3.80
   8   1  -4   49.80    3.60
   8  -1  -4   43.80    4.30
   8  -1  -4   46.80    4.30
   8   1  -3   37.10    2.90
   8   1  -3   37.00    2.70
   8  -1  -3   36.70    3.50
  -8   1   2    7.90    2.10
   8   1  -2    7.40    1.70
  -8  -1   2    8.10    1.80
   8  -1  -2    9.80    1.90
   8  -1  -2    7.80    1.80
  -8   1   1 2164.08   82.99
   8   1  -1 2132.99   82.89
   8   1  -1 2030.30   83.29
   8  -1  -1 2165.48   83.09
   8  -1  -1 2060.29   83.39
  -8  -1   1 2161.08   82.89
   8   1   0  268.57   10.60
   8   1   0  248.28   11.10
  -8   1   0  263.07   10.70
  -8  -1   0  278.77   10.60
   8  -1   0  252.37   10.70
   8  -1   0  247.08   11.10
  -8   1  -1   -0.10    1.00
   8   1   1    1.30    1.40
  -8  -1  -1   -0.60    0.90
   8  -1   1    1.80    1.40
   8   1   2   34.80    3.40
  -8   1  -2   33.20    3.40
   8  -1   2   35.40    3.20
  -8  -1  -2   37.10    2.90
  -8  -1  -2   34.70    2.20
   8   1   3   29.10    3.70
  -8   1  -3   29.70    2.70
   8  -1   3   30.70    3.20
  -8  -1  -3   37.00    2.70
   8   1   4   31.20    4.10
   8   1   4   31.90    4.20
   8   1   4   29.80    4.50
   8  -1   4   31.40    4.50
   8  -1   4   34.50    4.60
   8  -1   4   37.30    3.00
   8   1   5    7.20    1.90
   8   1   5    5.00    2.00
   8  -1   5    6.40    2.10
   8  -1   5    4.20    1.80
   8  -1   5    7.50    2.00
   8   1   6   21.60    3.10
   8   1   6   21.20    3.20
   8  -1   6   21.20    3.10
   8  -1   6   29.10    3.40
   8   1   7    0.90    1.40
   8   1   7    0.60    1.40
   8  -1   7    0.80    1.50
   8  -1   7   -0.40    1.80
   8   1   8    1.50    1.20
   8   1   8    2.80    1.00
   8  -1   8    3.40    1.20
   8  -1   8    2.40    1.30
   8   1   9    2.40    0.90
   8   1   9    0.60    1.40
   8  -1   9    3.10    1.40
   8  -1   9    2.00    1.90
  -8   2   9    1.20    1.60
  -8  -2   9    1.90    1.20
  -8   2   8    2.10    1.20
  -8  -2   8    8.10    2.40
  -8   2   7   36.20    3.30
  -8  -2   7   41.60    3.30
  -8   2   6    1.10    1.40
  -8   2   6   11.50    3.70
   8   2  -6    2.90    2.20
  -8  -2   6   -0.50    1.50
  -8   2   5  163.38    7.60
   8   2  -5  157.78    7.70
  -8   2   4    8.80    3.20
   8   2  -4    5.10    2.20
   8   2  -4    4.80    2.60
   8   2  -4    7.60    2.70
   8  -2  -4    5.70    2.60
   8   2  -3    0.70    1.10
   8   2  -3   -0.60    1.30
   8  -2  -3   -0.60    2.00
  -8  -2   3   -1.20    1.60
   8   2  -2  589.94   22.70
   8   2  -2  558.34   23.00
   8  -2  -2  561.14   23.20
   8  -2  -2  585.34   22.90
  -8  -2   2  551.64   22.70
   8   2  -1  786.92   31.00
   8   2  -1  738.23   30.60
  -8   2   1  765.52   30.80
  -8  -2   1  782.52   30.50
   8  -2  -1  796.12   30.90
   8  -2  -1  779.52   31.20
  -8   2   0   26.20    2.20
   8   2   0   29.10    2.70
  -8  -2   0   24.90    1.80
   8  -2   0   27.90    2.80
   8  -2   0   31.20    2.10
  -8   2  -1   53.39    3.20
   8   2   1   55.99    3.70
  -8  -2  -1   54.99    2.90
   8  -2   1   56.49    3.10
   8  -2   1   54.09    3.50
   8   2   2   40.60    3.70
   8  -2   2   44.10    3.20
  -8  -2  -2   40.70    3.10
  -8   2  -3  116.89    5.60
   8   2   3  112.59    6.50
  -8  -2  -3  110.69    5.50
   8  -2   3  116.09    5.70
   8   2   4    1.50    2.10
   8   2   4    1.80    3.10
   8  -2   4    2.30    1.50
   8  -2   4    1.80    2.30
   8  -2   4   -0.70    2.10
   8   2   5   18.80    3.60
   8   2   5   18.80    5.30
   8   2   5   22.20    3.60
   8  -2   5   20.40    3.70
   8  -2   5   26.10    3.10
   8  -2   5   22.00    3.60
   8   2   6   20.00    3.10
   8   2   6   24.50    3.10
   8  -2   6   20.50    2.90
   8  -2   6   17.20    3.30
   8   2   7   15.80    3.10
   8   2   7   13.60    2.60
   8  -2   7   15.00    3.00
   8  -2   7   18.40    2.90
   8   2   8   -0.80    1.10
   8   2   8   -1.90    1.10
   8  -2   8    0.00    1.10
   8  -2   8    2.10    1.20
   8   2   9    0.10    1.00
   8   2   9    0.50    1.20
   8  -2   9    0.80    0.90
   8  -2   9    2.10    2.10
  -8   3   9    0.90    0.90
  -8  -3   9    1.60    2.40
  -8   3   8   -1.60    1.10
  -8  -3   8    0.50    1.40
  -8   3   7   23.00    2.80
   8   3  -7   28.80    4.80
  -8   3   7   25.20    4.00
  -8  -3   7   23.20    3.00
  -8   3   6  255.27   11.50
   8   3  -6  276.77   11.80
  -8   3   6  257.07   11.50
  -8  -3   6  258.27   11.50
  -8   3   5   35.80    3.50
   8   3  -5   38.90    3.20
   8   3  -4   29.40    2.70
   8   3  -4   34.70    5.80
  -8   3   4   35.00    3.70
   8   3  -3    8.50    2.10
   8   3  -3   10.20    1.90
   8   3  -3   12.50    3.10
   8  -3  -3   11.90    4.00
   8   3  -2   76.99    3.80
   8   3  -2   82.19    4.10
   8  -3  -2   78.59    4.30
  -8  -3   2   74.19    3.80
   8  -3  -2   81.39    4.80
   8   3  -1  677.13   27.50
   8  -3  -1  672.23   27.70
   8  -3  -1  703.53   27.40
   8   3   0  470.15   19.20
   8  -3   0  473.65   19.00
   8  -3   0  462.15   19.30
   8   3   1   17.30    2.70
  -8  -3  -1   14.40    2.00
   8  -3   1   16.30    2.10
  -8  -3  -1   12.40    1.30
   8  -3   1   10.40    2.50
   8   3   2  167.78    8.30
  -8  -3  -2  173.58    7.70
   8  -3   2  183.78    8.10
  -8  -3  -2  185.78    7.50
   8  -3   3   33.00    4.10
  -8  -3  -3   30.30    2.90
   8  -3   3   23.30    2.70
   8   3   4   26.30    4.40
   8   3   4   19.30    4.20
   8   3   4   25.50    4.20
   8  -3   4   24.10    3.90
   8  -3   4   22.80    4.50
   8  -3   4   21.60    2.70
   8   3   5   24.70    4.60
   8   3   5   38.20    3.90
   8   3   5   25.10    3.70
   8  -3   5   34.20    3.90
   8  -3   5   32.50    3.80
   8   3   6   52.79    3.90
   8   3   6   50.79    5.00
   8   3   6   48.90    3.80
   8  -3   6   46.40    4.00
   8  -3   6   49.10    4.00
  -8   3  -7   -0.10    1.90
   8   3   7   -0.20    1.30
   8   3   7    0.20    2.40
   8   3   7   -1.00    1.40
   8  -3   7   -2.00    1.40
   8  -3   7   -0.20    1.40
   8   3   8    1.00    1.10
   8   3   8    0.90    1.20
   8  -3   8   -0.80    1.20
   8  -3   8   -1.00    1.10
   8   3   9    8.70    1.70
   8  -3   9    5.00    1.50
   8  -3   9    7.00    1.90
  -8   4   9   23.50    2.10
  -8  -4   9   17.70    2.50
  -8   4   8   12.00    2.40
  -8  -4   8    7.00    2.80
  -8   4   7   41.80    3.40
   8   4  -7   38.10    4.30
  -8   4   7   37.50    3.90
  -8  -4   7   40.90    3.40
  -8   4   6   56.99    3.90
   8   4  -6   52.99    3.80
  -8   4   6   43.20    3.80
  -8  -4   6   41.80    3.80
  -8   4   5    9.40    2.90
  -8   4   5    7.40    1.80
   8   4  -4   49.50    3.30
   8   4  -4   39.70    6.90
  -8   4   4   56.79    4.40
   8   4  -3   89.89    5.40
   8   4  -3   92.99    4.70
   8  -4  -3   91.99    6.80
   8  -4  -2  116.19    6.10
   8  -4  -2  131.19    6.60
   8   4  -1   -1.30    1.10
   8  -4  -1    1.30    1.80
   8   4   0  157.78    7.20
   8  -4   0  157.78    7.20
   8  -4   0  147.39    7.00
   8   4   1   74.19    4.70
   8  -4   1   78.19    4.30
   8  -4   1   78.49    4.30
   8   4   2    0.80    2.50
   8  -4   2    0.90    1.50
   8   4   3    9.40    2.60
   8   4   3   14.20    4.30
   8   4   3    8.50    2.00
   8  -4   3   10.50    3.70
   8  -4   3   10.60    2.10
   8   4   4    6.30    2.20
   8   4   4    4.10    2.80
   8   4   4   11.30    3.80
   8   4   4    9.20    3.50
   8  -4   4   14.20    4.40
   8  -4   4   13.10    2.40
   8  -4   4    8.90    3.50
   8   4   5   35.70    3.50
   8   4   5   35.20    5.90
   8  -4   5   34.10    3.90
   8  -4   5   35.10    3.70
   8   4   6    3.10    1.90
   8   4   6    6.40    2.70
   8   4   6    2.50    2.00
   8  -4   6    1.70    1.70
   8  -4   6    2.20    1.70
  -8   4  -7    6.20    1.60
   8   4   7    4.10    2.10
   8   4   7    8.10    2.50
   8   4   7    9.90    2.80
   8  -4   7    4.30    1.60
   8  -4   7    4.90    1.50
   8   4   8   11.00    3.90
   8   4   8   10.10    2.70
   8  -4   8    9.40    2.20
   8  -4   8    7.80    2.30
   8   4   9    1.60    0.80
   8   4   9    0.30    0.90
   8  -4   9    0.90    1.00
   8  -4   9    1.00    0.90
  -8   5   8    6.60    1.90
   8   5  -7   53.39    4.30
  -8   5   7   60.19    3.70
  -8  -5   7   55.39    3.80
   8  -5  -7   41.50    4.50
   8   5  -6    9.40    2.70
  -8   5   6    5.60    1.60
  -8   5   6    9.60    2.90
  -8  -5   6    7.40    1.80
  -8   5   5   -0.30    1.60
  -8   5   5    2.40    1.60
   8   5  -5    2.50    1.40
  -8   5   4   12.10    3.60
   8   5  -4    8.40    2.10
  -8   5   4    8.20    1.60
   8   5  -3  136.89    6.70
   8   5  -3  124.39    7.90
  -8   5   3  110.89    7.30
   8   5  -3  135.09    6.20
   8  -5  -3  123.59    7.00
   8   5  -2  337.37   13.90
   8   5  -2  325.57   14.10
   8  -5  -2  325.37   14.20
   8   5  -1  769.22   34.80
   8  -5  -1  908.81   34.60
   8  -5  -1  886.31   34.40
   8   5   0    0.80    1.50
   8  -5   0    2.00    1.60
   8  -5   0    1.00    1.50
   8   5   1   18.10    3.40
   8   5   2  127.59    6.70
   8   5   2  123.99    6.80
   8  -5   2  135.49    6.30
   8  -5   2  129.09    6.90
   8   5   3   -0.50    1.80
   8   5   3    4.40    2.20
   8   5   3    4.30    2.30
   8  -5   3    1.70    2.50
   8  -5   3    1.70    1.30
   8  -5   3    2.60    1.80
   8   5   4    1.40    1.70
   8   5   4    3.30    2.40
   8   5   4   -0.10    1.90
   8   5   4   -0.30    2.30
   8  -5   4    0.70    2.20
   8  -5   4   -1.00    1.20
   8  -5   4    0.00    1.80
   8   5   5    3.20    1.70
   8   5   5   10.50    3.20
   8   5   5    2.50    1.90
   8   5   5    3.50    2.90
   8  -5   5    3.50    2.00
   8  -5   5    5.10    2.00
   8   5   6    2.70    1.60
   8   5   6    9.70    2.80
   8   5   6    3.60    1.90
   8  -5   6   10.30    3.00
   8  -5   6    5.30    2.10
   8   5   7   18.30    4.60
  -8   5  -7   26.70    3.00
   8   5   7   27.10    2.70
   8   5   7   23.50    2.90
   8  -5   7   28.70    3.00
   8  -5   7   30.60    2.80
   8   5   8    1.40    1.00
   8  -5   8    1.70    1.10
   8  -5   9    5.40    2.00
   8  -5   9    4.70    1.40
  -8   6   9   -1.10    0.90
   8   6  -8   13.90    5.50
  -8   6   7    0.50    1.50
   8   6  -7   -1.90    1.90
  -8   6   7   -1.60    1.20
  -8  -6   7    0.50    1.70
   8  -6  -7   -0.40    1.80
  -8   6   6   39.00    3.30
   8   6  -6   37.20    3.30
  -8   6   6   35.70    3.50
  -8  -6   6   38.70    3.70
   8  -6  -6   30.60    3.80
   8   6  -5    2.90    1.30
  -8   6   5    6.60    2.70
  -8   6   5    1.00    1.80
  -8   6   4    1.50    1.60
  -8   6   4   10.60    4.10
   8   6  -4    1.20    2.40
   8   6  -4   -1.20    1.20
   8  -6  -4   -0.80    2.40
  -8   6   3   31.00    3.20
   8   6  -3   31.60    4.00
   8   6  -3   36.80    5.90
   8   6  -3   32.50    2.80
  -8   6   3   29.10    5.60
   8  -6  -3   22.00    4.00
   8   6  -2  210.08   10.60
   8   6  -2  226.68   10.20
   8   6  -2  242.88    9.90
   8  -6  -2  204.88   10.10
   8  -6  -2  224.98   10.10
   8   6  -1   87.79    4.50
   8   6  -1   75.89    5.70
   8   6  -1   84.59    5.30
   8  -6  -1   80.99    4.80
   8  -6  -1   76.59    5.40
   8   6   0   -1.80    1.80
   8   6   0   -2.30    2.00
   8   6   0    1.40    2.00
   8  -6   0   -0.80    2.00
   8  -6   0    0.50    1.50
   8   6   1  144.39    7.30
   8   6   1  142.59    7.50
   8   6   1  143.69    7.30
   8  -6   1  157.78    7.70
   8  -6   1  151.28    7.00
   8   6   2   23.00    3.40
   8   6   2   33.30    3.80
   8   6   2   19.20    4.50
   8  -6   2   27.70    2.80
   8  -6   2   30.30    4.10
   8  -6   2   37.00    5.70
   8   6   3   11.30    3.70
   8   6   3   15.70    3.20
   8   6   3   11.10    3.40
   8  -6   3   16.50    2.60
   8  -6   3   12.20    3.20
   8  -6   3   12.60    4.50
   8   6   4    4.80    1.60
   8   6   4    4.60    3.00
   8   6   4    4.80    2.50
   8  -6   4    2.30    1.80
   8  -6   4    4.20    2.80
   8   6   5    6.10    2.50
   8   6   5    5.90    1.70
   8   6   5    3.80    1.90
   8   6   5    3.40    1.70
   8  -6   5   10.80    4.20
   8  -6   5    3.50    2.00
   8   6   6   63.39    4.40
   8   6   6   64.99    4.40
  -8   6  -6   67.09    4.20
   8  -6   6   64.29    4.50
   8  -6   6   69.59    4.90
   8   6   7   70.09    3.80
  -8   6  -7   67.19    4.20
   8   6   7   72.99    4.40
   8   6   7   63.99    4.00
   8  -6   7   66.59    4.10
   8  -6   7   65.29    4.20
   8   6   8   12.20    2.30
   8   6   8   12.30    2.90
   8   6   8   12.60    2.10
   8  -6   8    9.70    2.20
   8  -6   8    8.20    2.10
   8   6   9   24.30    1.80
   8  -6   9   23.50    1.90
   8  -6   9   23.80    2.00
   8   7  -8   -3.90    4.20
  -8   7   8    1.60    1.10
  -8   7   8    8.60    3.30
   8  -7  -8    5.30    1.90
  -8   7   7    0.20    1.10
  -8   7   7    7.00    2.50
   8   7  -7    2.00    1.90
  -8  -7   7   -1.50    1.90
   8  -7  -7    0.40    1.60
   8   7  -6   79.59    4.90
  -8   7   6   85.59    4.70
  -8   7   6   86.69    4.90
  -8  -7   6   89.09    5.10
   8  -7  -6   89.69    5.00
  -8   7   5   -1.20    1.90
   8   7  -5    1.80    1.30
  -8   7   5    1.50    1.60
   8  -7  -5    7.50    3.20
  -8   7   4   23.20    4.70
  -8   7   4   20.10    2.90
   8   7  -4   22.30    2.60
   8  -7  -4   23.20    3.50
   8   7  -3   21.50    5.80
  -8   7   3   21.20    4.60
   8   7  -3   24.20    2.70
   8   7  -3   23.20    4.00
   8  -7  -3   24.00    3.30
   8   7  -2   -2.20    2.70
   8   7  -2    0.00    2.00
  -8   7   2    2.30    1.70
   8   7  -2    0.80    1.20
   8  -7  -2    0.20    1.80
   8   7  -1   39.20    4.00
   8   7  -1   32.90    3.10
   8   7  -1   40.40    4.60
  -8   7   1   42.20    4.00
   8  -7  -1   33.30    3.80
   8  -7  -1   33.00    3.80
   8   7   0  189.98    8.90
   8   7   0  191.58    8.80
  -8   7   0  175.38    9.30
   8   7   0  197.38    9.10
   8  -7   0  183.78    9.00
   8  -7   0  200.08    8.80
   8   7   1   -1.00    2.50
   8   7   1   -4.50    2.70
   8   7   1   -0.50    1.70
   8   7   1   -1.20    1.70
   8  -7   1   -1.20    1.90
   8  -7   1   -1.80    1.40
   8   7   2   -1.40    2.20
   8   7   2    2.60    1.70
   8   7   2   -2.40    1.70
   8  -7   2    3.10    2.70
   8  -7   2    2.50    1.80
   8  -7   2    2.20    1.50
   8   7   3   40.80    4.10
   8   7   3   42.70    5.00
   8  -7   3   46.50    4.80
   8  -7   3   48.00    3.30
   8   7   4    0.80    1.60
   8   7   4    2.70    1.50
   8   7   4   -0.90    1.90
   8  -7   4   -1.70    1.80
   8  -7   4    2.20    2.10
   8   7   5   54.39    4.40
   8   7   5   58.29    4.70
   8   7   5   49.30    3.80
   8   7   5   49.10    3.90
   8  -7   5   53.19    4.40
   8  -7   5   61.79    4.40
  -8   7  -6    1.00    1.30
   8   7   6   -0.20    2.70
   8   7   6    1.60    1.80
   8   7   6   -0.60    1.50
   8   7   6    1.90    1.40
   8  -7   6    3.70    1.70
  -8   7  -7    0.30    1.50
   8   7   7   -0.10    1.40
   8   7   7   -1.30    1.40
   8  -7   7    2.10    1.30
   8  -7   7    1.50    1.40
   8   7   8    1.10    1.40
   8  -7   8   -0.30    1.00
   8  -7   8    2.20    1.10
   8  -8  -8    6.30    2.00
   8   8  -7    7.30    3.10
  -8   8   7    8.50    2.50
   8  -8  -7    9.50    2.50
   8   8  -6    9.10    2.60
  -8   8   6   10.10    2.80
   8  -8  -6    4.80    1.60
  -8  -8   6    5.90    2.00
  -8   8   5   92.29    5.40
   8   8  -5   80.79    4.90
  -8   8   5   94.99    5.00
   8  -8  -5   87.39    5.00
  -8   8   4    4.10    2.40
   8   8  -4    3.70    2.00
  -8   8   4    2.00    1.40
   8  -8  -4    1.80    1.60
  -8   8   3   12.70    4.30
   8   8  -3   10.90    3.70
   8   8  -3   10.30    3.80
   8   8  -3    8.70    2.40
   8  -8  -3   15.20    3.00
   8   8  -2   12.80    2.50
   8   8  -2   13.80    4.80
   8   8  -2   15.40    5.10
   8  -8  -2    8.70    3.10
   8   8  -1    3.00    1.90
   8   8  -1    4.50    1.70
   8   8  -1    4.50    2.30
  -8   8   1    1.00    2.00
   8  -8  -1    4.50    1.90
   8  -8  -1    3.90    2.10
   8   8   0   60.39    4.80
   8   8   0   66.39    5.00
  -8   8   0   73.79    5.60
   8   8   0   69.89    4.80
   8  -8   0   67.59    4.30
   8  -8   0   73.39    4.60
   8   8   1    3.20    2.10
   8   8   1    3.20    1.80
   8   8   1    2.70    1.80
   8  -8   1    1.30    1.80
   8  -8   1    0.80    1.40
   8  -8   1    4.20    3.50
   8   8   2    3.30    1.70
   8   8   2    7.20    2.10
   8   8   2    2.20    1.60
   8  -8   2    2.70    2.50
   8  -8   2   -0.40    1.80
   8   8   3    1.30    1.50
   8   8   3    8.40    3.20
   8   8   3    2.70    1.80
   8  -8   3    3.00    1.80
   8  -8   3    3.60    2.20
   8   8   4   24.80    3.20
   8   8   4   17.60    3.50
   8   8   4   19.50    3.00
   8  -8   4   13.60    3.80
   8  -8   4   23.90    3.40
   8   8   5    1.10    1.50
   8   8   5    1.20    2.10
  -8   8  -5    1.80    1.30
   8   8   5    1.40    1.50
   8  -8   5    0.90    1.90
   8  -8   5    0.80    1.80
   8   8   6   16.20    4.30
  -8   8  -6   17.50    2.30
   8   8   6   18.50    4.30
   8  -8   6   17.20    4.30
   8  -8   6   23.90    2.90
   8   8   7    2.10    1.40
   8   8   7    2.20    1.20
  -8   8  -7    2.70    1.40
   8  -8   7    1.50    1.20
   8  -8   7    1.90    1.30
   8   8   8    3.00    1.30
   8   8   8    1.30    0.90
   8  -8   8    0.00    1.20
   8  -8   8   -1.50    1.00
   8   9  -7   -1.30    2.00
  -8   9   7   -0.80    1.40
  -8   9   7    1.20    1.10
   8  -9  -7    2.80    1.40
   8   9  -6   -1.20    1.60
  -8   9   6    0.10    1.20
  -8   9   6   -0.40    1.60
   8  -9  -6    0.70    1.30
   8   9  -5   30.90    3.40
  -8   9   5   30.90    2.90
  -8   9   5   34.60    7.00
   8  -9  -5   34.30    3.00
  -8   9   4    1.00    1.50
   8   9  -4   -0.20    1.50
   8  -9  -4    2.50    1.60
   8   9  -3   33.10    3.90
   8   9  -3   29.70    3.40
  -8   9   3   26.70    3.20
   8  -9  -3   31.50    3.40
   8   9  -2  127.09    7.00
   8   9  -2  123.99    7.50
  -8   9   2  124.39    6.60
   8   9  -2  131.99    6.60
  -8  -9   2  131.69    7.80
   8  -9  -2  137.59    6.70
   8   9  -1  174.18    8.50
   8   9  -1  176.18    8.90
   8   9  -1  187.18    8.70
  -8   9   1  175.88    8.40
  -8  -9   1  172.08    9.10
   8  -9  -1  174.78    8.50
   8   9   0   65.09    4.70
   8   9   0   64.89    4.70
  -8   9   0   64.89    5.90
   8   9   0   62.69    5.30
   8  -9   0   60.19    4.50
   8   9   1   39.90    4.00
   8   9   1   42.50    3.90
   8  -9   1   38.20    4.00
   8  -9   1   34.30    5.30
   8   9   2  101.79    5.80
   8   9   2  104.69    5.90
   8   9   2  106.49    5.60
   8  -9   2  102.99    6.10
   8  -9   2  103.99    5.90
   8   9   3   -0.30    1.70
   8   9   3   -0.50    1.60
   8   9   3    1.10    1.70
   8  -9   3    2.80    1.90
   8  -9   3    1.10    2.00
   8   9   4   42.60    3.30
   8   9   4   35.20    3.20
   8   9   4   33.30    3.70
   8  -9   4   29.70    3.70
   8  -9   4   39.50    3.60
   8   9   5    0.50    1.80
   8   9   5    1.20    1.30
   8   9   5    0.40    1.40
   8  -9   5    4.30    1.80
   8  -9   5   -1.00    1.70
   8   9   6    6.70    2.00
   8   9   6    3.00    2.00
   8   9   6    6.00    2.30
  -8   9  -6    5.90    2.20
   8  -9   6    6.00    2.00
   8  -9   6    4.20    1.50
  -8   9  -7   -1.00    1.40
   8   9   7    2.10    1.00
   8   9   7   -0.90    1.10
   8  -9   7   -0.10    1.40
   8  -9   7    0.80    1.20
  -8  10   7   -1.20    1.00
   8 -10  -7    1.10    1.30
  -8  10   6   14.00    5.70
  -8  10   6   14.30    2.10
   8  10  -6   15.30    2.90
  -8  10   5   12.90    2.20
   8  10  -5   10.90    2.70
   8 -10  -5    8.80    2.50
   8  10  -4    4.40    1.60
  -8  10   4    1.60    1.90
   8 -10  -4   10.30    2.60
  -8  10   3   21.50    2.90
   8  10  -3   23.80    3.00
   8  10  -3   22.70    4.00
   8 -10  -3   30.30    3.20
  -8 -10   3   26.40    5.50
   8  10  -2   56.39    4.20
   8  10  -2   49.60    4.60
  -8  10   2   60.29    4.00
   8  10  -2   47.70    5.40
   8 -10  -2   59.29    4.20
  -8 -10   2   61.49    5.70
   8  10  -1   85.29    5.70
   8  10  -1   88.19    5.30
  -8  10   1   75.09    5.20
   8 -10  -1   85.69    5.20
  -8 -10   1   77.79    6.00
  -8  10   0   -2.20    2.50
   8  10   0    0.60    1.90
   8  10   0    1.70    1.90
   8 -10   0   -6.90    4.80
   8 -10   0    0.60    1.70
   8  10   1    0.80    1.80
   8  10   1    0.00    1.80
   8 -10   1   -0.90    1.70
   8  10   2   21.60    3.10
   8  10   2   24.70    3.80
   8 -10   2   21.30    3.40
   8 -10   2   18.80    3.90
   8  10   3   24.10    3.00
   8  10   3   24.50    3.20
   8  10   3   20.00    3.40
   8 -10   3   22.10    3.30
   8 -10   3   32.40    3.70
  -8  10  -4   10.00    2.30
   8  10   4   11.10    3.00
   8  10   4   11.90    2.70
   8  10   4    9.50    2.60
   8 -10   4   15.40    3.50
   8 -10   4   17.50    3.20
   8  10   5    4.40    1.30
   8  10   5    5.20    1.60
  -8  10  -5    5.10    2.10
   8  10   5    3.90    1.40
   8 -10   5    8.70    2.70
   8 -10   5    2.30    1.60
   8  10   6    6.30    2.00
   8  10   6    5.80    1.80
   8 -10   6    8.70    2.30
   8  10   7    0.20    1.30
   8 -10   7    1.70    1.20
   8 -10   7    0.50    1.20
  -8  11   6    1.70    0.90
   8  11  -6    2.10    1.90
   8 -11  -6    2.50    1.20
  -8  11   5    1.50    1.00
   8  11  -5    1.20    1.80
   8 -11  -5    3.50    1.40
   8  11  -4    1.80    1.70
  -8  11   4    2.90    1.20
   8 -11  -4    4.00    1.40
   8  11  -3    5.60    1.90
  -8  11   3    8.60    2.50
   8 -11  -3    3.90    1.50
  -8 -11   3    6.60    3.00
  -8  11   2   23.50    3.20
   8  11  -2   22.30    5.20
   8  11  -2   18.00    3.80
   8  11  -2   17.00    4.20
   8 -11  -2   17.20    5.70
  -8 -11   2   23.60    4.20
   8  11  -1   -2.60    2.90
   8  11  -1    2.50    2.30
  -8  11   1   -3.00    2.00
   8  11  -1    0.90    2.00
   8 -11  -1   -0.10    1.50
   8  11   0   49.99    4.30
   8  11   0   37.40    4.20
  -8 -11   0   51.39    4.50
   8 -11   0   45.80    3.80
   8  11   1    2.30    1.90
   8  11   1    1.00    1.60
  -8  11  -1    3.40    1.80
   8 -11   1    0.80    1.90
   8 -11   1    4.30    2.30
   8  11   2    3.60    1.70
   8  11   2    3.40    1.60
  -8  11  -2    3.80    1.60
   8 -11   2    7.80    3.20
   8 -11   2    0.90    2.00
   8  11   3  117.19    6.30
  -8  11  -3  103.79    5.70
   8  11   3  116.29    5.80
   8 -11   3  107.39    5.70
  -8  11  -4    0.00    1.20
   8  11   4    1.70    1.40
   8  11   4    0.90    1.50
   8  11   4    1.00    1.30
   8 -11   4    2.90    1.70
   8 -11   4    0.60    1.50
  -8  11  -5    1.10    1.40
   8  11   5    1.20    1.10
   8  11   5    1.80    1.40
   8  11   5    1.60    1.20
   8 -11   5    3.10    1.50
   8 -11   5    3.10    1.40
   8  11   6    2.10    1.50
  -8  11  -6    2.50    1.30
   8 -11   6    0.10    1.20
   8 -11   6    2.40    1.30
  -8  12   6    6.10    1.50
   8 -12  -6    1.30    1.20
   8  12  -5   17.80    3.40
  -8  12   5   13.60    2.10
   8 -12  -5   14.50    2.30
  -8  12   4    3.40    1.20
   8  12  -4    9.70    3.30
   8 -12  -4    5.80    2.20
   8  12  -3    4.80    2.20
  -8  12   3    0.80    1.30
   8 -12  -3    1.40    1.40
  -8 -12   3    1.40    2.60
  -8  12   2   57.49    3.80
   8  12  -2   54.69    4.50
   8  12  -2   46.40    5.10
   8 -12  -2   53.09    3.80
  -8 -12   2   46.40    4.60
   8  12  -1   12.40    2.80
   8  12  -1   18.70    3.50
  -8  12   1   21.80    3.60
   8 -12  -1   15.30    2.70
  -8 -12   1   13.90    3.90
   8  12   0  141.79    7.10
   8  12   0  141.99    7.10
  -8 -12   0  145.69    7.50
   8 -12   0  138.99    7.00
   8  12   1   11.40    4.00
   8  12   1    1.70    1.70
   8 -12   1    0.60    1.50
   8 -12   1    3.40    2.10
   8  12   2    2.10    1.60
   8  12   2    2.10    1.50
  -8  12  -2    0.10    1.80
   8 -12   2    0.10    2.00
   8 -12   2   -0.40    1.40
   8  12   3    1.40    1.80
  -8  12  -3    3.40    1.50
   8  12   3    1.10    1.40
   8 -12   3    2.20    1.70
   8 -12   3   -0.50    1.50
   8  12   4    5.10    1.70
   8  12   4   10.80    2.50
  -8  12  -4    6.60    2.30
   8 -12   4    6.10    2.60
   8 -12   4    6.50    1.60
  -8  12  -5    6.50    2.20
   8  12   5    5.80    2.30
   8 -12   5    4.10    1.50
   8  12   6   10.20    2.90
   8  12   6   15.90    2.00
   8 -12   6   12.60    2.30
   8 -12   6   14.90    2.40
  -8  13   5    5.40    1.60
   8 -13  -5    7.90    2.10
  -8  13   4    1.10    1.10
   8 -13  -4   -1.80    1.70
  -8  13   3    5.50    2.30
   8  13  -3   -3.70    3.40
   8 -13  -3    0.40    1.80
  -8  13   2   30.40    3.10
  -8 -13   2   36.50    4.00
   8 -13  -2   26.40    2.80
   8  13  -1   15.10    4.00
   8  13  -1    4.90    2.40
  -8  13   1    7.70    2.20
   8 -13  -1    6.30    1.90
   8  13   0    1.70    1.90
   8  13   0    2.80    1.90
  -8 -13   0    0.60    1.60
   8 -13   0    2.80    1.40
   8  13   1    0.90    1.60
   8  13   1   -2.40    1.70
   8 -13   1   -1.40    1.50
   8 -13   1    0.80    2.10
   8  13   2   19.90    2.70
   8  13   2   21.40    2.80
   8 -13   2   16.60    3.30
   8 -13   2   17.00    2.50
   8  13   3    7.70    2.50
   8  13   3    4.50    1.40
   8 -13   3    3.80    1.40
   8  13   4   20.90    2.30
   8  13   4   20.10    3.00
   8 -13   4   20.90    2.80
   8 -13   4   17.90    2.50
   8  13   5    2.20    1.10
   8  13   5    0.60    1.20
   8 -13   5    2.50    1.50
  -8  14   3   27.80    2.70
   8 -14  -3   39.50    2.90
  -8  14   2   59.89    4.30
   8 -14  -2   75.79    4.10
   8 -14  -1   73.79    4.00
   8  14   0    3.60    1.90
   8 -14   0    3.00    1.50
   8  14   1   -0.90    1.50
   8  14   1   -2.90    2.10
  -8 -14  -1   -0.40    1.40
   8 -14   1    1.50    1.30
   8  14   2   14.60    2.50
   8  14   2   10.50    2.90
  -8 -14  -2   10.40    2.30
   8 -14   2    7.30    2.50
   8  14   3    6.00    2.20
  -8 -14  -3    6.60    2.30
   8 -14   3   10.90    2.50
   8 -15  -1    0.30    1.10
   8 -15   0    3.40    1.20
   8  15   1    8.60    3.00
   8 -15   1    7.50    2.40
  -8 -15  -1   10.40    2.80
  -9   0   9    0.30    1.00
  -9   0   8    1.50    1.20
  -9   0   7    0.40    1.30
  -9   0   6   61.29    4.00
   9   0  -5   -0.50    2.50
  -9   0   5    0.20    1.50
   9   0  -4    3.10    2.10
   9   0  -4    4.40    1.80
   9   0  -3    1.30    1.50
   9   0  -3   -1.30    2.10
   9   0  -2    0.90    1.40
   9   0  -2    1.90    1.40
   9   0  -1    0.70    1.00
   9   0  -1    1.50    1.20
  -9   0   1    0.50    1.20
   9   0   0   41.50    2.80
   9   0   0   47.70    3.20
  -9   0   0   42.90    2.90
   9   0   1   -0.60    1.30
  -9   0  -1    1.60    1.20
   9   0   2   89.69    5.00
  -9   0  -3    3.80    1.60
   9   0   3   -1.60    1.80
   9   0   4   78.49    5.70
   9   0   4   76.59    5.90
   9   0   4   88.69    5.10
   9   0   5   -0.90    2.00
   9   0   5   -1.20    1.70
   9   0   5   -0.30    2.20
   9   0   6   48.10    3.90
   9   0   6   42.50    3.70
   9   0   7   -0.20    1.50
   9   0   7   -0.50    1.30
   9   0   8   33.00    2.80
   9   0   8   29.10    2.60
   9   0   9   -1.40    1.00
   9   0   9    0.50    1.00
  -9   1   9    5.30    1.90
  -9  -1   9    2.80    1.10
  -9   1   8   -0.50    1.10
  -9  -1   8    1.30    1.20
  -9   1   7    3.90    1.40
  -9  -1   7    4.70    1.90
  -9   1   6   43.10    4.70
   9   1  -6   42.50    5.00
  -9  -1   6   37.40    3.30
  -9   1   5   96.69    5.20
   9   1  -5   89.19    5.40
  -9  -1   5   97.39    6.00
   9  -1  -5   77.79    6.50
   9   1  -4  154.68    8.30
  -9   1   4  170.78    8.00
   9   1  -4  174.18    8.00
   9  -1  -4  176.68    8.30
   9  -1  -4  165.68    8.10
   9   1  -3   34.10    3.00
   9   1  -3   38.30    5.60
   9  -1  -3   38.50    3.80
   9  -1  -3   33.40    3.50
   9   1  -2   45.50    3.20
   9   1  -2   48.60    3.20
   9  -1  -2   46.10    3.60
   9  -1  -2   42.30    3.30
   9   1  -1  780.72   30.90
  -9   1   1  762.42   31.70
   9   1  -1  768.82   30.50
   9  -1  -1  789.32   31.00
   9  -1  -1  768.62   30.60
  -9  -1   1  732.63   30.40
   9   1   0  248.88   12.00
  -9   1   0  297.27   12.20
   9   1   0  300.07   12.50
  -9  -1   0  296.77   12.00
   9  -1   0  308.07   12.20
   9  -1   0  297.17   12.40
   9   1   1   39.70    3.20
  -9  -1  -1   35.00    2.70
   9  -1   1   37.70    3.00
   9   1   2    1.10    1.70
   9  -1   2    1.90    1.50
  -9  -1  -2    3.20    1.10
  -9  -1  -2    4.20    1.90
   9   1   3    6.90    2.10
  -9  -1  -3    5.30    1.80
   9  -1   3    8.50    2.70
   9   1   4   16.70    3.70
   9   1   4   11.80    4.10
   9   1   4   11.70    2.40
   9  -1   4   15.10    2.70
   9  -1   4   11.90    2.40
   9  -1   4   10.40    2.60
   9   1   5   -0.60    1.90
   9   1   5   -2.70    1.70
   9  -1   5   -1.10    2.00
   9  -1   5   -0.90    1.90
   9   1   6    0.90    1.50
   9   1   6   -0.60    1.60
   9  -1   6    0.80    1.70
   9  -1   6    8.80    2.90
   9   1   7   47.90    3.70
   9   1   7   46.00    3.50
   9  -1   7   49.90    3.50
   9  -1   7   51.59    3.70
   9   1   8   20.30    2.30
   9   1   8   24.20    2.20
   9  -1   8   19.20    2.30
   9  -1   8   17.30    2.20
   9   1   9   15.70    3.50
   9   1   9    8.40    1.90
   9  -1   9   11.90    3.20
   9  -1   9    7.20    1.60
  -9  -2   9   12.10    2.20
  -9   2   8    1.40    1.10
  -9  -2   8    0.80    1.20
  -9   2   7   41.70    3.60
  -9  -2   7   42.10    3.30
   9   2  -6    4.20    2.20
  -9   2   6    1.60    1.90
  -9   2   6    9.20    3.40
  -9  -2   6    0.90    1.40
   9   2  -5    9.50    3.00
  -9   2   4   10.40    3.20
   9   2  -4    7.20    2.50
   9   2  -4    6.70    2.40
   9  -2  -4    7.20    2.70
   9   2  -3    5.60    1.70
  -9   2   3    8.00    2.10
   9   2  -3   12.30    3.60
   9   2  -3    6.50    2.50
   9   2  -3    5.40    2.30
   9  -2  -3    8.30    3.30
   9  -2  -3    6.00    2.00
   9   2  -2  243.58   10.50
   9   2  -2  235.38   10.10
   9  -2  -2  234.48   10.40
   9  -2  -2  246.48   10.70
   9   2  -1 1027.20   39.70
   9   2  -1  946.61   39.20
   9  -2  -1 1004.00   39.50
   9  -2  -1 1011.90   39.80
  -9  -2   1  981.90   39.20
   9   2   0   35.40    2.90
  -9  -2   0   31.80    2.40
   9  -2   0   34.60    3.00
   9  -2   0   29.30    2.60
   9   2   1   20.60    2.70
  -9  -2  -1   21.30    2.20
   9  -2   1   22.60    2.60
   9   2   2   72.19    4.50
  -9  -2  -2   65.79    3.60
  -9  -2  -2   59.99    4.30
   9  -2   2   70.69    4.10
  -9  -2  -3   10.80    3.30
   9  -2   3    8.50    2.50
   9  -2   3   11.50    4.60
   9   2   4   35.30    4.40
   9   2   4   44.00    4.40
   9   2   4   32.60    5.70
   9  -2   4   43.70    4.30
   9  -2   4   47.40    3.30
   9  -2   4   44.20    5.00
   9   2   5   25.30    4.90
   9   2   5   10.80    2.60
   9  -2   5   16.30    3.70
   9  -2   5   15.00    2.90
   9  -2   5   17.50    3.50
   9   2   6    2.10    1.60
   9   2   6    3.80    1.70
   9  -2   6    4.80    1.70
   9  -2   6    6.90    2.70
   9   2   7  123.89    6.10
   9   2   7  114.89    5.90
   9  -2   7  118.49    6.10
   9  -2   7  118.49    6.20
   9   2   8   -0.50    1.10
   9   2   8    0.50    1.10
   9  -2   8   -0.30    1.20
   9  -2   8   -0.50    1.10
   9   2   9    2.90    1.00
   9   2   9    1.60    1.00
   9  -2   9    4.80    1.50
   9  -2   9    3.20    1.10
  -9   3   9   10.20    1.90
  -9  -3   9   12.80    2.40
  -9   3   8   14.40    2.50
  -9  -3   8   15.30    2.60
   9   3  -7    1.90    3.00
  -9   3   7    7.00    2.40
  -9  -3   7    1.50    1.30
  -9   3   6   28.80    3.50
  -9   3   6   20.00    3.00
  -9  -3   6   22.40    3.00
   9   3  -5    1.50    1.60
  -9   3   5   -1.20    1.50
   9   3  -4  108.89    7.10
  -9   3   4  118.49    6.30
   9   3  -4  125.09    6.00
   9   3  -3   -1.80    1.70
  -9   3   3   -0.90    2.20
   9   3  -3   -3.70    2.50
   9   3  -3    1.60    1.20
   9  -3  -3    4.90    2.20
   9   3  -2  167.98    7.40
   9   3  -2  171.78    8.10
   9  -3  -2  142.09    9.10
   9  -3  -2  156.88    8.00
   9  -3  -2  166.38    7.80
   9   3  -1  305.77   12.60
   9  -3  -1  284.47   12.50
   9  -3  -1  303.27   12.70
  -9  -3   1  283.77   12.00
   9   3   0    8.70    2.50
   9  -3   0   10.10    2.40
   9   3   1   48.80    3.60
  -9  -3  -1   46.00    2.60
  -9  -3  -1   44.80    3.00
   9  -3   1   47.90    3.40
   9  -3   1   46.70    3.50
   9   3   2    1.60    2.00
   9  -3   2    2.00    1.30
  -9  -3  -2    1.60    1.50
   9   3   3   61.29    5.50
   9   3   3   65.29    5.80
   9   3   3   58.59    5.30
   9  -3   3   60.59    5.10
   9   3   4    2.10    2.00
   9   3   4    0.20    2.40
   9   3   4    2.60    2.40
   9  -3   4    1.70    2.40
   9  -3   4    0.10    1.40
   9  -3   4    2.00    2.10
   9   3   5   -0.60    1.70
   9   3   5    3.10    1.90
   9  -3   5    3.60    1.90
   9  -3   5   -0.30    1.60
   9   3   6    7.00    2.50
   9   3   6    5.10    1.60
   9   3   6    5.30    1.60
   9  -3   6    4.40    1.70
   9  -3   6    2.20    1.80
   9   3   7   51.59    3.50
   9   3   7   49.00    3.50
   9  -3   7   49.99    3.80
   9  -3   7   49.40    3.70
   9   3   8   40.30    2.90
   9   3   8   42.70    2.90
   9  -3   8   43.90    3.10
   9  -3   8   44.10    3.00
   9   3   9    1.00    1.00
   9   3   9    4.40    1.40
   9  -3   9    6.30    1.90
   9  -3   9    2.20    0.90
  -9   4   9    0.00    0.80
  -9  -4   9    0.40    2.00
  -9   4   8   30.80    2.60
  -9  -4   8   29.30    2.90
  -9   4   7    0.60    2.20
  -9   4   7    0.40    1.30
   9   4  -7    1.20    2.40
  -9  -4   7   -1.20    1.40
  -9   4   6   13.10    3.00
  -9   4   6   16.00    2.90
   9   4  -6   12.50    3.20
  -9  -4   6   13.20    2.90
   9   4  -5   81.39    4.70
  -9   4   5   80.39    4.80
  -9   4   5   78.19    4.70
   9  -4  -5   57.19    8.40
   9   4  -4  154.68    6.90
   9   4  -4  126.09    8.10
  -9   4   4  148.89    7.20
   9  -4  -4  127.99    8.10
   9   4  -3  279.07   11.70
  -9   4   3  254.67   12.00
   9   4  -3  290.77   11.70
   9   4  -3  247.18   12.00
   9  -4  -3  280.67   12.20
   9  -4  -3  254.47   12.40
   9   4  -2    3.10    1.30
   9   4  -2    3.30    2.40
   9  -4  -2    8.60    3.40
   9   4  -1  332.07   14.80
   9   4  -1  399.06   15.90
   9  -4  -1  327.57   14.90
   9   4   0  205.98    9.10
   9  -4   0  212.18    9.30
   9  -4   0  193.88    9.20
   9   4   1    7.00    3.00
   9  -4   1    3.80    1.40
   9   4   2    1.70    2.00
   9   4   2    1.70    2.00
   9   4   2    0.80    2.40
   9  -4   2    3.60    2.20
   9   4   3   37.70    4.40
   9   4   3   37.60    4.60
   9   4   3   35.10    5.30
   9  -4   3   39.20    6.50
   9  -4   3   46.00    3.30
   9  -4   3   50.49    4.40
   9   4   4    0.10    2.30
   9   4   4    3.90    2.70
   9   4   4   -2.40    2.00
   9   4   4    2.10    2.20
   9  -4   4   -0.30    2.50
   9  -4   4    1.30    1.30
   9  -4   4    1.80    2.00
   9   4   5   52.69    4.30
   9   4   5   50.89    4.50
   9   4   5   50.79    4.20
   9  -4   5   53.89    4.30
   9  -4   5   58.39    4.40
   9   4   6   87.99    5.60
   9   4   6   86.79    5.10
   9   4   6   89.39    5.10
   9  -4   6   81.89    5.30
   9  -4   6   86.19    5.10
   9   4   7    1.30    1.30
  -9   4  -7    3.40    1.90
   9   4   7    2.00    2.20
   9   4   7    1.10    1.40
   9  -4   7    0.90    1.40
   9  -4   7    4.90    2.30
   9   4   8    8.10    2.00
   9   4   8   13.00    2.10
   9  -4   8   11.10    2.10
   9  -4   8    8.30    2.30
   9   4   9    0.90    0.90
   9   4   9    0.10    0.90
   9  -4   9    0.50    1.00
  -9   5   9    7.70    1.70
  -9   5   8    8.20    1.90
  -9  -5   8    3.70    1.50
  -9   5   7  107.09    5.30
   9   5  -7   98.29    6.10
  -9  -5   7  105.19    5.40
  -9   5   6    3.50    1.60
  -9   5   6    2.20    1.50
   9   5  -6    4.80    1.90
   9  -5  -6    4.30    2.30
  -9  -5   6    0.70    1.50
   9   5  -5  112.39    5.70
  -9   5   5  107.59    5.90
  -9   5   5  106.59    5.80
   9  -5  -5   98.49    6.40
  -9   5   4  110.89    6.10
  -9   5   4  111.49    6.10
   9   5  -4  103.49    7.40
   9   5  -4  122.09    5.80
   9  -5  -4   92.49    6.50
   9   5  -3    1.40    1.60
   9   5  -3    3.00    1.70
   9   5  -3    2.30    2.80
   9  -5  -3    5.60    2.30
   9   5  -2   14.70    3.50
   9   5  -2   11.80    2.20
   9   5  -2   14.60    4.40
   9  -5  -2    7.80    2.50
   9   5  -1  279.87   12.20
   9   5  -1  281.67   12.40
   9   5  -1  296.47   12.10
   9  -5  -1  282.47   13.80
   9  -5  -1  254.97   12.60
   9   5   0    1.80    1.50
   9   5   0    0.10    2.00
   9   5   0    3.70    2.10
   9  -5   0    0.50    2.40
   9  -5   0   -0.10    1.40
   9   5   1   -1.60    1.90
   9   5   1    0.60    2.10
   9   5   1    0.40    2.00
   9  -5   1    0.40    1.40
   9  -5   1    1.50    2.30
   9   5   2   31.80    4.10
   9   5   2   35.20    3.90
   9   5   2   37.50    5.80
   9   5   2   31.60    5.00
   9  -5   2   41.30    4.60
   9  -5   2   41.10    3.00
   9   5   3   24.40    3.90
   9   5   3   21.30    3.80
   9   5   3   23.60    4.00
   9  -5   3   21.70    5.40
   9  -5   3   24.00    3.70
   9  -5   3   26.70    2.80
   9   5   4   69.99    4.80
   9   5   4   57.19    5.20
   9  -5   4   59.99    5.40
   9  -5   4   59.79    4.00
   9  -5   4   60.99    4.40
   9   5   5    3.80    1.80
   9   5   5    8.80    3.20
   9   5   5    5.40    2.00
   9   5   5    1.60    2.90
   9  -5   5    9.60    3.90
   9  -5   5    1.10    2.00
   9   5   6   12.00    3.10
   9   5   6    6.40    2.00
   9  -5   6    9.50    2.90
   9  -5   6    9.70    3.20
  -9   5  -7   20.90    3.00
   9   5   7   28.20    2.70
   9   5   7   24.00    2.80
   9  -5   7   26.40    3.00
   9   5   8   -0.20    1.00
   9   5   8    5.70    1.90
   9  -5   8    0.10    1.00
   9  -5   8   -0.60    1.20
   9   5   9    7.00    1.60
   9  -5   9   10.90    1.80
   9  -5   9    6.40    1.50
  -9   6   8    7.80    1.80
  -9  -6   8   11.30    3.60
  -9   6   7    3.90    1.40
   9   6  -7    9.70    3.50
  -9   6   7    2.70    1.20
   9  -6  -7    4.90    2.00
  -9  -6   7    9.60    2.80
  -9   6   6    1.00    1.50
  -9   6   6    1.20    1.40
   9   6  -6   -0.30    1.70
  -9  -6   6   -2.00    1.70
   9  -6  -6    1.90    2.00
  -9   6   5   62.59    4.70
   9   6  -5   57.69    4.00
  -9   6   5   59.19    4.00
   9  -6  -5   64.89    4.70
   9   6  -4   15.20    2.50
  -9   6   4   14.70    2.80
  -9   6   4   22.80    4.30
   9  -6  -4   19.50    3.80
  -9   6   3    0.50    1.50
   9   6  -3    0.50    1.20
   9   6  -3    0.20    2.80
   9   6  -3    9.60    3.30
   9  -6  -3    2.60    2.00
   9   6  -2  188.58    8.60
   9   6  -2  190.28    8.40
   9   6  -2  186.98    9.00
   9  -6  -2  175.88    8.80
   9  -6  -2  160.88    8.70
   9   6  -1  107.29    6.30
   9   6  -1  112.79    6.20
   9   6  -1  125.19    5.90
   9  -6  -1  107.49    6.50
   9  -6  -1  110.99    6.00
   9   6   0   29.00    3.90
   9   6   0   26.30    3.20
   9   6   0   25.40    3.90
   9  -6   0   28.30    3.00
   9  -6   0   27.30    4.10
   9   6   1   21.40    3.40
   9   6   1   24.00    4.00
   9  -6   1   16.40    4.30
   9  -6   1   28.20    2.70
   9   6   2    8.40    3.20
   9   6   2    0.80    1.90
   9   6   2    0.00    2.50
   9  -6   2    2.00    2.00
   9  -6   2    4.80    1.60
   9   6   3    9.20    3.70
   9  -6   3    9.60    2.50
   9  -6   3   10.00    3.10
   9  -6   3    5.50    2.80
   9   6   4   31.70    4.20
   9   6   4   29.20    3.50
   9   6   4   23.20    3.30
   9  -6   4   27.30    4.40
   9  -6   4   31.40    3.80
   9   6   5   18.20    2.90
   9   6   5   27.20    4.70
   9   6   5   13.40    4.00
   9   6   5   24.10    3.30
   9  -6   5   18.10    3.50
   9  -6   5   25.10    3.80
  -9   6  -6    1.60    1.40
   9   6   6   -1.60    1.70
   9   6   6   -0.80    1.30
   9   6   6    2.40    1.70
   9  -6   6    1.40    1.60
   9  -6   6   -0.30    1.70
  -9   6  -7   42.30    3.40
   9   6   7   40.10    3.20
   9   6   7   45.40    3.60
   9   6   7   45.00    3.00
   9  -6   7   39.30    3.10
   9  -6   7   47.40    3.30
   9   6   8    2.70    1.10
   9   6   8    2.60    1.20
   9   6   8    2.20    1.80
   9  -6   8    5.60    2.10
   9  -6   8    2.30    1.00
  -9   7   8   57.19    6.30
  -9   7   8   43.20    2.90
  -9   7   7   30.00    2.70
  -9   7   7   30.00    2.70
   9  -7  -7   31.00    3.30
  -9  -7   7   24.50    3.30
  -9   7   6   64.89    4.10
  -9   7   6   68.89    3.90
  -9  -7   6   55.49    5.60
   9  -7  -6   64.19    4.60
  -9   7   5   29.30    4.20
   9   7  -5   39.40    3.20
  -9   7   5   32.80    4.20
   9  -7  -5   39.80    3.70
  -9   7   4   26.90    5.00
  -9   7   4   24.20    2.90
   9   7  -4   28.30    2.80
   9  -7  -4   20.20    3.50
   9   7  -3   74.99    7.40
   9   7  -3   79.29    5.00
   9   7  -3   80.49    4.70
  -9   7   3   81.79    4.70
   9  -7  -3   78.19    5.00
   9   7  -2   86.89    5.40
   9   7  -2   91.59    6.00
  -9   7   2   92.19    5.20
   9   7  -2   94.19    5.20
   9  -7  -2   93.19    5.60
   9   7  -1   74.59    4.70
  -9   7   1   85.59    5.10
   9   7  -1   73.89    5.00
   9   7  -1   73.59    5.30
   9  -7  -1   71.89    4.80
   9  -7  -1   82.99    5.40
   9   7   0  152.18    7.50
   9   7   0  142.09    7.30
  -9   7   0  142.29    7.70
   9   7   0  151.28    7.40
   9  -7   0  144.69    7.50
   9  -7   0  148.39    7.20
   9   7   1   17.70    3.40
   9   7   1   23.40    4.50
   9   7   1   20.60    4.50
   9   7   1   16.70    3.50
   9  -7   1   21.30    4.00
   9  -7   1   18.70    2.80
   9   7   2   14.20    3.30
   9   7   2   19.50    3.20
   9   7   2   12.30    3.80
   9  -7   2   11.30    2.20
   9  -7   2   12.50    2.60
   9   7   3    5.00    1.90
   9   7   3    9.60    2.90
   9   7   3   12.40    3.70
   9  -7   3    6.60    2.70
   9  -7   3    4.00    1.90
   9  -7   3    2.70    1.40
   9   7   4    7.50    1.70
   9   7   4    6.40    1.80
   9   7   4   12.00    3.80
   9  -7   4   10.00    4.00
   9   7   5    3.80    1.60
   9   7   5    1.40    2.20
   9   7   5    4.20    2.40
   9   7   5    8.60    2.90
   9  -7   5    4.90    1.90
   9  -7   5    2.70    2.10
   9   7   6    4.20    1.60
   9   7   6    6.80    2.70
   9   7   6   10.80    3.40
   9   7   6    2.80    1.40
  -9   7  -6    5.60    2.30
   9  -7   6   -0.10    2.10
   9  -7   6    5.10    1.60
   9   7   7    1.70    1.40
  -9   7  -7    3.00    1.50
   9  -7   7    6.90    2.40
   9  -7   7    1.60    1.20
   9   7   8    4.00    1.60
   9   7   8    4.00    1.60
   9  -7   8    7.90    2.20
   9  -7   8    5.60    1.70
  -9   8   8    6.90    2.40
   9   8  -7   -1.80    2.10
  -9   8   7   -1.70    1.30
  -9   8   7    1.90    1.20
   9  -8  -7    1.80    1.70
   9   8  -6    0.70    1.70
  -9   8   6    2.70    1.20
  -9   8   6    0.50    1.50
   9  -8  -6    0.50    1.60
  -9  -8   6    0.70    1.80
  -9   8   5   30.70    3.90
  -9   8   5   24.60    2.70
   9   8  -5   17.90    3.20
   9  -8  -5   23.40    3.10
  -9   8   4   96.29    5.20
   9   8  -4   94.79    5.20
   9  -8  -4   90.29    5.20
   9   8  -3    7.10    2.50
   9   8  -3    6.10    1.90
  -9   8   3    3.70    1.60
   9   8  -3    1.30    3.10
   9  -8  -3    4.70    1.80
   9   8  -2   11.50    3.60
   9   8  -2   16.80    2.90
   9   8  -2   20.10    4.50
  -9   8   2   16.30    3.10
   9  -8  -2   12.30    3.40
   9   8  -1  134.29    6.90
   9   8  -1  138.59    6.90
   9   8  -1  132.49    7.20
   9  -8  -1  132.59    7.10
   9  -8  -1  130.99    6.90
   9   8   0   68.19    5.10
   9   8   0   67.79    4.70
  -9   8   0   59.29    5.50
   9   8   0   69.19    4.90
   9  -8   0   71.59    4.80
   9  -8   0   67.69    4.50
   9   8   1    6.80    2.00
   9   8   1    9.30    3.30
   9  -8   1    5.80    1.70
   9  -8   1    8.90    3.50
   9   8   2   -0.20    1.70
   9   8   2   -0.70    1.60
   9   8   2    1.90    2.10
   9  -8   2    0.50    1.40
   9  -8   2    1.00    3.00
   9  -8   2    4.40    1.90
   9   8   3  126.49    6.30
   9   8   3  119.49    6.50
   9   8   3  117.29    6.20
   9  -8   3  122.99    6.50
   9  -8   3  118.79    7.00
   9   8   4   10.80    3.30
   9   8   4   13.80    3.10
   9   8   4    9.70    3.50
   9  -8   4   18.40    3.90
   9  -8   4   11.40    3.30
   9   8   5    0.50    2.10
   9   8   5    1.10    1.50
   9   8   5    0.90    1.40
   9  -8   5   -1.00    1.90
   9  -8   5    0.80    1.70
   9   8   6   57.39    4.90
   9   8   6   58.09    3.70
  -9   8  -6   63.49    4.10
   9   8   6   61.29    3.90
   9  -8   6   67.19    4.30
   9  -8   6   58.39    3.90
  -9   8  -7   21.00    2.70
   9   8   7   31.60    2.70
   9   8   7   21.90    2.30
   9  -8   7   28.60    3.00
   9  -8   7   29.20    2.60
   9   8   8   11.60    1.80
   9  -8   8   12.90    2.20
   9  -8   8   14.60    1.70
   9   9  -7    4.50    2.10
  -9   9   7    2.10    1.00
  -9   9   7    1.70    1.60
   9  -9  -7    2.60    1.60
  -9   9   6    4.10    1.20
   9   9  -6   10.20    2.80
  -9   9   6    4.70    1.90
   9  -9  -6    4.00    1.50
   9   9  -5   10.90    2.70
  -9   9   5   11.50    3.00
  -9   9   5    5.50    3.60
   9  -9  -5   12.20    2.60
  -9   9   4    0.10    1.50
   9   9  -4    0.30    1.50
   9  -9  -4    1.10    1.60
   9   9  -3   22.20    3.50
  -9   9   3   18.40    3.40
   9   9  -3   14.00    3.40
   9   9  -3   20.40    2.90
   9  -9  -3   26.70    4.80
  -9   9   2   12.10    3.00
   9   9  -2   22.00    3.60
   9   9  -2   19.00    4.60
   9   9  -2   19.70    3.50
   9  -9  -2   18.10    3.30
  -9   9   1  110.59    6.20
   9   9  -1  122.39    6.30
   9   9  -1  111.09    6.50
   9   9  -1  118.59    6.40
  -9  -9   1   96.99    7.50
   9  -9  -1  115.99    6.10
   9   9   0   42.20    5.00
   9   9   0   51.09    4.30
   9   9   0   47.90    4.20
   9  -9   0   49.40    4.20
   9   9   1   24.10    3.50
   9   9   1   29.40    3.70
   9  -9   1   25.00    3.60
   9   9   2   -0.70    2.60
   9   9   2    2.30    1.90
   9   9   2    0.40    1.80
   9  -9   2    4.10    1.90
   9  -9   2    4.80    2.80
   9   9   3   13.90    3.20
   9   9   3   20.70    3.20
   9   9   3   20.40    3.40
   9  -9   3   14.50    3.00
   9  -9   3   14.60    4.30
   9   9   4   63.39    4.60
   9   9   4   72.59    4.40
   9   9   4   64.99    4.30
   9  -9   4   67.19    5.50
   9  -9   4   68.49    4.80
   9   9   5   24.30    3.50
  -9   9  -5   21.60    2.50
   9   9   5   20.20    2.50
   9  -9   5   13.20    2.90
   9  -9   5   18.90    3.30
   9   9   6    5.70    2.00
  -9   9  -6    8.40    2.20
   9   9   6   14.50    3.20
   9   9   6    9.00    2.10
   9  -9   6    8.60    2.50
   9  -9   6    7.90    2.60
   9   9   7   23.60    2.40
   9   9   7   23.70    2.20
  -9   9  -7   17.70    2.60
   9  -9   7   24.40    2.40
   9  -9   7   24.60    2.70
  -9  10   7   -0.30    1.00
   9 -10  -7    1.30    1.80
   9  10  -6    2.80    1.80
  -9  10   6    3.00    1.10
   9 -10  -6    3.20    1.40
  -9  10   5   13.40    2.70
   9  10  -5   17.90    3.40
   9 -10  -5   17.80    2.50
   9  10  -4    0.40    2.90
  -9  10   4   -1.00    1.20
   9 -10  -4    1.60    2.00
  -9  10   3   97.59    5.30
   9  10  -3   96.79    5.60
   9  10  -3  106.39    5.70
   9 -10  -3  104.29    5.70
   9  10  -2   24.80    3.70
   9  10  -2   32.70    5.00
   9  10  -2   35.20    4.00
  -9  10   2   33.10    3.20
   9 -10  -2   34.40    3.50
   9  10  -1   14.10    3.60
   9  10  -1   20.30    4.10
   9  10  -1   18.60    4.00
  -9  10   1   16.50    3.60
  -9 -10   1   27.20    4.70
   9  10   0   45.40    4.00
   9  10   0   43.60    4.30
  -9  10   0   44.20    5.10
   9 -10   0   41.90    4.00
   9  10   1   21.90    3.20
   9  10   1   21.80    3.40
   9 -10   1   14.20    3.00
   9  10   2   10.40    3.40
   9 -10   2   11.30    3.20
   9  10   3   24.70    3.10
   9  10   3   23.00    2.90
   9  10   3   20.40    3.20
   9 -10   3   18.70    3.10
   9 -10   3   27.70    4.10
   9  10   4    2.60    1.50
   9  10   4    2.70    1.40
   9  10   4   -1.00    2.00
   9 -10   4   -2.90    1.90
   9 -10   4    0.90    1.50
   9  10   5   20.50    3.10
  -9  10  -5   20.70    2.40
   9  10   5   18.30    2.30
   9  10   5   14.50    3.10
   9 -10   5   18.20    2.70
   9 -10   5   26.60    3.10
   9  10   6    0.70    1.80
  -9  10  -6   -1.30    1.20
   9  10   6    1.40    1.30
   9  10   6    2.00    1.10
   9 -10   6    1.00    1.30
   9 -10   6   -0.60    1.80
   9  10   7    6.90    2.00
   9 -10   7    8.00    1.90
   9 -10   7    9.90    2.20
   9  11  -6   14.20    4.50
  -9  11   6   14.50    1.70
   9 -11  -6   16.30    2.30
  -9  11   5    1.90    1.10
   9  11  -5   -1.30    1.80
   9 -11  -5    0.90    1.30
   9  11  -4   19.70    3.30
  -9  11   4   23.10    2.30
   9 -11  -4   18.70    2.60
  -9  11   3   10.00    3.00
   9  11  -3   15.10    3.40
   9 -11  -3   10.40    3.50
  -9  11   2    8.00    2.90
   9  11  -2   14.20    3.50
   9  11  -2    7.30    2.50
   9  11  -2    6.90    2.90
   9 -11  -2   12.10    3.00
   9  11  -1  161.08    7.50
   9  11  -1  150.98    7.80
  -9  11   1  155.08    7.50
   9 -11  -1  157.88    7.60
  -9 -11   1  141.69    7.80
   9  11   0   70.29    4.70
   9  11   0   71.19    4.80
   9 -11   0   74.39    4.70
  -9 -11   0   73.19    5.30
  -9  11  -1    3.70    1.80
   9  11   1    6.00    1.70
   9  11   1    7.80    3.10
   9 -11   1    5.10    1.70
   9  11   2    0.60    1.60
  -9  11  -2    0.70    1.50
   9  11   2    2.00    1.50
   9 -11   2   -0.40    2.40
   9 -11   2    3.60    1.50
   9  11   3   -0.60    2.60
  -9  11  -3    5.70    2.50
   9  11   3    8.00    2.70
   9 -11   3    3.60    1.90
   9 -11   3   -0.80    2.10
  -9  11  -4    1.50    1.30
   9  11   4    3.00    1.50
   9  11   4    2.60    1.30
   9 -11   4    1.70    1.80
   9 -11   4    6.70    2.60
  -9  11  -5   -0.50    1.30
   9  11   5    0.30    1.50
   9  11   5    0.30    1.30
   9 -11   5    1.50    1.60
   9 -11   5   -1.50    1.50
   9  11   6    9.00    3.00
   9  11   6    5.20    1.80
   9 -11   6    9.50    2.00
   9  12  -5   30.90    5.70
  -9  12   5   27.50    2.30
   9 -12  -5   24.00    2.50
   9  12  -4    3.50    2.30
  -9  12   4    0.50    1.10
   9 -12  -4    1.60    1.70
  -9  12   3    0.60    1.30
   9  12  -3    0.30    2.50
   9 -12  -3   -1.60    1.30
   9  12  -2   36.40    5.90
   9  12  -2   47.70    3.90
  -9  12   2   51.59    3.60
   9  12  -2   39.10    7.00
   9 -12  -2   44.50    3.40
   9  12  -1   40.00    3.80
   9  12  -1   43.70    4.30
  -9  12   1   42.00    4.10
   9 -12  -1   42.90    3.30
  -9 -12   1   50.29    4.10
   9  12   0    4.80    1.80
   9  12   0    6.40    1.80
   9 -12   0    6.00    2.50
  -9 -12   0    9.70    3.40
   9  12   1   72.29    4.40
   9  12   1   71.49    4.30
   9 -12   1   67.29    4.30
  -9 -12  -1   74.39    4.50
   9  12   2   -1.30    1.50
  -9  12  -2   -0.60    2.50
   9  12   2   -1.00    1.40
   9 -12   2   -1.40    1.30
   9 -12   2    1.90    2.20
   9  12   3   16.10    2.60
   9  12   3   18.50    3.20
  -9  12  -3   14.80    2.80
   9 -12   3   23.80    3.20
   9 -12   3   19.30    3.50
   9  12   4    8.90    2.30
   9  12   4    4.70    2.00
   9 -12   4    6.20    2.40
   9  12   5    1.80    1.10
   9  12   5    2.50    2.10
  -9  12  -5    2.30    1.50
   9 -12   5    2.40    1.50
   9 -12   5    0.80    1.60
  -9  13   4   -0.70    1.40
   9 -13  -4   -0.40    1.30
  -9  13   3   24.30    2.50
   9 -13  -3   24.60    2.50
  -9  13   2   15.80    3.00
   9 -13  -2   15.00    2.80
   9  13  -1   -3.20    2.10
   9  13  -1   -2.80    1.70
   9 -13  -1    1.00    1.30
  -9 -13   1   -2.50    2.30
   9  13   0   16.50    3.10
   9  13   0   17.80    3.10
  -9 -13   0   14.80    3.50
   9 -13   0   21.50    3.60
   9  13   1    0.80    1.50
   9  13   1    0.20    1.40
  -9 -13  -1   -0.10    1.60
   9 -13   1    1.10    1.30
   9  13   2   13.70    2.80
   9  13   2   13.20    2.60
  -9 -13  -2   17.90    2.90
   9 -13   2   12.40    3.10
   9  13   3   11.90    2.20
   9  13   3   11.10    2.20
   9 -13   3   10.00    2.70
   9  13   4   42.90    2.90
   9  13   4   38.60    3.80
   9 -13   4   39.80    2.80
  -9  14   3   69.29    4.40
   9 -14  -3   73.19    3.70
   9 -14  -2   31.10    2.60
   9 -14  -1    2.30    1.20
   9  14   0    0.40    2.80
   9  14   0   -0.70    1.70
  -9 -14   0   -2.80    2.10
   9 -14   0    0.20    1.10
   9  14   1   25.30    3.30
   9  14   1   27.90    2.80
   9 -14   1   32.10    2.50
  -9 -14  -1   30.50    3.20
   9  14   2    3.00    1.50
   9  14   2   -1.30    1.40
   9 -14   2    0.80    1.40
  -9 -14  -2    1.50    1.50
   9  14   3   38.10    2.60
   9  14   3   37.40    2.90
   9 -14   3   38.50    2.80
  -9 -14  -3   39.70    3.00
 -10   0   9   -0.10    1.00
 -10   0   8    9.00    2.10
 -10   0   7    0.10    1.30
 -10   0   6    3.40    1.30
  10   0  -5    0.50    2.60
 -10   0   5    6.90    2.70
  10   0  -4    2.80    2.10
  10   0  -4    3.50    2.00
  10   0  -3    0.00    1.60
  10   0  -3   -2.90    2.00
  10   0  -2   -0.10    2.10
  10   0  -2    1.50    1.40
  10   0  -2   -0.50    1.90
  10   0  -1    0.10    1.40
  10   0  -1    6.50    2.30
  10   0   0   22.70    2.70
  10   0   0   19.70    2.60
  10   0   1    0.90    1.30
  10   0   2    0.80    1.60
  10   0   3   -3.60    3.10
  10   0   3    0.40    1.70
  10   0   4    1.10    2.00
  10   0   4    0.30    2.20
  10   0   4    3.30    2.70
  10   0   5    2.30    1.90
  10   0   5    3.40    1.80
  10   0   6  166.58    8.00
  10   0   7   -1.50    1.30
  10   0   7    0.10    1.40
  10   0   8   27.50    2.60
  10   0   8   26.50    2.30
  10   0   9   -0.10    0.90
 -10   1   9    1.00    1.80
 -10  -1   9    0.60    1.10
 -10   1   8    1.80    1.10
 -10  -1   8    2.50    1.40
 -10   1   7   11.00    2.50
 -10  -1   7   11.60    2.50
 -10   1   6    7.60    2.60
  10   1  -6    7.60    4.70
 -10  -1   6    9.70    2.50
 -10   1   5  260.27   11.40
  10   1  -5  263.77   11.70
  10  -1  -5  242.28   11.90
 -10  -1   5  262.97   11.40
  10   1  -4  318.27   14.10
  10   1  -4  333.17   14.30
 -10   1   4  325.77   14.10
  10  -1  -4  342.77   14.50
  10  -1  -4  328.77   14.10
  10   1  -3   16.90    4.00
  10   1  -3   22.20    2.80
  10  -1  -3   18.00    3.50
  10  -1  -3   22.90    3.30
  10   1  -2    3.50    2.30
  10   1  -2    0.80    1.90
  10   1  -2   10.40    3.80
  10   1  -2    5.60    2.40
  10  -1  -2    3.50    1.90
  10  -1  -2    3.80    2.00
  10  -1  -2    4.10    2.00
  10   1  -1  131.39    6.20
  10   1  -1  138.59    6.50
  10  -1  -1  142.39    6.60
  10  -1  -1  135.99    6.50
 -10  -1   1  120.99    6.40
  10   1   0   15.30    2.40
  10   1   0   14.30    2.40
 -10  -1   0   11.70    2.90
  10  -1   0   12.00    2.90
  10  -1   0   16.30    2.50
  10   1   1  115.79    5.80
  10  -1   1  120.09    5.90
 -10  -1  -1  111.29    5.90
 -10  -1  -2   84.59    4.80
  10  -1   2   95.89    5.00
  10   1   3   40.20    3.70
  10  -1   3   41.20    5.30
  10  -1   3   42.70    3.50
  10   1   4    5.90    2.60
  10   1   4   10.20    3.80
  10   1   4    4.50    2.40
  10  -1   4    7.60    2.70
  10  -1   4    7.10    2.80
  10  -1   4    8.30    2.30
  10   1   5    1.60    2.10
  10  -1   5    2.30    1.90
  10  -1   5    2.10    2.10
  10  -1   5   -0.80    1.50
  10   1   6    7.30    2.70
  10  -1   6    5.10    1.70
  10  -1   6    3.20    1.90
  10   1   7    3.70    1.50
  10   1   7    2.20    1.30
  10  -1   7   -0.20    1.50
  10  -1   7    1.30    1.30
  10   1   8   17.10    2.10
  10   1   8   11.70    2.20
  10  -1   8   15.80    2.50
  10  -1   8   16.10    2.00
  10   1   9   10.10    1.80
  10   1   9    7.80    2.50
  10  -1   9    8.70    1.80
  10  -1   9   12.90    2.40
 -10   2   9    3.90    1.60
 -10  -2   9    5.20    2.00
 -10   2   8   26.50    2.50
 -10  -2   8   29.00    2.50
 -10   2   7   15.20    2.40
 -10   2   7   13.90    4.10
 -10  -2   7   12.80    2.50
 -10   2   6    1.50    1.80
  10   2  -6    1.50    2.30
 -10   2   6    1.10    1.40
 -10  -2   6    2.60    1.50
 -10   2   5 1058.09   42.20
  10   2  -5 1021.20   42.10
  10   2  -5 1076.69   42.40
 -10   2   4   23.10    3.40
  10   2  -4   23.00    3.00
  10   2  -4   21.60    4.00
  10  -2  -4   15.50    4.50
  10   2  -3   11.50    3.00
  10   2  -3   10.90    2.50
 -10   2   3    8.10    2.10
  10   2  -3   10.60    4.00
  10  -2  -3    8.90    2.30
  10  -2  -3   10.40    3.20
  10   2  -2   11.00    2.30
  10   2  -2   13.60    3.50
  10   2  -2   10.20    3.70
  10  -2  -2    9.60    3.30
  10  -2  -2    7.40    2.90
  10   2  -1  362.56   15.40
  10   2  -1  392.06   16.00
  10  -2  -1  365.06   15.80
  10  -2  -1  388.26   16.00
  10   2   0    3.80    1.40
  10  -2   0    3.00    1.40
 -10  -2   0    0.50    1.50
  10  -2   0    1.60    1.90
  10   2   1   -0.30    1.50
 -10  -2  -1   -2.30    1.80
  10  -2   1    1.80    1.50
 -10  -2  -2   10.00    3.00
  10   2   3    5.40    3.30
  10   2   3    7.40    3.00
  10   2   3    7.20    2.50
  10  -2   3   10.50    2.80
  10  -2   3    8.00    2.60
  10   2   4   17.60    4.70
  10  -2   4   11.90    4.00
  10  -2   4    8.90    2.50
  10  -2   4   14.10    5.00
  10   2   5    2.60    2.00
  10   2   5    1.50    1.90
  10  -2   5   -1.90    1.80
  10  -2   5   -1.30    1.80
  10  -2   5   -1.00    2.10
  10   2   6   -1.20    1.60
  10   2   6    1.80    1.60
  10  -2   6   -2.40    1.80
  10  -2   6    1.30    1.50
  10   2   7   20.90    2.50
  10   2   7   19.10    2.80
  10  -2   7   15.50    2.50
  10  -2   7   20.10    2.80
  10   2   8    6.00    2.20
  10   2   8    0.80    1.10
  10  -2   8    2.30    1.10
  10  -2   8    3.00    1.20
  10   2   9    1.60    0.90
  10   2   9    0.80    1.00
  10  -2   9    0.80    0.90
  10  -2   9    0.00    1.00
 -10   3   9    6.10    2.00
 -10  -3   9    2.20    1.30
 -10   3   8    7.30    1.90
 -10  -3   8    6.10    2.30
 -10   3   7    1.20    1.60
  10   3  -7    2.90    3.30
 -10   3   7    3.00    1.80
 -10  -3   7    3.20    1.30
 -10   3   6   99.29    5.40
  10   3  -6   98.89    5.80
 -10   3   6   97.59    5.40
 -10  -3   6  103.09    5.40
 -10   3   5   -0.50    1.60
  10   3  -5    1.30    2.60
  10   3  -4  406.96   16.90
 -10   3   4  396.26   16.70
  10   3  -4  389.16   16.90
  10  -3  -4  388.36   17.20
  10   3  -3    8.20    2.30
 -10   3   3    3.50    2.20
  10   3  -3    7.80    2.80
  10   3  -3    6.80    2.40
  10  -3  -3   11.90    3.80
  10   3  -2   -0.70    1.30
  10   3  -2    0.20    1.90
  10  -3  -2    1.30    2.00
  10  -3  -2    0.10    1.90
  10   3  -1    3.00    1.30
  10   3  -1    1.50    2.00
  10   3  -1    2.80    2.20
  10  -3  -1    6.80    2.70
  10  -3  -1   10.40    3.70
  10   3   0  331.27   13.70
  10   3   0  291.67   13.60
  10  -3   0  326.17   13.60
  10   3   1  116.69    6.50
  10  -3   1  119.49    6.10
  10   3   2    5.80    2.30
  10   3   2    3.70    2.40
  10   3   2    9.90    3.40
  10  -3   2   12.20    4.50
  10  -3   2    5.40    1.50
  10   3   3   18.40    4.90
  10   3   3   13.20    4.50
  10   3   3   16.80    2.50
  10  -3   3   22.40    3.80
  10  -3   3   20.10    2.70
  10   3   4   32.30    6.60
  10   3   4   31.50    4.90
  10   3   4   23.60    4.20
  10  -3   4   31.00    3.10
  10  -3   4   27.60    5.10
  10  -3   4   25.80    4.10
  10   3   5   12.20    3.60
  10   3   5   13.80    3.40
  10   3   5   14.30    4.50
  10  -3   5   17.00    3.40
  10  -3   5    6.90    2.90
  10  -3   5   10.50    3.90
  10   3   6   18.90    2.90
  10   3   6   10.00    3.10
  10   3   6   14.10    3.00
  10  -3   6   13.80    2.70
  10  -3   6   15.40    3.30
  10   3   7   58.79    5.10
  10   3   7   56.79    4.90
  10  -3   7   64.79    3.90
  10   3   8   32.60    2.60
  10   3   8   34.20    2.60
  10  -3   8   34.00    2.80
  10  -3   8   31.90    2.50
  10   3   9    0.30    1.00
  10   3   9    0.30    0.90
  10  -3   9    0.20    0.80
  10  -3   9    0.80    1.00
 -10   4   9    7.90    1.60
 -10   4   8   -1.00    1.10
 -10  -4   8   -1.00    1.20
  10   4  -7    6.60    2.70
 -10   4   7   14.80    3.00
 -10   4   7   11.80    3.40
 -10  -4   7    8.70    2.40
 -10   4   6   78.49    4.50
  10   4  -6   69.29    4.90
 -10   4   6   77.49    4.60
 -10  -4   6   72.09    4.50
  10   4  -5    3.00    1.60
 -10   4   5   -0.70    1.40
 -10   4   5    0.40    1.60
  10   4  -4   21.00    3.00
 -10   4   4   19.40    3.70
 -10   4   3   11.10    4.50
  10   4  -3    3.10    1.40
  10   4  -3    5.00    1.70
  10   4  -3    0.10    2.30
  10  -4  -3   12.70    4.40
  10   4  -2   56.59    4.30
  10   4  -2   54.29    4.90
  10   4  -2   64.79    3.80
  10  -4  -2   59.89    4.50
  10  -4  -2   42.60   10.70
  10   4  -1   90.59    4.80
  10   4  -1   76.39    5.20
  10   4  -1   86.69    5.60
  10  -4  -1   84.39    5.00
  10   4   0  355.86   15.10
  10   4   0  373.86   15.10
  10   4   0  346.07   15.10
  10  -4   0  323.67   15.90
  10  -4   0  376.16   15.20
  10   4   1    4.10    1.80
  10   4   1    3.60    2.20
  10   4   1    1.50    1.90
  10  -4   1    2.10    1.40
  10  -4   1    4.60    2.70
  10   4   2   69.19    5.30
  10   4   2   70.69    5.20
  10   4   2   72.29    5.30
  10  -4   2   76.89    4.30
  10  -4   2   71.19    5.40
  10   4   3   21.90    4.10
  10   4   3   37.60    5.40
  10   4   3   23.10    4.60
  10  -4   3   35.50    2.90
  10  -4   3   28.80    4.30
  10   4   4    1.30    2.10
  10   4   4    2.10    2.30
  10   4   4    6.10    2.80
  10  -4   4    2.30    1.90
  10  -4   4    1.30    1.40
  10  -4   4    5.40    2.60
  10   4   5    3.20    2.00
  10   4   5    5.40    2.00
  10   4   5    1.60    2.00
  10  -4   5    2.50    1.90
  10  -4   5   11.10    3.90
  10   4   6  135.49    7.30
  10   4   6  137.79    7.00
  10   4   6  144.09    7.00
  10  -4   6  142.09    7.10
  10  -4   6  147.39    7.20
  10   4   7   -0.10    1.30
  10   4   7   -0.90    1.30
  10   4   7    2.10    2.70
 -10   4  -7    1.30    2.10
  10  -4   7    1.30    1.50
  10  -4   7    1.10    1.40
  10   4   8    5.80    1.90
  10   4   8    9.00    2.10
  10  -4   8    4.30    1.30
  10  -4   8    1.90    1.20
  10   4   9    0.80    1.00
  10  -4   9    5.10    2.00
  10  -4   9    4.40    1.40
 -10   5   8    1.00    1.20
 -10  -5   8   -1.60    1.30
 -10   5   7   11.30    2.40
 -10   5   7   11.90    2.60
 -10  -5   7   13.90    2.50
 -10   5   6    8.10    2.70
 -10   5   6    8.20    2.90
  10   5  -6    8.20    3.10
  10   5  -5  562.24   23.40
 -10   5   5  579.54   23.20
 -10   5   5  573.24   23.00
  10  -5  -5  530.45   23.10
  10   5  -4    1.10    3.10
  10   5  -4    7.00    2.50
 -10   5   4    3.10    2.10
  10  -5  -4    3.50    2.40
 -10   5   3   36.00    5.40
  10   5  -3   34.20    3.00
  10   5  -3   26.90    4.40
  10   5  -3   31.70    3.40
  10  -5  -3   26.10    4.90
  10   5  -2    2.10    2.30
  10   5  -2   -1.20    1.40
  10   5  -2   -0.50    1.70
  10  -5  -2   -4.10    2.60
  10  -5  -2    1.00    2.30
  10   5  -1    5.20    2.10
  10   5  -1    4.20    1.60
  10   5  -1    5.60    1.80
  10  -5  -1   14.50    5.00
  10  -5  -1    5.60    1.90
  10   5   0    3.30    1.70
  10   5   0    3.80    1.90
  10   5   0    2.50    1.90
  10  -5   0    2.40    1.60
  10  -5   0    1.80    2.50
  10   5   1    4.70    1.90
  10   5   1    5.10    1.90
  10   5   1    1.30    2.10
  10  -5   1    3.60    1.60
  10  -5   1    0.50    2.10
  10   5   2    8.20    2.10
  10   5   2   11.80    4.40
  10   5   2    9.30    3.60
  10  -5   2    9.20    2.30
  10  -5   2    9.20    2.20
  10   5   3    5.40    2.20
  10   5   3    4.00    2.20
  10   5   3    4.00    1.90
  10  -5   3    9.40    3.70
  10  -5   3    8.10    2.50
  10   5   4    8.90    3.20
  10   5   4    7.90    3.20
  10  -5   4   15.80    3.60
  10  -5   4   10.60    2.50
  10  -5   4   11.60    4.70
  10   5   5   17.00    4.10
  10   5   5    8.70    3.00
  10   5   5   16.60    3.60
  10   5   5   19.80    3.50
  10  -5   5   14.60    3.30
  10  -5   5   14.00    3.90
  10   5   6    2.80    2.00
  10   5   6    9.40    3.30
  10   5   6    1.70    1.60
  10  -5   6    4.90    1.80
  10  -5   6    4.30    1.90
  10   5   7   14.10    2.60
  10   5   7   10.70    2.20
  10   5   7    6.60    2.10
 -10   5  -7   12.70    2.80
  10  -5   7   10.00    2.30
  10  -5   7   14.80    2.80
  10   5   8    1.90    1.20
  10   5   8    2.90    1.20
  10  -5   8    3.60    1.20
  10  -5   8    5.20    1.90
 -10   6   8    0.50    1.00
 -10  -6   8   -2.00    1.80
 -10   6   7   -0.50    1.30
 -10   6   7   -0.30    1.10
 -10  -6   7    1.00    1.40
 -10   6   6    3.70    1.40
 -10   6   6    9.40    2.90
  10   6  -6    1.80    1.80
  10  -6  -6    3.00    2.20
 -10  -6   6    3.00    1.50
 -10   6   5  151.28    7.50
 -10   6   5  147.89    7.10
  10   6  -5  146.39    7.40
  10  -6  -5  145.29    7.40
 -10   6   4   36.70    4.60
  10   6  -4   30.50    3.10
  10   6  -4   24.70    5.50
 -10   6   4   25.20    2.90
  10  -6  -4   24.40    4.00
 -10   6   3  169.78    8.00
  10   6  -3  169.58    8.10
  10   6  -3  155.88    9.60
  10   6  -3  184.08    8.30
  10   6  -2   10.10    3.20
  10   6  -2    7.00    2.60
  10   6  -2    5.60    2.20
  10  -6  -2   10.10    4.30
  10  -6  -2    8.10    2.40
  10   6  -1    7.20    2.10
  10   6  -1   13.20    2.80
  10   6  -1   11.80    3.30
  10  -6  -1    7.40    2.20
  10   6   0   28.70    3.60
  10   6   0   24.70    3.70
  10   6   0   24.20    3.30
  10  -6   0   18.80    4.40
  10  -6   0   20.90    2.90
  10   6   1   45.20    4.70
  10   6   1   49.20    4.20
  10   6   1   47.40    4.10
  10  -6   1   49.40    3.50
  10  -6   1   52.39    4.50
  10   6   2    3.40    1.80
  10   6   2   11.10    3.30
  10  -6   2    6.50    2.40
  10  -6   2    3.40    2.20
  10   6   3   10.10    3.50
  10   6   3    0.30    3.70
  10   6   3    7.80    3.10
  10  -6   3    8.90    2.30
  10  -6   3    5.20    1.90
  10   6   4   10.20    4.00
  10   6   4   12.30    3.40
  10   6   4   11.50    3.10
  10  -6   4    8.80    2.30
  10  -6   4    8.00    3.20
  10  -6   4    4.20    2.60
  10   6   5    3.00    1.70
  10   6   5    5.40    2.60
  10   6   5    0.00    1.50
  10  -6   5    7.60    3.20
  10  -6   5    1.60    2.10
  10   6   6   16.30    2.60
  10   6   6    9.90    3.40
  10   6   6   12.30    3.20
  10  -6   6   15.20    3.10
  10  -6   6    9.40    3.30
  10   6   7    7.50    2.80
  10   6   7    7.00    2.10
 -10   6  -7    7.00    2.80
  10   6   7   12.20    3.30
  10  -6   7    6.90    2.10
  10   6   8   11.30    1.90
  10  -6   8   12.60    1.70
 -10   7   7    1.40    1.20
  10   7  -7   -1.90    2.20
 -10   7   7    1.40    1.20
 -10  -7   7   -0.80    1.50
 -10   7   6   69.29    3.90
 -10   7   6   57.89    4.10
  10   7  -6   63.89    4.40
 -10  -7   6   68.49    4.10
  10  -7  -6   69.69    4.50
  10   7  -5    8.70    2.80
 -10   7   5    4.40    1.50
 -10   7   5    3.30    2.10
 -10   7   4  142.49    8.10
 -10   7   4  152.08    8.00
  10   7  -4  139.09    7.20
  10  -7  -4  152.48    7.40
  10   7  -3  227.28   10.40
 -10   7   3  236.98   10.30
  10   7  -3  246.28   10.70
  10   7  -3  220.88   10.80
  10  -7  -3  220.68   10.50
  10   7  -2  137.69    7.40
  10   7  -2  141.69    7.10
  10   7  -2  142.09    7.10
 -10   7   2  140.29    6.90
  10  -7  -2  138.19    7.30
 -10   7   1   45.30    4.10
  10   7  -1   41.90    3.80
  10   7  -1   37.60    4.60
  10  -7  -1   48.40    4.20
  10  -7  -1   46.60    4.10
  10   7   0  179.18    8.70
  10   7   0  183.08    8.70
 -10   7   0  171.18    8.90
  10   7   0  186.38    8.80
  10  -7   0  182.38    8.60
  10  -7   0  193.18    9.00
  10   7   1    2.30    2.90
  10   7   1   10.60    4.00
  10   7   1    5.60    3.00
  10  -7   1   10.60    2.70
  10   7   2   34.20    3.70
  10   7   2   30.30    5.50
  10   7   2   33.20    3.70
  10  -7   2   35.10    3.10
  10  -7   2   34.80    4.30
  10   7   3    6.60    2.20
  10   7   3    4.70    1.90
  10  -7   3    0.50    3.00
  10  -7   3    7.80    3.30
  10  -7   3    6.50    2.30
  10   7   4    2.50    1.60
  10   7   4    1.70    2.00
  10   7   4    8.70    3.30
  10  -7   4    2.00    2.50
  10   7   5   -0.10    1.60
  10   7   5    0.50    1.60
  10   7   5    0.30    2.30
  10  -7   5    1.90    2.10
  10  -7   5    7.00    3.00
 -10   7  -6   39.20    3.20
  10   7   6   38.80    3.10
  10   7   6   41.70    3.50
  10   7   6   41.90    8.10
  10  -7   6   38.20    3.50
  10  -7   6   42.10    3.30
  10   7   7   68.59    4.20
  10   7   7   64.99    3.70
 -10   7  -7   70.99    4.20
  10  -7   7   72.09    3.90
  10  -7   7   74.29    3.80
  10   7   8   -0.10    0.90
  10  -7   8    0.40    1.10
  10  -7   8   -0.80    0.80
  10   8  -7   23.80    3.70
 -10   8   7   20.40    3.70
 -10   8   7   26.80    2.40
 -10   8   6   11.60    3.00
 -10   8   6    9.30    2.30
  10   8  -6    8.60    2.90
 -10  -8   6   12.40    3.00
 -10   8   5   -0.80    2.10
  10   8  -5    3.00    2.10
 -10   8   5   -0.60    1.30
  10   8  -4   56.99    4.10
 -10   8   4   57.29    3.90
  10  -8  -4   62.59    4.30
  10   8  -3   74.09    4.60
  10   8  -3   71.69    6.00
 -10   8   3   69.89    4.50
  10   8  -3   71.49    4.50
  10  -8  -3   74.29    4.80
  10   8  -2   67.39    4.40
  10   8  -2   65.79    4.50
  10   8  -2   55.69    5.00
 -10   8   2   55.69    4.10
  10  -8  -2   61.19    4.60
  10   8  -1   -0.30    2.00
 -10   8   1    3.30    1.90
  10   8  -1    0.30    2.10
  10   8  -1    1.10    1.90
  10  -8  -1    1.10    2.20
  10  -8  -1    2.50    1.90
 -10   8   0  238.28   11.70
  10   8   0  266.07   11.50
  10   8   0  261.97   11.60
  10   8   0  249.08   11.80
  10  -8   0  268.97   11.60
  10  -8   0  262.47   11.60
  10   8   1   63.89    4.60
  10   8   1   63.79    4.70
  10  -8   1   56.99    4.50
  10  -8   1   70.59    4.20
  10   8   2    3.30    1.90
  10   8   2    1.70    1.60
  10   8   2    1.30    2.00
  10  -8   2    4.10    1.90
  10  -8   2    0.10    1.50
  10   8   3    4.40    2.00
  10   8   3    2.00    2.00
  10  -8   3    8.10    2.80
  10  -8   3    3.00    2.20
  10   8   4    9.10    2.90
  10   8   4   11.90    2.90
  10   8   4    8.60    3.50
  10  -8   4    9.50    2.50
  10  -8   4   11.30    3.00
  10   8   5   34.60    3.50
  10   8   5   36.10    3.20
  10  -8   5   30.90    3.30
  10  -8   5   33.00    4.00
  10   8   6   45.00    4.80
  10   8   6   51.39    3.40
 -10   8  -6   56.09    3.60
  10   8   6   56.99    3.70
  10  -8   6   58.19    3.80
  10  -8   6   54.99    3.80
  10   8   7   10.80    2.40
  10   8   7    9.10    1.90
  10  -8   7    9.00    2.00
  10  -8   7    9.80    2.40
 -10   9   7    7.20    1.80
 -10   9   6    0.50    1.10
  10   9  -6    0.80    1.90
 -10  -9   6    3.60    3.10
  10  -9  -6   -1.00    1.60
  10   9  -5   61.19    4.30
 -10   9   5   66.39    3.70
  10  -9  -5   62.79    4.10
 -10   9   4   -1.30    1.70
  10   9  -4   -1.30    1.60
  10  -9  -4    0.20    1.70
 -10   9   3   26.60    3.00
  10   9  -3   21.20    3.20
  10   9  -3   22.20    3.30
  10   9  -3   25.30    4.90
  10  -9  -3   23.40    3.40
  10   9  -2    0.20    2.30
  10   9  -2   -1.50    1.80
 -10   9   2    1.00    1.60
  10   9  -2    0.60    2.00
  10  -9  -2    1.30    1.70
  10   9  -1    2.90    1.90
  10   9  -1   -1.20    2.50
 -10   9   1   -1.30    1.80
  10   9  -1   -1.10    2.00
  10  -9  -1    0.50    1.80
  10   9   0   52.49    5.40
  10   9   0   49.70    4.20
 -10   9   0   42.70    5.10
  10   9   0   53.19    4.00
  10  -9   0   48.40    4.30
  10   9   1    1.80    1.80
  10   9   1    3.00    1.80
  10   9   2   36.20    3.80
  10   9   2   36.50    4.10
  10  -9   2   41.70    3.90
  10   9   3   -0.90    1.60
  10   9   3   -1.40    1.60
  10   9   3   -2.50    1.50
  10  -9   3    4.40    2.60
  10  -9   3    0.70    1.60
  10   9   4    3.50    1.70
  10   9   4    8.20    2.80
  10   9   4    2.40    1.80
  10  -9   4    8.20    2.70
  10   9   5    1.70    1.40
  10   9   5    3.00    1.40
 -10   9  -5    1.30    1.50
  10   9   5    0.70    1.80
  10  -9   5    2.70    1.50
  10  -9   5    4.10    1.90
  10   9   6   20.30    3.90
  10   9   6   17.90    2.50
 -10   9  -6   18.60    2.50
  10   9   6   23.70    2.40
  10  -9   6   21.40    2.90
  10  -9   6   21.40    2.40
  10   9   7   13.50    2.30
  10   9   7   13.40    1.80
  10  -9   7    8.60    2.60
  10  -9   7   11.40    2.50
 -10  10   6   -1.10    1.00
  10  10  -6    0.70    2.00
  10 -10  -6    0.80    1.50
  10  10  -5   53.59    5.50
 -10  10   5   65.39    3.60
 -10 -10   5   67.19    4.30
  10 -10  -5   72.69    4.00
  10  10  -4   43.20    3.90
 -10  10   4   36.00    3.00
  10 -10  -4   42.00    3.40
  10  10  -3   57.99    4.00
 -10  10   3   55.29    3.60
  10  10  -3   51.39    4.10
  10 -10  -3   58.19    4.00
  10  10  -2    4.80    2.50
  10  10  -2    9.50    3.60
  10  10  -2    9.60    3.50
 -10  10   2    5.10    1.60
  10 -10  -2    8.90    2.90
  10  10  -1   36.40    3.60
  10  10  -1   29.40    4.40
  10  10  -1   28.00    3.90
 -10  10   1   33.90    3.70
  10 -10  -1   32.20    3.60
  10  10   0    0.10    2.10
  10  10   0    1.00    1.80
 -10 -10   0    1.90    2.90
  10 -10   0    3.10    1.80
  10  10   1   -1.40    1.80
  10  10   1    3.60    1.80
  10 -10   1    0.80    1.60
  10  10   2   -2.40    1.60
  10  10   2   -0.70    1.60
  10 -10   2    1.10    1.60
  10  10   3    9.40    2.80
  10 -10   3    5.30    2.60
  10 -10   3   10.10    2.80
  10  10   4   43.30    3.30
  10  10   4   48.10    3.10
 -10  10  -4   39.40    3.30
  10  10   4   46.40    3.60
  10 -10   4   42.90    3.40
  10 -10   4   43.40    4.10
 -10  10  -5    0.20    1.80
  10  10   5   -0.90    1.20
  10  10   5   -1.10    1.20
  10  10   5    0.40    1.50
  10 -10   5   -1.30    1.70
  10 -10   5    0.00    1.30
  10  10   6   17.10    2.50
  10  10   6   20.90    3.50
  10  10   6   12.10    2.00
  10 -10   6   14.20    2.30
  10 -10   6   18.80    2.80
 -10  11   6   16.80    1.80
  10 -11  -6   18.70    2.90
  10  11  -5   30.90    3.50
 -10  11   5   30.00    2.30
  10 -11  -5   28.80    2.70
 -10  11   4   27.30    2.40
  10  11  -4   29.00    3.60
  10 -11  -4   24.40    2.70
 -10  11   3   21.30    2.50
  10  11  -3   18.30    3.50
  10 -11  -3   13.80    2.60
  10  11  -2    7.40    1.80
  10  11  -2    6.40    2.60
  10  11  -2    2.60    2.40
 -10  11   2   13.80    2.80
 -10  11   1    2.10    3.10
  10  11  -1    2.80    3.70
  10  11  -1    4.40    1.70
  10 -11  -1    0.60    1.50
  10  11   0   27.90    3.60
  10  11   0   31.70    3.30
  10 -11   0   32.80    3.10
 -10  11  -1   16.50    3.30
  10  11   1   22.40    3.00
  10  11   1   21.70    3.00
  10 -11   1   19.80    2.90
  10  11   2   25.70    5.50
 -10  11  -2   23.90    2.90
  10  11   3   10.50    2.60
 -10  11  -3   14.70    2.60
  10  11   3   16.80    2.80
  10 -11   3   11.00    2.70
  10 -11   3    8.30    2.70
  10  11   4   -0.90    1.40
 -10  11  -4    0.10    1.20
  10 -11   4   -0.50    1.40
  10 -11   4   -0.20    2.10
  10  11   5   26.10    2.70
 -10  11  -5   22.30    2.60
  10  11   5   26.90    2.30
  10 -11   5   23.70    3.20
  10 -11   5   23.90    2.40
  10  11   6   20.50    2.10
  10 -11   6   20.20    2.00
 -10  12   5    5.70    1.70
  10 -12  -5    8.40    2.40
  10  12  -4   10.50    3.90
  10 -12  -4    5.80    2.30
 -10  12   3    3.70    1.30
  10  12  -3    4.90    2.70
  10 -12  -3    5.50    2.30
  10  12  -2   22.00    5.00
 -10  12   2   28.60    3.10
  10  12  -2   38.50    6.40
  10  12  -2   34.30    3.30
  10  12  -1    7.70    3.10
 -10  12   1   11.90    4.10
  10  12  -1    7.10    2.00
  10 -12  -1    6.00    2.50
  10  12   0   19.60    2.90
  10  12   0   11.80    3.00
  10 -12   0   15.70    2.60
 -10 -12   0   20.20    4.20
  10  12   1   13.20    2.70
  10  12   1   14.20    3.40
  10 -12   1   13.10    2.40
 -10 -12  -1    9.10    3.70
  10  12   2   58.19    3.90
  10  12   2   56.59    3.60
 -10  12  -2   50.19    4.10
  10 -12   2   56.69    3.50
  10  12   3   15.40    2.70
  10  12   3   14.10    2.40
 -10  12  -3   13.50    2.90
  10 -12   3   12.10    2.40
 -10  12  -4   16.00    2.70
  10  12   4   19.50    2.40
  10  12   4   20.40    3.10
  10 -12   4   16.40    2.30
  10  12   5    4.60    1.80
  10  12   5    2.40    1.30
  10 -12   5    0.70    1.10
  10 -13  -4    2.10    1.20
 -10  13   3   32.70    2.60
  10 -13  -3   28.50    2.70
 -10  13   2   -0.70    2.00
  10 -13  -2   -1.20    1.10
  10  13  -1   14.80    2.90
  10 -13  -1    8.60    2.40
  10  13   0   79.29    4.50
  10  13   0   73.69    4.40
  10 -13   0   83.79    4.40
  10  13   1    0.20    1.40
  10  13   1    0.90    1.30
  10 -13   1   -0.50    1.50
 -10 -13  -1    3.40    2.10
  10  13   2    4.20    1.30
  10  13   2    2.00    1.50
  10 -13   2    5.80    2.20
  10  13   3    0.10    1.20
  10  13   3   -0.30    1.40
 -10 -13  -3   -0.30    1.80
  10 -13   3    1.40    1.20
  10  13   4   12.70    2.00
  10  13   4    9.90    2.00
  10 -13   4   11.00    2.10
  10 -14  -2    9.50    2.10
  10 -14  -1   27.50    2.70
  10  14   0    1.70    2.00
  10  14   0    0.20    1.80
  10 -14   0    0.60    1.10
  10  14   1    3.20    1.30
  10  14   1    3.20    1.60
  10 -14   1    0.20    1.50
  10  14   2   -1.80    1.40
  10  14   2   -0.90    1.20
  10 -14   2   -1.50    1.20
 -11   0   9   -0.40    1.00
 -11   0   8   -0.50    1.10
 -11   0   7    0.80    1.20
 -11   0   6   95.59    5.30
  11   0  -5   -0.80    2.60
 -11   0   5    0.00    1.40
  11   0  -4   31.30    3.70
  11   0  -4   41.00    4.00
  11   0  -3    0.20    1.90
  11   0  -3    1.90    1.90
  11   0  -2   70.49    4.90
  11   0  -2   74.49    4.50
  11   0  -1   -1.00    1.90
  11   0  -1    3.00    2.30
  11   0  -1   -0.90    1.30
  11   0   0   57.39    5.00
  11   0   0   64.09    4.00
  11   0   0   64.69    4.40
  11   0   1   -0.40    1.50
  11   0   1    2.70    3.10
  11   0   2   16.60    6.00
  11   0   3   -1.60    1.80
  11   0   3    3.60    3.10
  11   0   4   30.40    3.80
  11   0   4   27.20    4.10
  11   0   5    0.20    2.30
  11   0   6  382.86   16.40
  11   0   6  400.66   16.60
  11   0   7    0.50    1.50
  11   0   7   -2.40    1.50
  11   0   8   10.70    2.30
  11   0   8    7.30    1.80
  11   0   9    0.20    1.10
  11   0   9    0.10    0.90
 -11   1   9    1.60    0.90
 -11  -1   9   -0.20    1.00
 -11   1   8    0.30    1.10
 -11  -1   8    2.30    1.10
 -11   1   7   27.50    2.80
 -11  -1   7   22.70    2.60
 -11   1   6    6.20    1.60
  11   1  -6    3.10    3.10
 -11  -1   6    8.10    2.40
 -11   1   5  999.20   41.00
  11   1  -5 1058.79   41.40
 -11  -1   5 1016.40   41.10
  11  -1  -5 1021.50   41.50
 -11   1   4  190.38    9.00
  11   1  -4  201.28    9.30
  11   1  -4  187.88    9.10
  11  -1  -4  200.28    9.10
  11  -1  -4  205.38    9.50
  11   1  -3    4.30    1.70
  11   1  -3   12.50    3.60
  11  -1  -3    3.50    1.70
  11  -1  -3    4.50    1.80
  11   1  -2    1.20    1.50
  11   1  -2   -2.10    1.90
  11  -1  -2    0.40    1.60
  11  -1  -2   -0.80    1.80
  11   1  -1  147.59    6.90
  11   1  -1  141.39    7.50
  11   1  -1  128.99    7.20
  11   1  -1  136.29    7.10
  11  -1  -1  149.49    7.00
  11  -1  -1  137.89    7.20
  11   1   0  279.97   12.40
  11   1   0  301.77   12.40
  11  -1   0  304.67   12.40
  11  -1   0  255.47   12.20
  11  -1   0  268.57   12.40
  11   1   2   40.60    3.50
  11   1   2   36.10    5.30
  11  -1   2   34.00    3.30
 -11  -1  -2   30.00    4.40
  11   1   3  137.79    7.00
  11  -1   3  143.59    7.00
  11  -1   3  133.49    7.90
  11   1   4   52.29    6.30
  11   1   4   62.89    5.50
  11   1   4   63.89    4.80
  11  -1   4   64.59    5.10
  11  -1   4   60.79    4.10
  11   1   5    1.00    1.90
  11   1   5    3.50    2.20
  11  -1   5    6.40    2.10
  11  -1   5    7.50    3.10
  11  -1   5    1.90    2.40
  11   1   6    8.50    3.40
  11   1   6    1.10    1.50
  11  -1   6    4.80    1.90
  11  -1   6    2.70    1.70
  11   1   7    3.50    1.30
  11  -1   7    1.90    1.40
  11  -1   7    2.40    1.50
  11   1   8    5.80    2.30
  11   1   8    1.30    1.00
  11  -1   8    2.40    1.00
  11  -1   8    6.00    2.20
  11   1   9    1.70    0.90
  11  -1   9   -0.70    1.20
  11  -1   9    0.80    0.80
 -11   2   9   36.60    2.30
 -11  -2   9   36.00    2.60
 -11   2   8    3.30    1.10
 -11  -2   8    4.30    1.10
 -11   2   7    0.00    2.00
 -11  -2   7    0.00    1.90
 -11   2   6   23.90    3.20
  11   2  -6   24.40    4.30
 -11   2   6   20.10    2.80
 -11  -2   6   18.70    2.80
  11   2  -5   36.10    4.10
  11   2  -5   34.00    3.80
 -11   2   5   28.10    3.20
 -11   2   4    1.30    2.70
  11   2  -4    2.00    1.60
  11  -2  -4    2.30    2.60
  11   2  -3   13.90    3.80
  11   2  -3   13.60    2.70
 -11   2   3   11.90    3.70
  11  -2  -3   16.30    3.30
  11   2  -2   30.90    3.90
  11   2  -2   30.40    4.00
  11   2  -2   37.90    3.10
  11  -2  -2   32.30    3.60
  11  -2  -2   38.80    3.50
  11   2  -1  336.37   14.40
  11   2  -1  357.46   14.40
  11   2  -1  310.47   14.20
  11  -2  -1  322.57   14.30
  11  -2  -1  346.27   14.50
  11   2   0   37.30    4.70
  11   2   0   41.90    3.40
  11  -2   0   37.60    4.60
  11  -2   0   39.10    3.30
  11   2   1    3.50    2.70
  11   2   1    4.30    2.10
  11   2   1    3.60    1.70
  11  -2   1    2.20    1.50
  11   2   2   -0.10    1.80
  11   2   2    2.60    2.60
  11   2   2    2.20    3.00
  11  -2   2    1.60    1.50
  11  -2   2   -1.90    3.10
  11   2   3  228.58   11.70
  11   2   3  240.58   10.80
  11   2   3  220.68   11.40
  11  -2   3  240.08   11.10
  11  -2   3  251.97   10.70
  11   2   4    5.60    2.90
  11   2   4    4.40    2.50
  11   2   4    1.70    2.50
  11  -2   4    7.20    2.60
  11   2   5   35.50    4.20
  11   2   5   42.10    4.20
  11  -2   5   36.30    4.50
  11  -2   5   36.40    3.60
  11  -2   5   41.50    4.00
  11   2   6   12.80    3.20
  11   2   6    9.80    2.90
  11  -2   6    9.00    2.20
  11  -2   6    6.80    2.80
  11   2   7  109.99    5.60
  11   2   7  109.49    5.50
  11  -2   7  112.39    5.60
  11  -2   7  115.69    5.70
  11   2   8   -0.70    1.20
  11   2   8    0.30    1.10
  11  -2   8   -0.90    1.30
  11  -2   8    2.10    1.10
  11   2   9    5.60    2.00
  11   2   9    8.10    2.00
  11  -2   9    6.70    1.60
  11  -2   9    7.30    2.30
 -11   3   8   23.50    2.70
 -11  -3   8   20.60    2.30
 -11   3   7    5.60    1.70
 -11   3   7    1.90    1.20
  11   3  -7   -4.50    3.50
 -11  -3   7    2.50    1.20
 -11   3   6  211.58    9.40
 -11   3   6  207.78    9.20
  11   3  -6  191.18    9.70
 -11  -3   6  209.38    9.30
 -11   3   5  122.99    6.40
  11   3  -5  140.69    6.80
  11   3  -5  117.19    7.00
  11   3  -4  532.65   22.90
  11   3  -4  581.84   23.00
 -11   3   4  548.95   22.70
  11  -3  -4  539.85   23.10
 -11   3   3  118.59    6.90
  11   3  -3  133.69    6.60
  11   3  -3  131.89    6.40
  11   3  -3  125.29    6.80
  11  -3  -3  123.59    7.00
  11   3  -2   25.00    2.70
  11   3  -2   20.90    3.60
 -11   3   2   12.90    3.90
  11   3  -2   22.70    3.60
  11  -3  -2   21.10    3.40
  11  -3  -2   19.10    3.30
  11   3  -1   38.00    4.00
  11   3  -1   29.60    4.00
  11   3  -1   36.50    3.20
  11  -3  -1   32.70    3.40
  11  -3  -1   32.00    3.90
  11   3   0  126.59    6.70
  11   3   0  115.09    6.80
  11   3   0  137.39    6.50
  11  -3   0  134.99    6.60
  11  -3   0  120.19    6.90
  11   3   1   14.50    4.20
  11   3   1   24.10    3.90
  11   3   1   22.00    3.10
  11  -3   1   18.70    2.80
  11  -3   1   16.60    3.30
  11  -3   1   33.40    6.00
  11   3   2   86.69    5.70
  11   3   2   75.69    5.80
  11   3   2   89.59    5.30
  11  -3   2   88.09    4.90
  11  -3   2   76.39    6.00
  11   3   3    0.90    2.40
  11   3   3   -1.50    2.60
  11   3   3    3.10    2.80
  11  -3   3    2.30    1.50
  11  -3   3    3.40    2.30
  11   3   4    4.60    3.50
  11   3   4    7.10    4.20
  11  -3   4    7.80    2.70
  11  -3   4    8.40    2.20
  11   3   5   15.90    5.20
  11   3   5   14.00    3.90
  11   3   5   22.60    4.00
  11  -3   5   23.80    3.40
  11  -3   5   20.50    4.20
  11   3   6    3.30    1.70
  11   3   6    0.20    1.80
  11  -3   6    0.30    1.50
  11  -3   6    4.60    2.00
  11   3   7    4.20    1.50
  11   3   7    2.90    1.30
  11  -3   7    2.20    1.50
  11  -3   7    2.50    1.30
  11   3   8    6.60    1.70
  11   3   8    5.40    2.10
  11  -3   8    6.60    2.40
  11  -3   8    4.30    1.40
 -11   4   8    1.20    1.00
 -11  -4   8    0.60    1.10
 -11   4   7    2.70    1.50
 -11   4   7    0.90    1.20
  11   4  -7    2.50    3.00
 -11  -4   7    1.50    1.20
 -11   4   6   -1.00    1.50
  11   4  -6    1.60    2.00
 -11   4   6    1.00    1.40
 -11  -4   6    1.70    1.60
  11   4  -5    2.30    2.80
 -11   4   5    7.30    2.70
  11   4  -5    6.90    2.80
 -11   4   4   -0.40    1.90
  11   4  -4    4.50    2.40
  11   4  -4    0.00    1.60
  11   4  -3   13.50    2.70
  11   4  -3   17.10    3.20
 -11   4   3   13.80    4.60
  11   4  -3   18.70    3.80
  11  -4  -3   16.60    4.40
  11   4  -2    4.20    1.80
  11   4  -2    1.50    1.50
  11   4  -2   10.90    3.80
  11  -4  -2    4.50    2.20
  11   4  -1  335.17   14.30
  11   4  -1  316.97   14.40
  11   4  -1  345.37   14.50
  11  -4  -1  344.57   14.60
  11   4   0    2.20    1.70
  11   4   0   -0.10    1.90
  11   4   0    1.60    1.90
  11  -4   0   -3.70    3.10
  11  -4   0    3.10    2.20
  11  -4   0    0.80    1.50
  11   4   1   49.00    3.90
  11   4   1   46.10    4.20
  11   4   1   38.10    4.40
  11  -4   1   46.50    3.70
  11  -4   1   51.29    5.60
  11   4   2   68.39    5.10
  11   4   2   63.69    5.10
  11   4   2   67.49    4.90
  11  -4   2   70.79    5.20
  11  -4   2   69.99    4.30
  11   4   3   -3.30    2.10
  11   4   3   -0.30    2.30
  11  -4   3    1.50    1.40
  11  -4   3   -1.10    2.10
  11   4   4   25.20    5.00
  11   4   4   12.90    4.50
  11   4   4   10.90    4.10
  11  -4   4   16.00    2.80
  11  -4   4    9.80    3.90
  11  -4   4   14.90    3.70
  11   4   5   39.00    4.70
  11   4   5   49.10    4.90
  11  -4   5   47.50    4.10
  11  -4   5   45.10    4.70
  11   4   6  125.19    6.20
  11   4   6  117.89    6.90
  11   4   6  114.89    6.20
  11  -4   6  129.59    6.30
  11  -4   6  122.69    6.40
 -11   4  -7   68.49    5.50
  11   4   7   62.59    3.70
  11   4   7   72.79    4.10
  11  -4   7   69.99    4.00
  11  -4   7   74.49    4.40
  11   4   8   -0.40    1.10
  11  -4   8   -0.70    1.20
  11  -4   8   -1.40    0.90
 -11   5   8    8.80    2.00
 -11   5   7    0.20    1.20
  11   5  -7   -0.90    2.70
 -11   5   7   -0.70    1.30
 -11  -5   7    1.10    1.20
 -11   5   6   40.80    3.20
 -11   5   6   41.20    3.30
  11   5  -6   30.00    3.70
 -11  -5   6   32.50    3.20
  11   5  -5  812.32   33.50
 -11   5   5  827.32   33.00
 -11   5   5  813.92   33.00
 -11   5   4   52.69    4.60
  11   5  -4   39.10    5.00
  11   5  -4   51.29    3.80
  11   5  -3  221.18    9.50
  11   5  -3  200.38    9.20
  11   5  -3  196.58    9.80
  11  -5  -3  185.08   10.00
  11  -5  -3  196.18   10.20
  11   5  -2   23.30    3.00
  11   5  -2   18.60    3.20
  11   5  -2   20.30    3.90
  11  -5  -2   26.10    5.50
  11  -5  -2   24.50    4.10
  11   5  -1  253.97   11.30
  11   5  -1  247.78   11.10
  11   5  -1  257.97   11.30
  11  -5  -1  251.97   11.30
  11  -5  -1  235.88   11.70
  11   5   0  211.28    9.70
  11   5   0  212.78    9.80
  11   5   0  210.58    9.60
  11  -5   0  212.48    9.70
  11  -5   0  207.18   10.40
  11   5   1    0.40    1.90
  11   5   1    2.40    1.80
  11  -5   1   -0.90    1.80
  11   5   2   45.40    4.20
  11   5   2   40.30    4.90
  11   5   2   36.90    4.00
  11  -5   2   38.30    3.70
  11  -5   2   38.50    4.40
  11   5   3    2.70    1.90
  11   5   3    2.90    2.10
  11  -5   3    3.40    1.60
  11  -5   3    5.00    2.10
  11   5   4   29.90    4.00
  11   5   4   40.40    4.10
  11   5   4   42.50    4.80
  11  -5   4   41.90    4.10
  11  -5   4   46.70    3.30
  11  -5   4   29.30    5.50
  11   5   5   16.10    5.60
  11   5   5   10.30    3.70
  11   5   5   11.40    3.20
  11  -5   5   12.50    4.10
  11  -5   5   12.60    3.30
  11   5   6    2.50    1.90
  11   5   6    1.30    2.20
  11   5   6    3.30    2.10
  11  -5   6    3.10    2.60
  11  -5   6    1.40    1.50
 -11   5  -7    7.50    3.10
  11   5   7    8.00    2.90
  11   5   7   14.60    4.10
  11  -5   7    8.70    3.00
  11   5   8    2.20    1.40
  11   5   8    0.80    1.30
  11  -5   8   -0.80    0.90
  11  -5   8    0.00    1.20
 -11   6   8    8.30    1.90
 -11  -6   8    8.30    3.20
 -11   6   7    2.30    1.30
 -11   6   7    2.00    1.20
  11   6  -7    5.80    2.50
 -11  -6   7    2.50    1.30
 -11   6   6    0.70    1.20
 -11   6   6    1.90    1.60
  11   6  -6    0.70    2.60
 -11  -6   6    0.10    1.30
 -11   6   5  246.68   10.70
  11   6  -5  242.48   11.00
 -11   6   5  256.67   10.70
  11  -6  -5  203.28   10.70
 -11   6   4  112.09    7.20
 -11   6   4  133.29    6.30
  11   6  -4  126.29    7.40
  11   6  -4  125.79    6.60
  11  -6  -4  127.69    6.90
  11   6  -3    5.50    1.50
  11   6  -3   11.10    4.10
 -11   6   3    4.70    1.50
  11  -6  -3    4.90    2.70
  11   6  -2   36.10    4.20
  11   6  -2   37.50    3.50
  11   6  -2   40.40    4.40
  11  -6  -2   27.90    4.60
  11   6  -1  157.68    8.10
  11   6  -1  170.78    8.10
  11  -6  -1  155.18    8.00
  11  -6  -1  166.78    8.60
  11   6   0   23.40    3.50
  11   6   0   22.60    3.30
  11   6   0   20.50    3.50
  11  -6   0   15.00    2.90
  11  -6   0   19.50    4.60
  11   6   1  114.09    6.70
  11  -6   1  118.79    6.40
  11  -6   1  130.29    6.90
  11   6   2   10.60    3.40
  11   6   2   15.40    3.50
  11  -6   2   13.50    2.50
  11  -6   2    9.00    3.50
  11   6   3  119.79    6.40
  11   6   3  105.09    6.80
  11   6   3  114.59    6.50
  11  -6   3  128.09    6.20
  11  -6   3  124.89    6.60
  11   6   4    4.50    2.20
  11   6   4    3.30    1.80
  11   6   4    0.60    2.00
  11  -6   4    7.50    2.50
  11  -6   4    5.00    1.90
  11  -6   4    8.00    2.80
  11   6   5    0.90    2.50
  11   6   5    1.20    1.80
  11   6   5   -1.40    1.70
  11  -6   5    0.00    1.70
  11  -6   5    4.10    2.30
  11   6   6   35.40    3.10
  11   6   6   36.90    3.70
  11  -6   6   41.00    3.20
  11  -6   6   40.80    3.70
 -11   6  -7    9.80    3.00
  11   6   7   14.60    3.50
  11   6   7   13.20    2.30
  11  -6   7   13.70    3.00
  11  -6   7   13.60    2.10
  11   6   8    0.90    1.10
  11  -6   8    1.00    0.90
  11  -6   8    0.20    1.30
  11   7  -7   -1.30    2.40
 -11   7   7    0.70    1.20
 -11   7   7    2.10    1.10
 -11  -7   7    1.80    1.40
 -11   7   6   41.40    3.50
  11   7  -6   45.50    3.70
 -11   7   6   38.90    2.90
 -11  -7   6   37.30    3.20
 -11   7   5    3.90    2.80
 -11   7   5    0.30    1.40
  11   7  -5    2.00    1.80
  11  -7  -5    1.10    3.10
  11   7  -4  205.68   10.30
  11   7  -4  215.38   10.10
 -11   7   4  214.08    9.60
  11  -7  -4  215.28    9.90
  11   7  -3    2.60    1.80
  11   7  -3    1.20    1.50
  11   7  -3   -1.20    2.30
 -11   7   3    1.50    1.60
  11  -7  -3    2.40    2.20
  11   7  -2   18.90    3.90
  11   7  -2   21.30    3.60
  11   7  -2   12.80    3.20
 -11   7   2   22.20    3.20
  11  -7  -2   19.60    4.20
  11  -7  -2   10.80    4.50
  11   7  -1  182.78    8.90
  11   7  -1  186.18    8.90
  11   7  -1  188.18    8.70
 -11   7   1  179.58    8.70
  11  -7  -1  180.28    8.80
  11  -7  -1  189.68    9.10
  11   7   0   25.20    3.40
  11   7   0   26.60    3.70
  11   7   0   21.60    4.00
  11  -7   0   29.00    4.30
  11  -7   0   28.10    3.20
  11   7   1    9.00    2.90
  11   7   1    5.20    1.70
  11   7   1    9.60    3.30
  11  -7   1   14.10    3.80
  11  -7   1   14.40    2.90
  11   7   2   10.70    3.40
  11   7   2    3.60    1.80
  11  -7   2    6.60    2.40
  11  -7   2    3.80    2.00
  11   7   3   19.10    3.30
  11   7   3   12.90    3.50
  11   7   3   12.30    3.90
  11  -7   3   16.40    2.80
  11  -7   3   17.20    3.40
  11   7   4   16.60    3.20
  11   7   4   22.50    3.60
  11   7   4   22.70    3.80
  11  -7   4   14.10    4.70
  11  -7   4   14.70    3.30
  11   7   5    1.20    1.60
  11   7   5    0.30    1.60
  11  -7   5   14.20    5.00
 -11   7  -6   10.00    2.40
  11   7   6    6.20    2.40
  11   7   6   11.80    2.90
  11  -7   6    5.80    1.40
  11  -7   6    9.20    3.20
  11   7   7   27.00    2.40
  11   7   7   25.80    3.40
 -11   7  -7   26.10    3.30
  11  -7   7   31.70    2.70
  11  -7   7   28.80    3.40
 -11   8   7   13.60    3.10
  11   8  -7    7.90    3.90
 -11   8   7   14.30    3.30
 -11   8   6    9.20    2.10
 -11  -8   6    9.70    2.80
  11  -8  -6   15.30    3.70
  11   8  -5   90.99    5.40
 -11   8   5   94.49    4.70
  11  -8  -5   88.49    5.30
  11   8  -4    3.50    1.70
  11  -8  -4    1.80    1.90
  11   8  -3   62.29    5.10
  11   8  -3   56.39    4.70
 -11   8   3   62.69    5.40
  11   8  -3   49.00    4.00
  11  -8  -3   48.20    4.40
  11   8  -2   -1.30    1.90
 -11   8   2    1.90    1.60
  11   8  -2   -2.40    2.60
  11   8  -2    0.80    2.30
 -11   8   1    3.90    1.80
  11   8  -1    5.00    1.80
  11   8  -1    0.80    2.10
  11   8  -1    1.30    1.90
  11  -8  -1    0.60    2.00
  11  -8  -1   10.40    3.70
  11   8   0    1.50    2.70
 -11   8   0   -2.40    2.50
  11   8   0    0.90    2.00
  11   8   0    1.90    1.70
  11  -8   0    2.20    1.80
  11   8   1   -2.10    1.80
  11   8   1   -1.00    1.70
  11  -8   1   -1.70    1.90
  11  -8   1    3.20    1.70
  11   8   2   22.10    4.40
  11   8   2   25.90    3.40
  11  -8   2   32.10    3.00
  11  -8   2   29.50    3.50
  11   8   3    1.10    1.90
  11   8   3    1.40    2.10
  11  -8   3    2.40    2.10
  11   8   4   38.20    3.40
  11   8   4   31.00    3.80
  11   8   4   31.70    3.50
  11  -8   4   33.50    3.40
  11  -8   4   32.40    5.00
  11   8   5   34.80    3.10
  11   8   5   38.70    3.90
  11   8   5   37.70    3.30
  11  -8   5   43.00    3.20
  11  -8   5   37.40    3.90
  11   8   6    6.50    2.50
  11   8   6   10.20    2.30
 -11   8  -6   11.00    2.40
  11  -8   6   12.40    2.40
  11  -8   6    7.00    1.80
  11   8   7   48.90    3.00
  11   8   7   53.59    3.50
  11  -8   7   49.10    3.70
  11  -8   7   47.60    2.90
 -11   9   7    1.30    1.00
 -11   9   6   49.40    3.70
  11   9  -6   46.70    3.90
  11  -9  -6   51.29    3.90
 -11  -9   6   40.70    3.70
 -11   9   5  260.77   11.10
  11   9  -5  251.77   11.60
  11  -9  -5  265.07   11.20
  11   9  -4   19.50    3.40
  11  -9  -4   20.50    3.10
  11   9  -3    4.90    2.00
  11   9  -3    7.50    2.60
 -11   9   3    9.30    2.50
  11  -9  -3    8.50    3.20
  11   9  -2    0.10    1.90
  11   9  -2    2.40    2.20
 -11   9   2   -0.10    1.50
  11   9  -2    1.50    1.80
  11  -9  -2   -0.80    1.80
  11   9  -1   -0.20    2.40
 -11   9   1    1.10    1.80
  11   9  -1    0.20    2.00
  11   9  -1    2.20    2.30
  11  -9  -1    2.90    1.80
  11   9   0    2.70    1.80
  11   9   0   -1.60    3.10
  11   9   0    3.30    1.80
 -11   9   0    4.50    2.50
  11   9   1   29.60    4.50
  11   9   1   22.00    3.40
  11  -9   1   23.50    3.60
  11   9   2   12.70    3.20
  11   9   2    9.00    3.00
  11   9   3   -0.80    1.60
  11   9   3    1.80    1.50
  11   9   3    1.00    1.80
  11  -9   3    4.50    1.70
  11   9   4  133.99    6.30
  11   9   4  129.59    7.80
  11   9   4  112.29    5.90
  11  -9   4  112.39    7.40
  11   9   5    1.70    1.80
  11   9   5    1.50    1.30
 -11   9  -5    0.70    1.20
  11  -9   5   -0.50    2.10
  11   9   6   -0.10    1.20
 -11   9  -6   -0.80    1.30
  11   9   6    1.10    1.20
  11   9   6    1.40    2.80
  11  -9   6    5.10    1.70
  11  -9   6    0.10    1.10
  11   9   7    4.00    1.50
  11  -9   7    5.20    1.60
 -11  10   6    1.10    1.00
  11 -10  -6    1.70    2.10
  11  10  -5   44.00    3.80
 -11  10   5   47.90    3.10
  11 -10  -5   54.99    3.50
 -11 -10   5   57.89    4.20
 -11  10   4  111.89    5.30
  11  10  -4  107.09    5.90
  11 -10  -4  106.19    5.50
 -11  10   3   38.30    2.80
  11  10  -3   32.10    3.10
  11  10  -3   28.30    3.60
  11  10  -3   31.10    5.10
  11 -10  -3   32.20    3.20
  11  10  -2    2.70    2.30
  11  10  -2   14.40    3.80
 -11  10   2    7.30    2.70
  11  10  -2   11.20    2.90
  11  10  -1    2.90    1.90
 -11  10   1    6.50    1.80
  11  10  -1    1.10    2.90
  11  10  -1    3.70    1.70
  11 -10  -1    4.20    1.70
  11  10   0   34.80    3.70
  11  10   0   35.70    3.40
  11 -10   0   28.90    3.40
  11  10   1    1.20    1.60
  11  10   1    1.10    1.50
  11 -10   1    2.00    1.70
  11  10   2   27.70    3.50
  11  10   2   30.70    3.20
  11 -10   2   29.00    3.00
  11  10   3   22.80    2.90
  11  10   3   27.60    3.60
  11 -10   3   24.60    2.90
 -11  10  -4   39.20    3.10
  11  10   4   37.20    3.30
  11  10   4   36.20    3.10
  11 -10   4   35.90    3.20
  11  10   5    7.10    2.80
  11  10   5   -2.10    1.60
 -11  10  -5    1.30    1.20
  11 -10   5    1.60    2.00
  11  10   6   21.70    2.20
  11 -10   6   21.70    2.60
 -11  11   5   10.20    1.80
  11 -11  -5   12.70    2.70
  11  11  -4   37.30    3.80
 -11  11   4   36.90    2.60
  11 -11  -4   35.70    3.00
  11  11  -3   32.90    4.00
 -11  11   3   33.70    2.80
  11 -11  -3   31.50    3.10
 -11  11   2   22.20    2.90
  11  11  -2   20.40    3.90
  11  11  -2   30.80    4.60
  11  11  -2   23.40    2.90
  11 -11  -2   19.80    2.90
  11  11  -1   14.10    3.30
 -11  11   1   10.00    3.50
  11 -11  -1   12.30    2.80
  11  11   0    9.70    2.90
  11 -11   0    8.90    2.60
  11  11   1    7.10    2.80
 -11  11  -1    9.50    3.30
  11  11   1    4.10    1.50
  11 -11   1    2.00    1.50
 -11  11  -2    9.70    2.80
  11  11   2    7.70    2.50
  11 -11   2    7.20    2.50
  11  11   3   -1.30    1.30
 -11  11  -3    1.20    2.10
  11  11   3    0.70    1.40
  11 -11   3    0.60    1.30
 -11  11  -4   12.90    2.40
  11  11   4   14.90    2.10
  11  11   4   11.80    2.50
  11 -11   4    8.10    2.90
  11  11   5   12.20    2.10
  11 -11   5    7.90    2.50
 -11  12   4    1.20    1.10
  11 -12  -4    1.50    1.50
 -11  12   3   14.00    2.30
  11  12  -3   20.10    5.20
  11 -12  -3   12.70    2.50
 -11  12   2    2.00    1.50
  11  12  -2    3.90    1.50
  11  12  -2   12.30    4.60
  11 -12  -2    2.40    1.40
  11  12  -1    1.10    1.70
  11 -12  -1   -0.90    1.30
  11  12   0    9.50    2.80
  11  12   0   11.70    2.60
  11  12   1    3.40    1.30
  11  12   1    1.60    1.40
  11 -12   1    2.20    1.30
  11  12   2    2.30    1.40
 -11  12  -2   -0.60    2.10
  11  12   2    2.10    1.40
  11 -12   2    0.60    1.50
 -11 -12  -2    1.90    2.20
  11  12   3    4.40    1.60
 -11  12  -3    3.00    1.80
  11  12   3    9.80    2.20
 -11 -12  -3    5.70    2.20
  11 -12   3    5.50    2.30
  11  12   4   46.50    2.90
  11  12   4   41.60    2.70
  11 -12   4   44.10    2.70
 -11  13   3   19.90    2.70
  11 -13  -3   30.50    2.40
  11 -13  -2    2.40    1.30
  11  13  -1    2.00    2.00
  11 -13  -1    0.80    1.50
  11  13   0    0.70    1.40
  11  13   0    9.70    2.70
  11 -13   0    1.50    1.20
  11  13   1    7.90    1.80
  11  13   1   13.10    2.30
  11 -13   1   10.90    2.10
  11  13   2   24.90    2.40
  11  13   2   23.30    2.60
  11 -13   2   24.30    2.40
  11  13   3    8.50    1.90
  11  13   3    5.70    1.90
  11 -13   3    3.90    1.20
  11 -14  -1   -0.40    1.10
  11 -14   0    3.10    1.10
  11 -14   1    1.50    1.10
 -12   0   8    0.90    1.10
 -12   0   7    1.10    1.10
 -12   0   6  160.28    7.60
  12   0  -5    1.10    3.40
 -12   0   5   -0.40    1.40
  12   0  -4    8.30    3.10
  12   0  -4   12.80    3.60
  12   0  -3   -0.10    2.00
  12   0  -3   -0.50    1.80
  12   0  -2    2.80    1.60
  12   0  -2    0.00    1.70
  12   0  -1   -0.90    1.80
  12   0  -1    1.60    1.60
  12   0  -1    0.60    2.40
  12   0   0  416.16   17.60
  12   0   0  420.56   17.70
  12   0   1   -2.50    2.40
  12   0   1    0.40    1.50
  12   0   2    6.40    1.90
  12   0   2    6.00    3.00
  12   0   3   -1.40    1.80
  12   0   4    5.40    2.20
  12   0   4    6.10    2.40
  12   0   5    2.80    2.00
  12   0   5   -1.90    2.40
  12   0   5   -1.90    2.40
  12   0   6  145.39    7.00
  12   0   6  137.19    6.90
  12   0   7   -0.10    1.50
  12   0   7    0.40    1.30
  12   0   8    1.30    1.00
  12   0   8    2.00    1.40
 -12   1   8   21.00    2.70
 -12  -1   8   20.00    2.10
 -12   1   7   -0.80    1.20
 -12   1   7    0.80    2.40
 -12  -1   7   -0.60    1.10
 -12   1   6   21.90    2.70
  12   1  -6   17.30    5.10
 -12  -1   6   23.90    2.60
  12   1  -5  134.29    9.10
 -12   1   5  138.69    6.80
 -12  -1   5  138.69    6.80
  12   1  -4  399.46   16.70
 -12   1   4  375.46   16.20
  12   1  -4  369.76   16.30
  12  -1  -4  385.56   16.40
  12  -1  -4  401.86   16.80
  12   1  -3   19.80    2.90
  12   1  -3   14.80    3.30
  12  -1  -3   17.00    3.20
  12  -1  -3   12.40    3.30
  12   1  -2    6.90    1.80
  12   1  -2    6.70    1.80
  12   1  -2    2.70    1.70
  12  -1  -2    4.30    1.70
  12  -1  -2    3.20    1.70
  12   1  -1   23.10    3.60
  12   1  -1   27.20    2.80
  12   1  -1   24.10    4.10
  12  -1  -1   25.00    3.00
  12  -1  -1   24.90    3.70
  12   1   0   70.69    5.70
  12   1   0   78.39    5.10
  12   1   0   81.99    4.70
  12  -1   0   74.99    5.30
  12  -1   0   82.19    4.80
  12   1   1    1.00    1.60
  12   1   1    3.60    2.30
  12   1   1   -3.30    3.30
  12  -1   1   -0.50    1.60
  12  -1   1    0.70    2.50
  12   1   2  106.59    5.70
  12   1   2   90.09    6.60
  12  -1   2   93.79    7.20
  12  -1   2  101.49    5.50
  12   1   3    7.30    4.10
  12   1   3   13.60    3.40
  12  -1   3   13.60    5.20
  12  -1   3    7.60    2.90
  12   1   4    5.80    2.70
  12   1   4    0.50    2.40
  12  -1   4   -0.30    1.80
  12  -1   4    0.30    2.30
  12   1   5    9.90    3.50
  12  -1   5    7.60    2.60
  12  -1   5   16.60    3.30
  12  -1   5   10.10    3.50
  12   1   6   11.50    3.40
  12   1   6   10.00    3.00
  12  -1   6    7.40    2.90
  12   1   7   15.40    2.90
  12   1   7   17.70    2.40
  12  -1   7   15.30    3.10
  12  -1   7   21.00    2.40
  12   1   8   -1.30    1.30
  12   1   8    1.90    1.00
  12  -1   8    1.10    1.40
  12  -1   8    2.00    0.90
 -12   2   8    4.60    1.90
 -12  -2   8    1.70    1.00
 -12   2   7    9.30    3.50
 -12   2   7   12.70    2.20
 -12  -2   7   15.90    2.20
 -12   2   6    6.20    2.50
  12   2  -6   12.50    4.40
 -12   2   6    4.30    1.60
 -12  -2   6    6.50    1.50
 -12   2   5   45.80    3.60
  12   2  -5   46.80    4.10
  12   2  -5   49.20    4.30
 -12   2   4   30.80    3.60
  12   2  -4   33.70    3.50
  12   2  -4   39.20    3.90
  12  -2  -4   39.00    4.70
  12   2  -3    1.00    2.00
 -12   2   3    4.50    1.90
  12   2  -3    1.20    1.70
  12  -2  -3    3.70    2.20
  12  -2  -3    1.70    2.80
  12   2  -2   44.20    3.60
  12   2  -2   45.50    4.00
  12   2  -2   40.50    3.70
  12  -2  -2   44.60    3.80
  12  -2  -2   44.10    3.80
  12   2  -1    2.10    2.00
  12   2  -1   -1.20    1.70
  12   2  -1    0.80    1.70
  12  -2  -1    1.10    1.90
  12  -2  -1    1.00    1.80
  12   2   0    7.40    2.50
  12   2   0    7.50    2.30
  12   2   0    6.20    2.10
  12  -2   0    8.90    3.40
  12  -2   0    7.20    2.30
  12   2   1   12.50    2.80
  12   2   1    6.30    2.20
  12   2   1    8.70    2.50
  12  -2   1   12.60    2.80
  12  -2   1   11.90    4.60
  12   2   2    9.00    2.80
  12   2   2   13.60    3.30
  12   2   2   12.60    4.50
  12  -2   2   11.00    3.40
  12  -2   2   15.50    2.70
  12   2   3  427.56   18.40
  12   2   3  417.56   18.50
  12  -2   3  448.86   18.40
  12  -2   3  445.86   18.50
  12   2   4    4.30    2.90
  12  -2   4    2.40    1.60
  12  -2   4    0.30    2.20
  12   2   5   23.40    4.00
  12   2   5   28.10    4.20
  12  -2   5   17.10    3.20
  12  -2   5   17.90    3.00
  12   2   6   43.80    4.00
  12   2   6   45.60    3.60
  12  -2   6   47.60    3.70
  12   2   7   51.09    3.40
  12   2   7   50.59    3.60
  12  -2   7   52.09    3.30
  12  -2   7   54.69    3.90
  12   2   8    0.00    1.30
  12  -2   8   -2.10    1.50
  12  -2   8    1.00    0.90
 -12   3   8    3.00    1.10
 -12  -3   8    6.70    1.90
  12   3  -7    9.30    4.60
 -12   3   7    4.20    1.20
 -12   3   7    4.90    1.60
 -12  -3   7    7.50    2.10
  12   3  -6   -2.80    2.40
 -12  -3   6    1.40    1.30
  12   3  -5   96.49    5.80
  12   3  -5  113.09    6.20
 -12   3   5  104.49    5.60
  12   3  -4  849.02   33.10
  12   3  -4  784.12   32.60
 -12   3   4  790.62   32.60
  12  -3  -4  803.22   33.00
 -12   3   3   17.00    3.90
  12   3  -3   15.30    2.90
  12   3  -3   14.40    4.20
  12   3  -2    1.30    2.00
  12   3  -2    1.20    1.70
  12   3  -2    2.20    1.60
  12  -3  -2    1.60    1.80
  12  -3  -2    2.20    2.00
  12   3  -1   62.99    4.70
  12   3  -1   58.99    4.10
  12   3  -1   63.09    4.50
  12  -3  -1   62.99    4.50
  12  -3  -1   60.39    4.40
  12   3   0   96.89    6.10
  12   3   0  111.09    5.80
  12   3   0  109.89    6.00
  12  -3   0   98.29    6.20
  12  -3   0  115.09    6.30
  12   3   1   59.29    4.90
  12   3   1   66.49    4.80
  12   3   1   68.39    4.50
  12  -3   1   69.29    4.30
  12  -3   1   52.59    6.50
  12  -3   1   66.99    5.70
  12   3   2   16.10    4.30
  12   3   2   18.50    3.60
  12   3   2   19.70    4.20
  12  -3   2   16.20    4.90
  12  -3   2   18.40    2.80
  12   3   3   14.10    5.20
  12   3   3   20.40    4.40
  12   3   3   19.00    4.60
  12  -3   3   13.10    2.60
  12   3   4   16.50    5.00
  12   3   4   14.00    5.60
  12  -3   4   22.00    3.10
  12  -3   4   27.60    3.90
  12   3   5   10.90    3.90
  12  -3   5   15.60    4.80
  12  -3   5    5.50    2.00
  12  -3   5    7.90    2.90
  12   3   6   15.10    4.80
  12  -3   6   10.70    2.70
  12   3   7    6.60    1.60
  12  -3   7    5.20    2.10
  12  -3   7    7.60    3.00
  12   3   8    3.30    1.30
  12  -3   8    1.10    1.00
  12  -3   8    0.70    1.40
 -12   4   8    5.80    1.90
 -12   4   7   46.40    3.30
  12   4  -7   47.60    5.60
 -12   4   7   46.10    3.10
 -12  -4   7   45.60    3.10
 -12   4   6   15.40    2.80
 -12   4   6   19.60    4.20
  12   4  -6   17.80    3.70
 -12  -4   6   18.80    2.70
  12   4  -5   31.80    4.60
 -12   4   5   33.90    3.10
 -12   4   5   30.40    3.60
  12   4  -5   30.50    3.50
  12   4  -4  175.08    8.60
 -12   4   4  168.68    8.50
  12   4  -4  187.08    8.70
 -12   4   3   51.59    7.80
  12   4  -3   55.89    3.90
  12   4  -3   59.89    4.60
  12   4  -3   62.99    4.20
  12  -4  -3   55.79    5.50
  12   4  -2   14.00    3.30
  12   4  -2   13.60    2.80
  12  -4  -2   16.70    3.70
  12   4  -1   61.59    4.50
  12   4  -1   60.49    4.20
  12   4  -1   57.49    4.30
  12  -4  -1   59.29    4.40
  12   4   0  174.68    8.50
  12   4   0  181.88    8.50
  12   4   0  177.78    8.70
  12  -4   0  190.68    8.60
  12  -4   0  166.08    9.70
  12   4   1   27.20    3.80
  12   4   1   30.80    3.80
  12   4   1   26.20    3.60
  12  -4   1   21.30    5.20
  12  -4   1   23.40    3.00
  12   4   2   99.29    6.00
  12   4   2  101.99    6.00
  12   4   2  104.49    6.30
  12  -4   2  106.49    6.40
  12  -4   2  106.69    5.60
  12   4   3   64.19    5.00
  12   4   3   47.00    8.00
  12   4   3   61.79    5.00
  12  -4   3   67.09    4.20
  12  -4   3   67.79    4.90
  12   4   4   14.80    4.20
  12   4   4    6.50    2.80
  12  -4   4   10.20    3.60
  12  -4   4   12.00    3.20
  12   4   5  120.99    6.70
  12   4   5  118.39    6.10
  12  -4   5  115.39    7.00
  12  -4   5  122.79    6.40
  12   4   6   66.29    4.00
  12   4   6   57.49    4.50
  12  -4   6   65.19    4.80
  12  -4   6   67.29    4.20
  12   4   7   12.90    2.90
  12   4   7   12.10    2.40
  12  -4   7   12.70    2.60
  12  -4   7   13.60    3.10
  12   4   8    2.30    2.20
  12   4   8   -0.10    1.30
  12  -4   8    1.00    0.90
 -12   5   8   24.40    2.30
 -12  -5   8   34.60    2.60
  12   5  -7   11.10    4.70
 -12   5   7   16.80    2.40
 -12   5   7   14.50    2.50
 -12  -5   7   12.30    2.20
 -12   5   6   37.50    3.00
 -12   5   6   35.30    3.30
  12   5  -6   31.60    3.90
 -12  -5   6   36.30    2.90
  12   5  -5   82.79    5.70
 -12   5   5   84.69    5.00
  12   5  -5   68.29    5.90
 -12   5   5   79.39    4.50
 -12   5   4  200.08   10.00
  12   5  -4  228.78   10.10
  12   5  -4  213.08   10.00
  12   5  -3   27.20    3.10
  12   5  -3   30.50    3.50
  12   5  -3   20.80    3.90
  12  -5  -3   15.80    5.00
  12   5  -2   36.00    3.50
  12   5  -2   46.30    3.80
  12   5  -2   40.20    4.00
  12  -5  -2   40.10    6.90
  12  -5  -2   37.50    4.30
  12   5  -1  199.58    9.10
  12   5  -1  205.48    9.20
  12   5  -1  164.28   10.30
  12  -5  -1  192.18    9.10
  12  -5  -1  178.48    9.80
  12   5   0    8.50    3.40
  12   5   0    3.20    2.00
  12   5   0    7.40    3.30
  12  -5   0    6.70    2.90
  12  -5   0    7.60    2.70
  12   5   1    2.40    2.20
  12   5   1    5.20    2.20
  12  -5   1   -0.70    2.60
  12  -5   1    2.70    1.80
  12   5   2  226.68   10.10
  12   5   2  213.98   10.10
  12   5   2  211.38   10.50
  12  -5   2  216.28   10.20
  12  -5   2  230.98   10.30
  12   5   3    4.00    2.20
  12   5   3    2.50    1.90
  12  -5   3    7.60    2.60
  12  -5   3    4.30    2.10
  12   5   4   99.59    6.30
  12   5   4  106.19    6.00
  12   5   4  108.39    6.40
  12  -5   4  116.99    6.20
  12  -5   4  104.69    5.70
  12   5   5   34.30    4.00
  12   5   5   16.30    6.60
  12   5   5   26.10    3.60
  12  -5   5   29.40    3.40
  12  -5   5   26.90    4.60
  12   5   6    5.80    2.10
  12   5   6    5.80    1.70
  12  -5   6    4.00    2.10
  12  -5   6    6.40    2.20
  12   5   7    2.00    1.40
  12  -5   7    0.70    1.40
  12  -5   7    1.30    1.80
  12   5   8   -0.90    1.30
  12  -5   8   -0.10    0.80
 -12   6   8   -0.20    1.80
  12   6  -7   -2.80    2.70
 -12   6   7    0.40    1.20
 -12   6   7    6.10    2.30
 -12  -6   7    1.80    1.20
 -12   6   6    3.30    1.20
 -12   6   6    1.40    1.60
  12   6  -6    3.70    2.10
 -12  -6   6    2.50    1.30
 -12   6   5   75.79    5.00
  12   6  -5   67.19    4.80
 -12   6   5   78.59    4.20
 -12   6   4   61.19    6.50
  12   6  -4   62.49    5.20
 -12   6   4   70.89    4.10
  12   6  -4   66.59    4.40
  12   6  -3   97.09    5.90
  12   6  -3   96.19    5.60
 -12   6   3  104.29    5.90
  12   6  -3  106.59    7.20
  12  -6  -3   86.49    6.50
  12   6  -2    5.40    1.70
  12   6  -2    0.40    2.10
  12  -6  -2   -1.30    2.60
  12  -6  -2   -0.40    2.80
  12   6  -1   24.20    3.30
  12   6  -1   30.00    3.50
  12   6  -1   29.30    3.70
  12  -6  -1   23.40    5.00
  12  -6  -1   23.00    3.50
  12   6   0   71.19    4.90
  12   6   0   69.09    5.10
  12   6   0   75.59    4.70
  12  -6   0   75.49    4.70
  12  -6   0   75.69    5.50
  12   6   1   71.39    4.70
  12   6   1   72.39    4.70
  12   6   1   57.79    5.20
  12  -6   1   82.19    5.50
  12  -6   1   66.39    4.50
  12   6   2   30.00    3.80
  12   6   2   28.00    4.00
  12  -6   2   33.40    3.00
  12  -6   2   24.70    4.00
  12   6   3  167.68    8.30
  12   6   3  168.48    8.20
  12  -6   3  170.48    8.30
  12  -6   3  176.68    9.20
  12   6   4   75.59    5.20
  12   6   4   66.59    5.00
  12   6   4   69.19    4.80
  12  -6   4   71.09    5.80
  12  -6   4   80.89    4.90
  12   6   5    2.20    2.70
  12   6   5    3.70    2.50
  12  -6   5    5.30    1.80
  12  -6   5    3.30    3.10
  12   6   6   45.70    3.50
  12   6   6   47.60    4.00
  12  -6   6   48.60    4.20
  12  -6   6   51.89    3.40
  12  -6   7   23.50    3.20
  12  -6   7   18.50    2.20
 -12   7   7    3.20    1.70
 -12   7   7    3.00    1.60
 -12  -7   7    3.20    1.30
  12   7  -6    4.20    2.10
 -12   7   6    3.40    1.70
 -12   7   6    3.30    1.20
 -12   7   5    2.00    1.40
  12   7  -5   -1.50    1.80
 -12   7   5    1.30    2.50
  12   7  -4  367.96   16.60
 -12   7   4  397.56   16.20
  12   7  -4  388.66   16.30
  12  -7  -4  384.06   16.30
 -12   7   3   31.50    3.10
  12   7  -3   27.50    3.30
  12   7  -3   27.40    4.30
  12   7  -3   33.20    3.20
  12  -7  -3   30.60    4.30
 -12   7   2    4.50    1.90
  12   7  -2    4.50    2.10
  12   7  -2    5.40    2.00
  12   7  -2    4.90    1.80
  12  -7  -2   14.60    4.40
  12  -7  -2    2.60    2.80
  12   7  -1    4.70    2.20
  12   7  -1   11.20    3.30
  12   7  -1    5.80    1.70
 -12   7   1   11.50    3.50
  12  -7  -1    1.20    2.30
  12  -7  -1    9.40    3.60
 -12   7   0  108.69    6.70
  12   7   0  115.09    6.10
  12   7   0  121.69    6.80
  12   7   0  113.09    6.30
  12  -7   0  120.79    6.60
  12  -7   0  125.69    6.30
  12   7   1   26.80    3.50
  12   7   1   21.20    5.00
  12   7   1   25.00    3.40
  12  -7   1   30.10    3.20
  12  -7   1   24.40    4.20
  12   7   2   23.80    3.50
  12   7   2   26.70    3.50
  12  -7   2   27.90    3.00
  12   7   3   12.60    3.20
  12   7   3   10.90    3.30
  12  -7   3    8.20    2.70
  12  -7   3    5.20    2.00
  12   7   4    3.00    1.60
  12   7   4   -0.40    2.00
  12   7   4    3.00    2.00
  12  -7   4    0.80    1.90
  12   7   5   13.10    3.00
  12   7   5   14.00    2.90
  12   7   5   13.30    4.00
  12  -7   5   17.90    2.80
  12   7   6    1.60    1.40
  12   7   6   -0.40    1.60
 -12   7  -6   -0.90    1.40
  12  -7   6    1.90    2.10
  12  -7   6   -0.30    1.20
  12   7   7    9.80    3.90
  12   7   7    6.90    2.40
 -12   8   7   22.70    2.20
 -12   8   6   10.50    1.90
  12   8  -6    9.30    3.30
 -12  -8   6   11.10    2.40
  12   8  -5    2.30    2.10
 -12   8   5    1.60    1.10
  12  -8  -5    0.30    2.20
  12   8  -4   50.99    8.40
  12   8  -4   51.59    4.10
 -12   8   4   59.99    3.60
  12  -8  -4   52.59    4.40
  12   8  -3   11.10    4.10
  12   8  -3    8.50    3.00
 -12   8   3    5.80    1.60
  12   8  -3   11.00    3.30
 -12   8   2    2.20    1.60
  12   8  -2    2.40    2.10
  12   8  -2    4.90    2.20
  12   8  -2    2.20    1.90
  12  -8  -2    2.30    2.10
  12   8  -1    2.80    1.60
  12   8  -1    0.80    1.90
 -12   8   1    0.80    1.80
  12   8  -1    1.00    2.30
  12  -8  -1    2.20    2.10
  12  -8  -1   -2.70    2.20
  12   8   0  103.89    6.60
  12   8   0   98.89    6.50
 -12   8   0   99.09    6.40
  12   8   0  109.39    5.90
  12  -8   0  105.49    5.80
  12  -8   0  114.09    6.10
  12   8   1    2.90    1.60
  12   8   1    1.80    1.70
  12  -8   1    2.20    1.70
  12  -8   1    4.00    2.00
  12   8   2   42.00    3.70
  12   8   2   38.10    3.80
  12  -8   2   47.40    3.90
  12  -8   2   49.00    3.90
  12   8   3   21.30    3.30
  12  -8   3   19.50    3.90
  12   8   4    3.20    1.80
  12   8   4    4.60    3.00
  12   8   4    7.40    2.80
  12  -8   4    3.70    1.70
  12   8   5   60.19    3.90
  12   8   5   59.79    3.80
  12   8   5   60.09    4.50
  12  -8   5   57.29    4.20
  12   8   6    1.70    1.40
 -12   8  -6    0.80    1.40
  12   8   6    3.60    1.40
  12  -8   6    1.20    1.10
  12  -8   7   11.40    1.70
  12   9  -6   46.80    4.00
 -12   9   6   47.00    2.70
 -12  -9   6   38.30    3.40
 -12   9   5   91.19    5.00
  12   9  -5   78.59    4.90
  12  -9  -5   80.29    4.90
 -12  -9   5   80.69    4.40
  12   9  -4   10.40    3.10
 -12   9   4   16.00    2.20
  12  -9  -4   16.90    3.40
  12   9  -3   65.89    4.80
  12   9  -3   79.69    4.20
 -12   9   3   79.39    4.30
  12   9  -3   71.29    5.20
  12  -9  -3   64.69    4.70
  12   9  -2    2.70    2.20
  12   9  -2    3.70    2.00
 -12   9   2    0.90    1.50
  12   9  -2    8.40    2.80
  12  -9  -2   -0.70    1.90
  12   9  -1    0.30    1.60
  12   9  -1    0.00    2.60
 -12   9   1   -3.10    1.80
  12   9  -1    1.60    1.80
  12  -9  -1   -1.20    1.90
  12   9   0   38.30    3.80
  12   9   0   39.70    3.60
 -12   9   0   41.60    4.80
  12  -9   0   43.80    3.80
  12   9   1  116.69    6.00
  12   9   1  105.49    6.20
  12  -9   1  107.59    6.10
  12   9   2   37.80    3.50
  12   9   2   37.50    3.70
  12  -9   2   29.80    3.40
  12   9   3    7.90    2.50
  12   9   3    4.20    1.80
  12  -9   3    4.60    1.70
  12   9   4  131.59    6.30
  12   9   4  118.79    6.10
  12  -9   4  121.79    6.10
  12   9   5   -0.60    1.30
  12   9   5   -2.50    1.80
 -12   9  -5   -0.20    1.30
  12  -9   5    0.10    1.30
 -12   9  -6    1.20    1.40
  12   9   6   -0.30    1.60
  12  -9   6    0.00    0.90
 -12  10   6    5.70    1.60
  12  10  -5   17.40    3.40
 -12  10   5   17.60    1.90
  12 -10  -5   13.60    3.50
 -12 -10   5   11.10    3.00
  12  10  -4   63.89    4.50
 -12  10   4   64.29    3.70
  12 -10  -4   69.39    4.10
 -12  10   3   15.30    2.30
  12  10  -3   12.80    4.50
  12  10  -3   18.70    3.60
  12 -10  -3   19.20    3.00
  12  10  -2    0.00    1.40
  12  10  -2    2.10    1.90
  12  10  -2   -1.60    2.50
 -12  10   2   -1.30    1.40
  12 -10  -2    0.30    1.70
 -12  10   1    2.50    1.80
  12  10  -1    1.20    2.20
  12  10  -1   12.40    4.90
  12 -10  -1    0.00    2.60
  12  10   0   26.70    3.30
  12  10   0   20.30    3.20
  12  10   1    9.90    2.60
  12  10   1    8.50    2.90
  12 -10   1   11.10    2.80
  12  10   2   86.29    4.90
  12  10   2   98.19    5.10
  12 -10   2   91.29    4.90
  12  10   3   65.19    4.10
  12  10   3   65.29    3.90
  12 -10   3   63.89    4.00
 -12  10  -4  138.19    6.80
  12  10   4  137.89    6.50
  12  10   4  147.59    6.70
  12 -10   4  143.49    6.60
 -12  10  -5    6.70    2.30
  12  10   5    9.20    2.40
  12 -10   5    8.90    2.00
  12  10   6    9.70    2.10
  12 -10   6    6.10    1.70
 -12  11   5    5.50    1.60
  12  11  -4   63.99    4.90
 -12  11   4   68.99    3.60
  12 -11  -4   65.89    4.00
 -12  11   3   50.29    3.10
  12  11  -3   52.29    4.70
  12 -11  -3   46.60    3.50
  12  11  -2   10.60    2.50
 -12  11   2   12.40    2.70
  12  11  -2   19.90    3.50
  12  11  -2    4.60    3.20
  12 -11  -2   13.10    2.60
  12  11  -1   46.30    3.40
  12  11  -1   43.60    3.60
  12 -11  -1   44.60    3.30
  12  11   0   -0.40    1.40
  12  11   0    0.00    1.30
  12 -11   0    0.20    1.50
 -12  11  -1    3.30    2.10
  12  11   1    2.20    1.50
  12  11   1    3.30    1.30
  12 -11   1    0.90    1.50
  12  11   2   28.10    2.80
  12  11   2   24.20    2.90
 -12  11  -2   20.20    3.10
  12 -11   2   23.90    2.70
  12  11   3    6.40    2.40
 -12  11  -3    6.40    2.80
  12  11   3    3.30    1.20
  12 -11   3    4.20    1.30
  12  11   4    0.10    1.30
 -12  11  -4    1.80    1.40
  12  11   4   -1.10    1.00
  12 -11   4   -0.20    1.10
  12  11   5   19.50    2.00
  12  11   5   23.20    2.90
 -12  12   4    0.70    1.00
  12 -12  -4    0.50    1.60
 -12  12   3   17.00    2.50
  12 -12  -3   16.70    2.70
  12  12  -2    1.40    4.10
 -12  12   2    1.80    2.60
  12  12  -1    8.90    3.00
  12  12  -1    7.20    2.20
  12  12   0    2.40    1.50
  12 -12   0    7.30    2.20
  12  12   1    5.60    2.20
  12  12   1    7.50    2.30
  12 -12   1   13.50    3.80
  12  12   2   -0.60    1.30
  12  12   2    0.70    1.40
  12 -12   2   -0.60    1.20
  12  12   3    1.70    1.40
  12  12   3    2.20    1.10
  12 -12   3    3.60    1.70
  12  12   4    1.20    0.90
  12  12   4    2.20    1.10
  12 -12   4    1.10    1.10
  12 -13  -2   12.00    2.30
  12  13  -1    0.40    2.10
  12 -13  -1    7.10    2.30
  12  13   0   28.50    2.50
  12  13   0   35.80    2.90
  12 -13   0   32.80    3.00
  12  13   1   15.10    3.30
  12  13   1   18.20    2.30
  12 -13   1   17.00    2.20
  12  13   2   18.60    2.20
  12  13   2   16.30    2.00
  12 -13   2   13.80    2.10
 -13   0   8   98.89    5.20
 -13   0   7   -0.30    1.10
 -13   0   6   11.10    2.30
  13   0  -5   -2.20    2.60
 -13   0   5   -0.20    1.50
  13   0  -4  226.58   10.30
 -13   0   4  210.68    9.80
  13   0  -4  211.28    9.90
  13   0  -3    2.30    1.80
  13   0  -3    0.30    1.70
  13   0  -2    6.40    2.10
  13   0  -2    5.70    1.90
  13   0  -1    0.70    1.50
  13   0  -1    3.20    2.30
  13   0  -1   -0.40    1.80
  13   0   0    5.80    2.00
  13   0   1    1.60    2.20
  13   0   1    0.80    1.80
  13   0   2   23.40    5.00
  13   0   2   32.20    3.40
  13   0   3    1.20    2.00
  13   0   4   40.10    5.10
  13   0   4   44.40    3.90
  13   0   5   -1.60    2.50
  13   0   5   -2.70    1.80
  13   0   6   -2.10    1.50
  13   0   6   -2.40    2.10
  13   0   7    3.60    1.90
  13   0   7    0.20    1.20
  13   0   8   -1.70    1.00
 -13   1   8   31.60    2.40
 -13  -1   8   37.40    3.00
 -13   1   7    8.00    2.00
 -13   1   7   14.50    3.80
 -13  -1   7    9.70    2.00
 -13   1   6   16.20    2.50
  13   1  -6   25.30    5.30
 -13  -1   6   12.60    2.40
 -13   1   5    1.80    1.50
  13   1  -5    4.70    2.30
 -13  -1   5    1.80    1.60
  13  -1  -5    7.10    3.10
  13   1  -4  376.56   15.70
  13   1  -4  335.97   15.20
 -13   1   4  348.87   15.20
  13  -1  -4  371.56   15.70
  13   1  -3    1.10    1.60
  13   1  -3    1.10    1.80
  13  -1  -3    0.50    1.70
  13  -1  -3   -0.40    2.00
  13   1  -2    1.60    1.90
  13   1  -2    1.20    1.60
  13  -1  -2    0.10    1.80
  13  -1  -2    1.40    1.80
  13   1  -1    6.20    2.60
  13   1  -1    3.20    2.00
  13   1  -1    9.90    3.20
  13  -1  -1    4.30    1.90
  13  -1  -1    2.60    1.60
  13   1   0   90.59    6.30
  13   1   0   98.89    5.70
  13   1   0   99.69    5.50
  13  -1   0   96.59    5.80
  13  -1   0   99.09    5.80
  13   1   1   58.99    8.80
  13   1   1   68.09    5.20
  13   1   1   78.89    4.70
  13  -1   1   74.49    5.50
  13  -1   1   76.39    4.70
  13   1   2  265.47   11.70
  13   1   2  250.97   11.70
  13  -1   2  269.37   11.60
  13  -1   2  243.48   11.90
  13   1   3  171.68    8.60
  13  -1   3  182.38    8.60
  13   1   4   11.30    4.10
  13  -1   4   17.10    3.90
  13   1   5   31.90    3.90
  13  -1   5   32.30    3.90
  13  -1   5   23.90    3.70
  13   1   6    1.80    2.20
  13   1   6    2.50    1.60
  13  -1   6    1.30    1.60
  13  -1   6   -1.70    2.20
  13   1   7    0.50    1.30
  13   1   7    0.90    1.80
  13  -1   7    0.90    1.70
  13  -1   7   -0.80    1.20
  13   1   8   11.20    2.30
  13   1   8   12.70    3.30
  13  -1   8    7.20    1.90
 -13   2   8   14.30    1.90
 -13  -2   8   18.30    2.20
 -13   2   7    2.20    1.20
 -13   2   7    3.00    1.80
 -13  -2   7    2.80    1.10
  13   2  -6    8.00    2.80
 -13   2   6    3.70    1.50
 -13   2   6    5.90    1.40
 -13  -2   6    5.60    2.10
  13   2  -5  223.88   11.00
 -13   2   5  239.68   10.60
 -13  -2   5  252.07   11.00
  13   2  -4    4.10    2.20
  13   2  -4    2.20    1.70
  13  -2  -4    1.80    2.60
 -13   2   3   21.30    3.70
  13   2  -3   20.70    3.40
  13   2  -3   26.70    3.20
  13  -2  -3   17.80    3.80
  13  -2  -3   22.70    3.20
  13   2  -2   45.00    4.80
  13   2  -2   49.50    4.00
  13  -2  -2   46.00    4.10
  13  -2  -2   52.89    4.20
  13   2  -1    2.80    1.60
  13   2  -1    2.20    1.90
  13   2  -1    3.80    1.80
  13  -2  -1    4.40    1.80
  13  -2  -1    7.40    2.90
  13   2   0    2.30    1.80
  13   2   0   -0.40    2.10
  13   2   0    1.20    1.70
  13  -2   0    1.30    2.00
  13  -2   0   -0.20    1.70
  13   2   1   27.90    4.60
  13   2   1   21.10    3.20
  13   2   1   24.80    4.00
  13  -2   1   16.90    4.50
  13  -2   1   27.60    3.10
  13   2   2    7.60    2.70
  13   2   2   11.20    3.40
  13   2   2    6.20    2.30
  13  -2   2    4.00    1.70
  13   2   3  389.66   16.90
  13   2   3  377.16   16.80
  13  -2   3  406.86   16.80
  13  -2   3  395.66   17.00
  13   2   4   12.20    5.30
  13  -2   4   13.90    4.10
  13   2   5   10.60    2.40
  13  -2   5    8.70    3.10
  13   2   6    1.60    1.70
  13  -2   6   14.80    4.70
  13   2   7    9.90    2.60
  13   2   7    2.30    1.40
  13  -2   7    5.00    2.00
  13  -2   7    4.80    1.90
  13   2   8    0.70    1.50
  13  -2   8   -0.80    0.90
 -13   3   8   28.00    2.30
 -13  -3   8   27.90    2.30
 -13   3   7    2.00    1.40
 -13   3   7    0.10    1.10
 -13  -3   7    5.10    2.00
 -13   3   6   -1.40    1.40
  13   3  -6    4.30    2.50
 -13   3   6   -0.60    1.30
 -13  -3   6    2.80    1.90
  13   3  -5    2.50    2.10
  13   3  -5    2.10    1.90
 -13   3   5   -0.10    1.60
 -13   3   4   13.60    3.40
  13   3  -4   21.10    3.50
  13   3  -4   17.70    3.20
  13   3  -3   25.30    3.20
 -13   3   3   24.40    4.20
  13   3  -3   29.30    3.70
  13  -3  -3   31.10    4.30
  13   3  -2   40.70    3.60
  13   3  -2   43.90    3.90
  13   3  -2   35.70    3.40
  13  -3  -2   39.00    3.70
  13  -3  -2   43.50    4.10
  13   3  -1    6.70    2.90
  13   3  -1    8.70    3.30
  13  -3  -1    8.40    3.20
  13  -3  -1   10.50    3.30
  13   3   0   72.29    5.00
  13   3   0   72.39    4.80
  13   3   0   69.09    4.70
  13  -3   0   81.69    5.30
  13  -3   0   65.49    5.00
  13   3   1   10.30    3.90
  13   3   1   10.50    3.20
  13   3   1    6.90    2.20
  13  -3   1   13.10    2.80
  13   3   2  408.26   17.30
  13   3   2  410.16   17.10
  13  -3   2  403.56   17.20
  13  -3   2  386.76   17.40
  13   3   3   18.30    4.50
  13   3   3   17.20    2.90
  13   3   3   27.00    4.40
  13  -3   3   27.60    4.60
  13  -3   3   25.50    3.00
  13   3   4   39.00    6.20
  13   3   4   42.60    6.20
  13  -3   4   38.70    4.30
  13  -3   4   43.90    3.60
  13  -3   5    2.10    1.70
  13  -3   5    1.90    1.80
  13   3   6   10.20    3.20
  13   3   6    8.30    3.50
  13  -3   6    8.00    2.70
  13   3   7   -1.00    1.70
  13   3   7    0.00    1.60
  13  -3   7    0.70    1.10
  13  -3   7   -0.80    2.20
  13  -3   8    0.60    0.90
 -13   4   8   20.20    2.00
 -13  -4   8   22.40    2.10
  13   4  -7   16.30    5.90
 -13   4   7   19.00    2.30
 -13   4   7   18.50    2.60
 -13  -4   7   19.70    2.30
  13   4  -6    0.40    2.30
 -13   4   6    0.00    1.30
 -13   4   6   -1.50    1.30
 -13  -4   6    0.60    1.20
  13   4  -5   -0.30    2.00
 -13   4   5    1.00    1.30
 -13   4   5    0.40    1.60
 -13   4   4   72.09    4.90
  13   4  -4   75.09    4.90
  13   4  -4   64.79    4.60
  13   4  -3    0.20    1.40
  13   4  -3   -1.00    1.80
  13   4  -3   -2.60    1.70
 -13   4   3   -1.60    2.60
  13  -4  -3   -0.10    2.70
  13   4  -2   69.39    4.50
  13   4  -2   63.99    4.80
  13   4  -2   77.19    4.80
  13  -4  -2   71.89    5.20
  13   4  -1   88.59    6.30
  13   4  -1   87.59    5.20
  13   4  -1   88.79    5.50
  13  -4  -1   92.89    5.50
  13   4   0   83.59    5.10
  13   4   0   78.99    5.10
  13   4   0   80.59    5.00
  13  -4   0   82.29    5.10
  13   4   1   14.80    3.40
  13   4   1   10.70    3.50
  13   4   1   15.20    3.60
  13  -4   1   14.20    2.90
  13  -4   1   17.40    5.00
  13   4   2   41.80    4.70
  13   4   2   47.80    4.30
  13   4   2   47.70    4.20
  13  -4   2   32.30    5.30
  13  -4   2   47.80    3.50
  13   4   3   30.20    4.20
  13   4   3   32.10    4.20
  13  -4   3   31.80    4.40
  13  -4   3   33.80    3.10
  13   4   4   11.50    2.40
  13   4   4   24.10    5.10
  13  -4   4   10.90    3.70
  13  -4   4   13.10    2.70
  13   4   5   12.70    4.70
  13  -4   5    5.20    1.90
  13  -4   6   23.00    2.70
  13  -4   7   -1.70    1.10
  13  -4   8    7.20    1.70
  13   5  -7    6.70    3.60
 -13   5   7   12.10    2.20
 -13  -5   7    9.70    2.00
 -13   5   6    7.00    2.30
  13   5  -6   10.90    3.50
 -13   5   6   14.10    2.70
 -13  -5   6   11.10    2.20
  13   5  -5   42.00    4.40
  13   5  -5   42.70    4.70
 -13   5   5   41.40    3.10
  13   5  -4  243.58   10.60
  13   5  -4  225.48   10.80
 -13   5   4  228.38   10.60
  13   5  -3    2.90    1.90
  13   5  -3    0.80    1.80
  13   5  -3    2.60    1.50
  13   5  -2   42.70    3.70
  13   5  -2   40.30    3.60
  13   5  -2   43.00    3.90
  13  -5  -2   42.00    4.30
  13   5  -1   10.10    3.00
  13   5  -1   11.10    3.10
  13   5  -1   10.70    3.30
  13  -5  -1    3.20    3.40
  13  -5  -1   10.40    3.30
  13   5   0    1.30    1.80
  13   5   0    4.50    2.00
  13   5   0    2.30    1.80
  13  -5   0    1.70    1.80
  13   5   1  398.96   17.60
  13   5   1  411.86   17.20
  13   5   1  412.06   17.30
  13  -5   1  416.16   18.20
  13  -5   1  407.86   17.50
  13   5   2  104.39    5.90
  13   5   2  106.89    5.90
  13   5   2   96.59    6.60
  13  -5   2  102.69    6.30
  13  -5   2  100.39    5.60
  13   5   3   46.10    4.40
  13   5   3   45.30    3.90
  13  -5   3   43.40    3.50
  13  -5   3   40.40    4.30
  13   5   4   31.10    4.40
  13   5   4   29.00    4.00
  13  -5   4   27.00    3.70
  13  -5   4   29.60    3.20
  13   5   5    2.40    2.10
  13  -5   5    2.60    1.70
  13   5   6   22.50    3.30
  13  -5   6   28.40    2.70
  13   5   7    3.80    1.70
  13  -5   7    1.40    1.00
 -13   6   7    0.50    1.30
 -13   6   7    2.10    1.10
 -13  -6   7    7.60    3.00
 -13   6   6    3.10    1.50
 -13   6   6    2.30    1.10
  13   6  -6    4.30    2.30
 -13  -6   6    6.60    2.20
  13   6  -5  106.59    6.30
 -13   6   5  101.29    6.10
 -13   6   5  111.29    5.30
  13   6  -4   12.80    3.90
  13   6  -4    5.80    2.40
 -13   6   4   10.00    2.40
  13   6  -3    2.20    1.90
 -13   6   3    0.80    1.60
  13   6  -3    2.10    2.10
  13   6  -3   -0.60    1.90
  13   6  -2    1.40    1.50
  13   6  -2    1.90    1.70
  13   6  -2   -1.40    1.80
  13  -6  -2   -2.20    3.00
  13  -6  -2   -1.00    3.10
  13   6  -1   41.60    3.90
  13   6  -1   45.10    4.00
  13   6  -1   42.50    3.60
  13  -6  -1   41.50    5.30
  13  -6  -1   36.40    3.90
  13   6   0    3.50    1.80
  13   6   0    1.80    2.20
  13   6   0    0.30    1.60
  13  -6   0    0.00    2.70
  13  -6   0    1.00    1.80
  13   6   1  158.78    8.70
  13   6   1  171.38    8.30
  13   6   1  170.98    8.10
  13  -6   1  182.18    8.70
  13  -6   1  173.18    8.30
  13   6   2  213.18    9.80
  13   6   2  214.78    9.80
  13  -6   2  218.48    9.90
  13  -6   2  203.18    9.80
  13   6   3  533.45   21.20
  13   6   3  514.55   21.00
  13  -6   3  526.35   21.20
  13  -6   3  460.25   21.40
  13   6   4    2.40    1.80
  13   6   4    7.00    2.30
  13  -6   4    3.30    1.40
  13  -6   4    8.40    3.20
  13   6   5   12.50    4.70
  13   6   5   10.00    3.30
  13  -6   5   10.80    2.80
  13   6   6    1.30    1.70
  13   6   6   11.40    3.70
 -13   6  -6    0.80    1.50
  13  -6   7    0.00    0.90
 -13   7   7    6.00    2.00
 -13  -7   7    0.60    1.30
  13   7  -6    0.10    2.20
 -13   7   6    1.90    1.30
 -13  -7   6    3.00    1.20
  13   7  -5    2.70    2.00
 -13   7   5    5.40    2.00
  13   7  -4  104.69    6.00
 -13   7   4  121.29    5.70
  13   7  -4   94.49    6.70
  13   7  -3   11.20    3.60
  13   7  -3   17.40    2.60
  13   7  -3   11.70    3.10
 -13   7   3   13.90    2.70
  13  -7  -3    8.70    2.70
  13   7  -2    2.70    2.10
  13   7  -2    4.80    2.30
 -13   7   2    7.40    2.80
  13   7  -2    1.70    1.90
  13  -7  -2    3.30    3.00
  13  -7  -2    3.60    2.50
  13   7  -1    8.20    2.40
  13   7  -1   10.70    3.50
  13   7  -1    5.80    1.90
 -13   7   1   11.50    3.40
  13  -7  -1    6.10    2.50
  13  -7  -1    8.70    2.10
  13   7   0   20.30    3.10
  13   7   0   16.80    3.90
  13   7   0   17.40    3.40
 -13   7   0   23.50    4.10
  13  -7   0   13.60    4.10
  13  -7   0   18.30    3.10
  13   7   1   30.00    3.70
  13   7   1   31.60    5.10
  13   7   1   28.50    3.80
  13  -7   1   27.40    3.30
  13  -7   1   27.10    4.00
  13   7   2  126.59    6.40
  13   7   2  113.39    6.20
  13  -7   2  112.49    6.20
  13  -7   2  124.09    6.40
  13   7   3   93.09    5.20
  13   7   3   96.89    5.50
  13  -7   3   96.29    5.40
  13  -7   3   86.49    5.10
  13   7   4    1.90    2.10
  13  -7   4   -2.20    1.70
  13   7   5   49.99    4.40
  13   7   5   43.60    3.50
  13  -7   5   47.70    3.40
  13   7   6    6.90    2.70
 -13   7  -6    6.20    2.50
  13  -7   6    3.80    1.50
  13  -7   7    6.40    1.60
 -13   8   6    0.40    0.90
  13   8  -6   -2.90    2.20
 -13  -8   6   -0.70    1.40
  13   8  -5    0.90    1.90
 -13   8   5    0.10    1.20
  13   8  -4    9.60    2.60
 -13   8   4   14.40    2.60
  13   8  -4    8.70    2.90
  13  -8  -4   14.40    4.20
 -13   8   3    0.50    1.30
  13   8  -3    1.20    1.40
  13  -8  -3    3.30    2.20
  13   8  -2   29.60    3.90
 -13   8   2   30.20    3.20
  13   8  -2   38.60    3.20
  13   8  -2   37.90    3.60
  13  -8  -2   24.90    4.30
  13   8  -1   56.59    3.80
  13   8  -1   52.49    4.70
 -13   8   1   52.99    4.20
  13   8  -1   44.40    4.70
  13  -8  -1   52.39    4.30
  13   8   0   13.20    2.90
  13   8   0   17.20    3.20
 -13   8   0    8.40    2.50
  13   8   0   17.00    4.50
  13  -8   0    9.20    3.20
  13  -8   0   11.60    2.30
  13   8   1   14.50    3.30
  13   8   1   20.00    3.10
  13  -8   1   23.40    2.90
  13  -8   1   22.70    3.60
  13   8   2   36.10    3.40
  13   8   2   36.60    3.60
  13  -8   2   39.80    3.70
  13  -8   2   38.00    3.30
  13   8   3    2.00    1.70
  13   8   3   -1.10    1.50
  13  -8   3    2.70    1.70
  13   8   4   12.30    3.20
  13   8   4   13.60    2.80
  13  -8   4   13.40    2.70
  13   8   5    9.90    2.60
  13   8   5   18.60    3.50
  13  -8   5   11.60    2.40
  13   8   6    8.70    2.60
  13  -8   6    8.90    1.90
 -13   9   6   34.40    2.30
 -13   9   5   34.60    2.70
  13   9  -5   31.10    3.60
 -13  -9   5   35.00    2.70
 -13   9   4   53.99    3.20
  13  -9  -4   56.29    4.40
  13   9  -3   68.99    4.70
  13   9  -3   63.59    4.80
 -13   9   3   68.69    3.90
  13  -9  -3   71.19    4.60
  13   9  -2    0.90    1.50
  13   9  -2    2.90    1.80
 -13   9   2    0.50    2.30
  13   9  -2    1.60    2.40
  13  -9  -2    1.70    1.90
 -13   9   1   11.40    3.40
  13   9  -1    4.80    1.70
  13   9  -1    3.20    1.50
  13   9  -1    3.80    2.70
  13  -9  -1    8.40    3.20
  13   9   0   -0.90    3.40
  13   9   0    0.30    1.40
  13   9   0   -0.10    1.60
  13  -9   0   -0.20    1.90
  13   9   1   65.09    5.20
  13   9   1   56.59    4.00
  13  -9   1   53.89    4.20
  13   9   2   37.80    4.00
  13   9   2   44.90    4.70
  13  -9   2   30.10    4.30
  13   9   3   87.39    4.60
  13   9   3   85.69    4.80
  13  -9   3   78.99    4.70
  13   9   4   62.09    3.70
  13   9   4   54.19    3.90
  13  -9   4   57.89    4.10
 -13   9  -5   17.80    2.40
  13   9   5   12.20    2.40
  13  -9   5   13.50    2.50
  13   9   6    7.40    2.40
 -13  10   5    5.30    1.80
 -13 -10   5    8.20    2.90
 -13  10   4    9.90    1.90
  13  10  -4    7.10    2.30
  13 -10  -4    8.00    2.50
 -13  10   3    1.10    1.30
  13  10  -3   -0.50    2.30
  13  10  -3    3.00    2.50
  13 -10  -3    0.80    1.70
 -13  10   2    9.40    2.60
  13  10  -2   10.20    5.10
  13  10  -2   10.00    2.50
  13  10  -2   10.90    3.20
  13 -10  -2   11.70    2.90
 -13  10   1    2.70    1.90
  13  10  -1    1.50    1.40
  13  10  -1   12.90    6.20
  13  10  -1    4.20    1.70
  13 -10  -1    3.70    1.70
  13  10   0   20.60    2.80
  13  10   0   15.80    2.70
  13 -10   0   14.80    3.00
  13  10   1    0.70    1.50
  13  10   1    0.20    1.30
  13 -10   1    0.30    1.50
  13  10   2  137.39    6.70
  13  10   2  143.69    6.80
  13 -10   2  144.59    6.80
  13  10   3   27.10    2.50
  13  10   3   28.00    3.90
  13 -10   3   28.90    3.70
  13  10   4   24.20    2.80
 -13  10  -4   24.80    2.70
  13  10   4   23.30    3.00
  13 -10   4   27.30    2.50
  13  10   5   -1.90    1.70
  13  10   5    0.40    1.10
  13 -10   5    0.70    1.60
 -13  11   4   68.99    3.70
  13 -11  -4   59.69    4.30
  13  11  -3   28.50    5.10
 -13  11   3   40.20    2.70
[truncated: 66,252 more chars]
