# Supplementary material for: Crystal structure and Hirshfeld surface analysis of hexyl 1-hexyl-2-oxo-1,2-di­hydro­quinoline-4-carboxyl­ate
Source: Acta Crystallogr E Crystallogr Commun. 2020 Apr 9;76(Pt 5):642–5. doi: 10.1107/S2056989020004521 (PMC7199246; doi:10.1107/S2056989020004521)
Supplement: Supplementary file 2 [file e-76-00642-Isup2.hkl]

data_I                                                                          
_shelx_title ' JTM1160_0ma_a.res in P2(1)/c'                                    
_shelx_refln_list_code          4                                               
_shelx_F_calc_maximum      196.52                                               
_exptl_crystal_F_000       776.00                                               
_reflns_d_resolution_high  0.8089                                               
                                                                                
loop_                                                                           
 _space_group_symop_operation_xyz                                               
 'x, y, z'                                                                      
 '-x, y+1/2, -z+1/2'                                                            
 '-x, -y, -z'                                                                   
 'x, -y-1/2, z-1/2'                                                             
                                                                                
_cell_length_a    17.6928                                                       
_cell_length_b    13.2512                                                       
_cell_length_c     8.5916                                                       
_cell_angle_alpha  90.000                                                       
_cell_angle_beta   90.184                                                       
_cell_angle_gamma  90.000                                                       
                                                                                
_shelx_F_squared_multiplier     1.000                                           
                                                                                
loop_                                                                           
 _refln_index_h                                                                 
 _refln_index_k                                                                 
 _refln_index_l                                                                 
 _refln_F_squared_calc                                                          
 _refln_F_squared_meas                                                          
 _refln_F_squared_sigma                                                         
 _refln_observed_status                                                         
   2   0   0       1113.64       1089.91        57.05 o                         
   3   0   0       1508.20       1399.44        39.01 o                         
   4   0   0        787.30        754.20        21.37 o                         
   5   0   0        224.88        211.40         6.68 o                         
   6   0   0        562.47        556.51        23.05 o                         
   7   0   0        698.14        728.53        18.29 o                         
   8   0   0       8426.82       8374.09       301.48 o                         
   9   0   0        135.99        165.84         6.44 o                         
  10   0   0         63.06         80.29         7.08 o                         
  11   0   0        226.16        236.91         9.62 o                         
  12   0   0       1613.06       1580.71        47.15 o                         
  13   0   0         28.68         21.91         7.56 o                         
  14   0   0        608.48        631.93        21.90 o                         
  15   0   0        132.61        129.32         9.46 o                         
  16   0   0        171.05        138.89        13.60 o                         
  17   0   0         86.54         72.94        10.77 o                         
  18   0   0          5.60          2.83         5.34 o                         
  19   0   0         32.54         25.54         7.18 o                         
  20   0   0          0.39         -0.76         6.80 o                         
  21   0   0          0.06          4.16         7.18 o                         
   1   1   0          0.01          0.19         0.27 o                         
   2   1   0          0.73          1.13         0.53 o                         
   3   1   0        746.18        731.59        14.54 o                         
   4   1   0         19.83         16.96         0.89 o                         
   5   1   0        258.12        236.78         5.19 o                         
   6   1   0        772.22        791.82        23.23 o                         
   7   1   0        151.74        159.41         4.37 o                         
   8   1   0        982.91        984.56        17.65 o                         
   9   1   0       1042.27       1104.76        22.78 o                         
  10   1   0         58.05         54.38         4.38 o                         
  11   1   0       1143.21       1070.01        32.35 o                         
  12   1   0        298.26        296.46         8.59 o                         
  13   1   0        369.93        367.80         9.81 o                         
  14   1   0          0.05         -0.31         3.65 o                         
  15   1   0        118.23        108.12         6.73 o                         
  16   1   0         45.47         42.22         6.00 o                         
  17   1   0         30.79         17.71         3.33 o                         
  18   1   0          9.16          4.13         4.59 o                         
  19   1   0          8.31          3.72         3.48 o                         
  20   1   0         12.00          5.27         3.34 o                         
  21   1   0          7.67         -2.17         5.06 o                         
   0   2   0         20.52         22.65         0.91 o                         
   1   2   0       1492.83       1629.43        45.15 o                         
   2   2   0        138.86        127.90         4.01 o                         
   3   2   0       1916.06       1889.70        52.63 o                         
   4   2   0        532.96        532.74        15.63 o                         
   5   2   0        256.39        265.48         5.74 o                         
   6   2   0         50.45         39.61         1.73 o                         
   7   2   0          0.01          3.20         1.15 o                         
   8   2   0         99.01        104.85         3.77 o                         
   9   2   0        129.58        123.33         5.09 o                         
  10   2   0          8.96          8.69         2.86 o                         
  11   2   0        157.85        149.31         7.26 o                         
  12   2   0         24.44         27.65         4.09 o                         
  13   2   0          0.52          3.24         3.11 o                         
  14   2   0        275.20        288.22         8.68 o                         
  15   2   0          6.93          9.40         3.10 o                         
  16   2   0        125.89        114.07         5.86 o                         
  17   2   0          3.33         -0.36         3.98 o                         
  18   2   0          2.22          4.83         4.13 o                         
  19   2   0         16.69         21.69         4.90 o                         
  20   2   0          4.62          1.88         3.12 o                         
  21   2   0          0.84         -4.53         6.80 o                         
   1   3   0      18831.89      18760.81       518.39 o                         
   2   3   0       6975.32       7085.78       195.81 o                         
   3   3   0       1040.36       1077.32        30.46 o                         
   4   3   0       1665.83       1698.81        51.37 o                         
   5   3   0         43.15         35.83         4.91 o                         
   6   3   0       2335.92       2219.99        95.59 o                         
   7   3   0        810.97        797.08        17.09 o                         
   8   3   0       1802.03       1771.13        41.81 o                         
   9   3   0         41.97         35.82         6.54 o                         
  10   3   0       1167.15       1198.78        43.19 o                         
  11   3   0        485.11        482.66        14.45 o                         
  12   3   0        417.27        403.55        12.88 o                         
  13   3   0        278.31        273.09         8.36 o                         
  14   3   0        213.94        227.59         7.53 o                         
  15   3   0        280.62        285.36         8.43 o                         
  16   3   0        146.95        132.54         6.74 o                         
  17   3   0         19.66         14.00         4.91 o                         
  18   3   0          3.86         -0.65         3.59 o                         
  19   3   0         37.25         43.77         6.44 o                         
  20   3   0         11.00          2.68         3.17 o                         
  21   3   0         16.97         27.20         7.18 o                         
   1   4   0      22159.98      23147.56       639.28 o                         
   2   4   0       6772.38       7000.63       193.40 o                         
   3   4   0       1036.48       1190.75        34.06 o                         
   4   4   0        101.87        101.95         4.27 o                         
   5   4   0       2078.93       2142.55        60.38 o                         
   6   4   0        327.27        311.48         8.45 o                         
   7   4   0        355.21        388.98        10.96 o                         
   8   4   0        546.11        583.17        15.56 o                         
   9   4   0        722.70        771.73        20.07 o                         
  10   4   0       1340.36       1347.78        30.65 o                         
  11   4   0          2.47          3.47         2.94 o                         
  12   4   0        691.09        676.73        14.82 o                         
  13   4   0        308.57        307.54         9.59 o                         
  14   4   0        638.63        655.48        15.95 o                         
  15   4   0          6.21          1.65         3.33 o                         
  16   4   0         27.84         20.56         3.88 o                         
  17   4   0          0.43         -0.33         3.13 o                         
  18   4   0          6.33         11.61         5.14 o                         
  19   4   0         11.29         11.61         3.43 o                         
  20   4   0          5.27         -1.12         3.46 o                         
  21   4   0         19.63         23.43         6.80 o                         
   1   5   0        190.03        212.08         6.81 o                         
   2   5   0          0.00          1.51         1.34 o                         
   3   5   0          0.04         -1.45         1.45 o                         
   4   5   0          0.54          2.27         1.81 o                         
   5   5   0         13.91         13.67         2.96 o                         
   6   5   0         18.66         15.13         3.54 o                         
   7   5   0        276.70        280.09         9.16 o                         
   8   5   0          3.22          4.73         3.34 o                         
   9   5   0          6.68          4.29         2.98 o                         
  10   5   0         11.06         10.60         3.14 o                         
  11   5   0        778.94        797.11        16.61 o                         
  12   5   0         13.59         23.91         4.57 o                         
  13   5   0          8.49          9.06         3.48 o                         
  14   5   0          8.65         12.94         3.62 o                         
  15   5   0          0.00          2.47         3.40 o                         
  16   5   0         67.82         75.35         5.95 o                         
  17   5   0         43.76         54.87         6.51 o                         
  18   5   0         88.75         84.38         5.32 o                         
  19   5   0         23.33         29.36         4.70 o                         
  20   5   0         11.23          8.31         3.78 o                         
   1   6   0        105.98        125.10         7.18 o                         
   2   6   0          6.49          8.52         2.14 o                         
   3   6   0        957.44        960.07        34.30 o                         
   4   6   0       1226.77       1207.57        27.58 o                         
   5   6   0        502.50        482.73        18.46 o                         
   6   6   0        113.00        101.86         6.46 o                         
   7   6   0        117.15        103.65         8.85 o                         
   8   6   0          0.06         -2.11         3.08 o                         
   9   6   0        114.73        103.37         5.98 o                         
  10   6   0         92.58         90.43         5.88 o                         
  11   6   0         68.98         77.08         5.82 o                         
  12   6   0        260.41        277.93         8.37 o                         
  13   6   0          5.52          5.17         3.25 o                         
  14   6   0         35.80         33.16         4.68 o                         
  15   6   0         26.16         20.13         3.67 o                         
  16   6   0          0.29          3.03         3.16 o                         
  17   6   0         29.91         30.58         4.53 o                         
  18   6   0          5.51          1.87         2.76 o                         
  19   6   0          3.19          5.53         3.60 o                         
  20   6   0          1.08          0.38         3.40 o                         
   1   7   0        415.54        433.82        11.33 o                         
   2   7   0       1704.92       1776.68        86.18 o                         
   3   7   0        841.16        784.91        28.46 o                         
   4   7   0        383.01        390.96        15.49 o                         
   5   7   0         21.67         22.47         8.15 o                         
   6   7   0         17.58         26.55         5.34 o                         
   7   7   0        208.34        198.51         7.05 o                         
   8   7   0        730.68        718.89        13.85 o                         
   9   7   0        550.60        555.30        11.46 o                         
  10   7   0        678.86        690.51        13.54 o                         
  11   7   0         97.73         99.76         6.18 o                         
  12   7   0        445.53        445.01         9.95 o                         
  13   7   0         60.14         71.15         5.46 o                         
  14   7   0         31.98         40.71         6.55 o                         
  15   7   0        200.57        211.96         9.06 o                         
  16   7   0        102.72        103.46        10.32 o                         
  17   7   0          0.01         -2.61         2.93 o                         
  18   7   0          2.22         -2.17         2.92 o                         
  19   7   0          4.09          2.64         3.78 o                         
   0   8   0       6146.35       6283.52       247.07 o                         
   1   8   0       2749.17       2808.62        79.35 o                         
   2   8   0       1808.73       1811.75        52.10 o                         
   3   8   0        100.27        116.97         8.98 o                         
   4   8   0          0.10         -1.04         3.21 o                         
   5   8   0        183.71        205.27         7.03 o                         
   6   8   0        228.83        218.84         7.32 o                         
   7   8   0        225.02        252.94         7.18 o                         
   8   8   0        239.52        259.55         7.41 o                         
   9   8   0        215.96        256.11         7.54 o                         
  10   8   0        963.85        976.25        17.94 o                         
  11   8   0          3.17          3.73         3.45 o                         
  12   8   0        427.50        399.47         9.55 o                         
  13   8   0         35.92         48.20         5.13 o                         
  14   8   0        189.07        209.43         7.33 o                         
  15   8   0         51.65         57.37         5.80 o                         
  16   8   0         18.06          9.37         3.31 o                         
  17   8   0         11.85          6.86         3.49 o                         
  18   8   0          0.01          4.91         4.16 o                         
  19   8   0          1.85         -1.51         3.40 o                         
   1   9   0        570.29        555.81        11.39 o                         
   2   9   0        320.98        292.35         9.18 o                         
   3   9   0        200.10        196.76         8.21 o                         
   4   9   0         56.52         47.43         4.72 o                         
   5   9   0        147.07        143.23         6.85 o                         
   6   9   0         40.86         39.44         4.08 o                         
   7   9   0          0.48          2.82         3.49 o                         
   8   9   0        221.67        239.84         8.36 o                         
   9   9   0        171.12        182.27         8.30 o                         
  10   9   0        189.67        188.32         7.62 o                         
  11   9   0         19.58          9.51         4.02 o                         
  12   9   0        130.42        154.35         7.42 o                         
  13   9   0          4.45         -0.38         3.36 o                         
  14   9   0          9.49          2.92         3.26 o                         
  15   9   0         67.75         69.05         6.43 o                         
  16   9   0        109.51        100.78         6.01 o                         
  17   9   0         53.67         54.03         7.56 o                         
  18   9   0         15.43          4.91         3.40 o                         
   0  10   0       1742.63       1855.55        54.77 o                         
   1  10   0         24.85         55.97        11.21 o                         
   2  10   0         61.17         68.86         8.29 o                         
   3  10   0         34.09         36.17         5.03 o                         
   4  10   0        213.21        224.93        10.15 o                         
   5  10   0        118.47        120.40         6.69 o                         
   6  10   0          1.75          6.79         3.18 o                         
   7  10   0         36.92         31.96         8.03 o                         
   8  10   0          2.12         -1.27         4.66 o                         
   9  10   0        144.34        165.40         8.10 o                         
  10  10   0         13.42          5.83         3.85 o                         
  11  10   0        126.69        125.92         7.62 o                         
  12  10   0         74.21         90.07        12.09 o                         
  13  10   0         53.45         66.13         6.68 o                         
  14  10   0          5.69          7.66         3.20 o                         
  15  10   0          0.00         -0.07         3.10 o                         
  16  10   0         46.77         49.05         6.42 o                         
  17  10   0         16.62          9.82         3.40 o                         
   1  11   0         41.58         33.99         6.00 o                         
   2  11   0         50.83         38.34         6.62 o                         
   3  11   0         43.18         43.68         5.27 o                         
   4  11   0          1.53          4.16         3.59 o                         
   5  11   0          7.44          4.65         3.81 o                         
   6  11   0          5.99         14.44         3.53 o                         
   7  11   0         75.25         79.80         6.49 o                         
   8  11   0        152.05        175.81         9.91 o                         
   9  11   0        281.57        273.03         9.18 o                         
  10  11   0        104.25        117.80         7.23 o                         
  11  11   0         24.30         35.04         7.31 o                         
  12  11   0          0.09         -0.27         3.04 o                         
  13  11   0         94.87        106.72         5.95 o                         
  14  11   0         20.85         15.19         4.74 o                         
  15  11   0          0.18          5.08         5.47 o                         
  16  11   0         10.34          3.19         2.63 o                         
   0  12   0       1095.31       1183.65        36.07 o                         
   1  12   0        193.10        198.99         9.12 o                         
   2  12   0          9.39          3.57         3.66 o                         
   3  12   0         11.46         15.27         4.14 o                         
   4  12   0         41.86         51.88         5.56 o                         
   5  12   0          0.29         -4.24         4.24 o                         
   6  12   0         13.99         12.78         3.17 o                         
   7  12   0        349.27        406.18        10.07 o                         
   8  12   0        487.99        536.66        13.54 o                         
   9  12   0         31.61         24.03         4.07 o                         
  10  12   0         51.30         64.17         6.71 o                         
  11  12   0         32.74         40.78         7.20 o                         
  12  12   0          2.71         17.03         9.26 o                         
  13  12   0         29.56         22.29         4.34 o                         
  14  12   0         32.37         30.33         4.79 o                         
   1  13   0          0.03          0.41         3.02 o                         
   2  13   0        236.17        282.93         8.39 o                         
   3  13   0          1.03          0.18         3.15 o                         
   4  13   0          4.58          4.03         3.28 o                         
   5  13   0         37.84         38.57         7.85 o                         
   6  13   0         41.71         34.88         3.87 o                         
   7  13   0         37.07         31.94         5.10 o                         
   8  13   0         14.63          7.49         3.13 o                         
   9  13   0         57.75         67.42         6.24 o                         
  10  13   0        293.77        299.01         9.67 o                         
  11  13   0          8.08         11.48         9.39 o                         
  12  13   0        119.74        121.86         6.99 o                         
  13  13   0         19.49          5.75         3.54 o                         
   0  14   0         34.03         30.23         8.69 o                         
   1  14   0         56.85         52.47         5.57 o                         
   2  14   0          0.78          1.11         3.07 o                         
   3  14   0          5.84          6.91         2.99 o                         
   4  14   0         21.77         21.87         5.34 o                         
   5  14   0         15.02         18.95         3.47 o                         
   6  14   0         16.23         13.17         3.16 o                         
   7  14   0          4.79         10.92         7.31 o                         
   8  14   0         15.44         12.34         4.45 o                         
   9  14   0          3.59         -2.30         3.06 o                         
  10  14   0          1.32          2.90         3.21 o                         
  11  14   0         16.81         11.71         4.16 o                         
   1  15   0          4.25         11.49         3.70 o                         
   2  15   0          4.42         -1.01         7.37 o                         
   3  15   0         12.45          8.56         3.22 o                         
   4  15   0          4.56          5.68         3.39 o                         
   5  15   0         10.60          7.60         4.35 o                         
   6  15   0         48.55         44.21         5.84 o                         
   7  15   0         83.31         77.25        13.04 o                         
   8  15   0          3.66         12.85         4.53 o                         
   0  16   0         18.80         22.67         7.93 o                         
   1  16   0          0.85          1.30         5.29 o                         
   2  16   0          0.16         -3.06         3.06 o                         
   3  16   0          1.84          3.38         3.17 o                         
   4  16   0          5.95          0.91         5.29 o                         
 -21   1   1          3.27         -0.57         7.18 o                         
 -20   1   1          1.15          0.22         3.14 o                         
 -19   1   1         17.52          4.40         3.34 o                         
 -18   1   1        240.16        192.51        11.33 o                         
 -17   1   1        320.18        267.65         8.57 o                         
 -16   1   1        257.58        217.83         8.01 o                         
 -15   1   1          9.40         -3.16         3.16 o                         
 -14   1   1         38.57         45.21         5.95 o                         
 -13   1   1         17.99         17.73         4.04 o                         
 -12   1   1         88.84         95.39         5.64 o                         
 -11   1   1        528.74        531.93        11.02 o                         
 -10   1   1        554.35        506.66        11.52 o                         
  -9   1   1       2743.65       2899.30        47.57 o                         
  -8   1   1       7667.93       8012.42       128.17 o                         
  -7   1   1       1548.14       1583.42        45.67 o                         
  -6   1   1       1543.60       1628.69        32.40 o                         
  -5   1   1        641.32        597.92        12.18 o                         
  -4   1   1        698.46        709.63        25.88 o                         
  -3   1   1       1379.39       1315.29        25.88 o                         
  -2   1   1        138.76        130.77         2.83 o                         
  -1   1   1        971.53        834.92        16.44 o                         
   0   1   1        223.18        216.79         4.35 o                         
   1   1   1        171.68        152.78         3.71 o                         
   2   1   1       3456.74       3328.06       128.07 o                         
   3   1   1       2356.21       2325.49        52.72 o                         
   4   1   1       7120.88       6628.07       258.78 o                         
   5   1   1        572.87        638.21        16.36 o                         
   6   1   1         65.79         72.11         2.90 o                         
   7   1   1         18.11          9.93         1.50 o                         
   8   1   1          6.56          1.55         2.09 o                         
   9   1   1        145.27        140.91         6.42 o                         
  10   1   1        451.74        437.66        12.80 o                         
  12   1   1          0.03          1.83         3.42 o                         
  13   1   1        287.47        279.78        10.82 o                         
  14   1   1         73.77         63.69         6.70 o                         
  15   1   1        187.62        200.74         8.10 o                         
  16   1   1         33.53         26.08         4.85 o                         
  17   1   1         17.10         15.13         4.04 o                         
  18   1   1          0.01         12.17         3.70 o                         
  19   1   1         99.36         98.38         6.75 o                         
  20   1   1          0.88          4.23         3.63 o                         
  21   1   1         31.08         61.21        15.87 o                         
 -20   2   1         29.53         33.53         6.11 o                         
 -19   2   1         23.90         10.45         3.65 o                         
 -18   2   1          0.15         -0.20         3.82 o                         
 -17   2   1          4.42          6.32         3.21 o                         
 -16   2   1         13.83         23.84         5.02 o                         
 -15   2   1        171.57        169.90         8.69 o                         
 -14   2   1        403.03        402.43         9.96 o                         
 -13   2   1         15.82         14.51         3.19 o                         
 -12   2   1         11.52          2.67         3.06 o                         
 -11   2   1       1295.10       1266.74        27.13 o                         
 -10   2   1       1398.13       1424.82        29.84 o                         
  -9   2   1       3642.57       3758.74        66.71 o                         
  -8   2   1       2875.20       2928.75        47.56 o                         
  -7   2   1         20.59         22.67         2.87 o                         
  -6   2   1        784.45        825.89        16.76 o                         
  -5   2   1        740.64        744.54        15.11 o                         
  -4   2   1        504.56        470.84        13.36 o                         
  -3   2   1        586.61        597.45        12.37 o                         
  -2   2   1       2670.17       2441.74        47.70 o                         
  -1   2   1       3690.79       3512.75       111.48 o                         
   0   2   1       6309.80       5954.14       134.28 o                         
   1   2   1       9483.74       8798.90       274.44 o                         
   2   2   1       5427.37       4914.25       110.65 o                         
   3   2   1      38620.51      35570.32      2361.06 o                         
   4   2   1        935.46        859.19        37.78 o                         
   5   2   1        975.20       1005.92        31.35 o                         
   6   2   1        497.80        534.36        15.02 o                         
   7   2   1        697.20        635.74        13.96 o                         
   8   2   1        230.75        207.86         5.48 o                         
   9   2   1         91.72         81.33         5.39 o                         
  10   2   1          0.37         -0.56         3.79 o                         
  11   2   1          6.23         12.46         3.52 o                         
  12   2   1         51.18         39.24         4.62 o                         
  13   2   1         87.45         92.79         6.70 o                         
  14   2   1       1324.00       1280.06        26.56 o                         
  15   2   1        131.21        142.47         7.33 o                         
  16   2   1        143.84        135.36         7.06 o                         
  17   2   1        330.57        331.01         9.95 o                         
  18   2   1         14.01          7.46         3.82 o                         
  19   2   1         36.92         49.60         8.45 o                         
  20   2   1          6.57         30.40         8.31 o                         
 -21   3   1          6.05          1.89         4.53 o                         
 -20   3   1         25.06         18.17         6.86 o                         
 -19   3   1        121.52        121.33        15.51 o                         
 -18   3   1         58.30         47.32         6.13 o                         
 -17   3   1         76.65         55.21         6.70 o                         
 -16   3   1         56.51         41.36         6.30 o                         
 -15   3   1        200.26        183.65        12.04 o                         
 -14   3   1         36.29         58.05         6.03 o                         
 -13   3   1         24.26         32.27         5.97 o                         
 -12   3   1        224.50        232.75         7.48 o                         
 -11   3   1        116.33        129.17         6.17 o                         
 -10   3   1          8.50         15.44         5.28 o                         
  -9   3   1       1063.45       1112.12        23.50 o                         
  -8   3   1       2490.88       2586.96        60.06 o                         
  -7   3   1        571.37        615.13        13.49 o                         
  -6   3   1        533.25        577.26        15.13 o                         
  -5   3   1        267.49        267.60         8.68 o                         
  -4   3   1         34.77         34.14         4.53 o                         
  -3   3   1        360.70        360.39        10.94 o                         
  -2   3   1       1841.62       1842.45       116.94 o                         
  -1   3   1      12088.84      11985.38       233.95 o                         
   0   3   1        318.99        334.35         6.85 o                         
   1   3   1         54.22         60.19         1.86 o                         
   2   3   1        230.84        256.89        11.34 o                         
   3   3   1       5189.77       5348.50       203.82 o                         
   4   3   1          9.34         11.11         3.40 o                         
   5   3   1        842.91        807.88        29.66 o                         
   6   3   1        493.98        500.08        12.86 o                         
   7   3   1        213.31        195.95         5.10 o                         
   8   3   1         67.58         52.91         4.23 o                         
   9   3   1        185.61        176.23         5.32 o                         
  10   3   1        496.50        446.58        16.81 o                         
  11   3   1         83.15         79.81         8.36 o                         
  12   3   1        243.85        247.12         8.02 o                         
  13   3   1         26.77         38.95         5.36 o                         
  14   3   1        389.07        399.37        10.37 o                         
  15   3   1         43.42         32.32         7.76 o                         
  16   3   1          6.54         12.38         3.65 o                         
  17   3   1         34.51         31.36        10.20 o                         
  18   3   1          3.55          1.90         3.62 o                         
  19   3   1          0.01         -1.73         3.72 o                         
  20   3   1         12.79         12.22         3.34 o                         
 -20   4   1         43.82         49.63         7.91 o                         
 -19   4   1         42.53         59.41         5.93 o                         
 -18   4   1          1.98          2.48         3.38 o                         
 -17   4   1          2.20         -0.39         3.78 o                         
 -16   4   1         28.24         30.93         5.01 o                         
 -15   4   1         13.01          7.88         4.35 o                         
 -14   4   1         90.09         97.99         6.37 o                         
 -13   4   1        309.82        338.20        10.55 o                         
 -12   4   1        208.81        225.67         8.21 o                         
 -11   4   1       1252.05       1268.82        27.30 o                         
 -10   4   1        295.73        321.24         9.68 o                         
  -9   4   1       1174.68       1336.61        82.98 o                         
  -8   4   1          1.51         -1.19         4.91 o                         
  -7   4   1        694.65        699.91        17.80 o                         
  -6   4   1         52.76         62.96         3.79 o                         
  -5   4   1        829.68        831.60        19.92 o                         
  -4   4   1        625.77        661.72        19.50 o                         
  -3   4   1          8.05          7.76         1.45 o                         
  -2   4   1       1416.80       1577.18        44.35 o                         
  -1   4   1       6865.59       7040.83       194.21 o                         
   0   4   1       7304.15       7432.97       167.29 o                         
   1   4   1       2336.69       2459.92        55.70 o                         
   2   4   1        463.07        451.85        18.89 o                         
   3   4   1        795.09        793.00        32.49 o                         
   4   4   1          6.53         15.87         4.16 o                         
   5   4   1         50.49         48.36         3.51 o                         
   6   4   1        183.52        170.11         6.06 o                         
   7   4   1         64.45         67.04         5.81 o                         
   8   4   1        278.15        291.55         9.65 o                         
   9   4   1         20.83         18.20         6.05 o                         
  10   4   1         10.92         11.40         3.15 o                         
  11   4   1        194.78        175.20         7.15 o                         
  12   4   1         99.56         99.22         6.26 o                         
  13   4   1         43.93         54.39         5.94 o                         
  14   4   1          1.75          6.06         3.37 o                         
  15   4   1         57.30         58.71         6.60 o                         
  16   4   1        110.60        113.95         8.29 o                         
  17   4   1         27.57         28.13         6.71 o                         
  18   4   1         67.33         64.44         7.42 o                         
  19   4   1          3.62         -1.46         3.55 o                         
  20   4   1         15.07         10.77         3.49 o                         
  21   4   1          2.69         10.96         4.91 o                         
 -20   5   1        102.99        123.50         6.81 o                         
 -19   5   1          0.04          0.55         3.14 o                         
 -18   5   1         88.39         73.77         6.98 o                         
 -17   5   1        149.55        132.44         6.35 o                         
 -16   5   1        232.05        196.37         7.48 o                         
 -15   5   1         40.12         36.63         8.27 o                         
 -14   5   1         75.64         86.34         7.75 o                         
 -13   5   1         31.78         35.15         5.42 o                         
 -12   5   1        723.30        719.49        24.20 o                         
 -11   5   1        891.86        944.23        19.15 o                         
 -10   5   1         13.81         22.28         4.38 o                         
  -9   5   1       1076.87       1057.78        21.25 o                         
  -8   5   1       3312.46       3247.80       148.12 o                         
  -7   5   1        268.56        263.51         8.66 o                         
  -6   5   1        218.48        208.92         7.44 o                         
  -5   5   1          2.14          3.57         2.00 o                         
  -4   5   1          8.01         22.90         3.14 o                         
  -3   5   1       2557.43       2577.78        58.90 o                         
  -2   5   1        491.52        525.07        15.50 o                         
  -1   5   1        185.21        204.95         6.68 o                         
   0   5   1        151.28        152.79         3.54 o                         
   1   5   1        939.25       1038.18        41.56 o                         
   2   5   1       1700.04       1876.52        74.43 o                         
   3   5   1        687.83        670.49        40.24 o                         
   4   5   1       2760.78       2826.27        79.62 o                         
   5   5   1       1190.20       1253.91        36.68 o                         
   6   5   1          2.23          2.70         3.55 o                         
   7   5   1        103.96        112.91         6.38 o                         
   8   5   1         59.59         68.39        12.85 o                         
   9   5   1          4.71          0.83         3.13 o                         
  10   5   1         16.33         11.87         3.20 o                         
  11   5   1          1.43          2.41         4.00 o                         
  12   5   1         15.11          9.57         4.05 o                         
  13   5   1       1527.92       1546.91        29.65 o                         
  14   5   1         12.13         13.44         5.74 o                         
  15   5   1        498.68        504.57        11.93 o                         
  16   5   1        125.00        129.58         9.16 o                         
  17   5   1          3.89          7.62         5.33 o                         
  18   5   1         10.84          5.56         3.05 o                         
  19   5   1         55.72         66.63         6.82 o                         
  20   5   1         11.02         17.76         7.18 o                         
 -20   6   1          4.60         -1.89         3.40 o                         
 -19   6   1          4.88          3.93         5.40 o                         
 -18   6   1         12.44         13.74         5.81 o                         
 -17   6   1          0.00          2.21         2.63 o                         
 -16   6   1          5.20          7.27         3.09 o                         
 -15   6   1         64.67         66.76         6.02 o                         
 -14   6   1          3.19          9.65         7.31 o                         
 -13   6   1        148.77        157.25         6.82 o                         
 -12   6   1        100.91        100.12         6.23 o                         
 -11   6   1        574.26        614.71        15.47 o                         
 -10   6   1         39.17         37.01         5.67 o                         
  -9   6   1        450.16        428.88        10.42 o                         
  -8   6   1        308.20        310.03         8.59 o                         
  -7   6   1         13.45          5.17         3.71 o                         
  -6   6   1        715.24        670.35        17.45 o                         
  -5   6   1         25.31         32.84         4.21 o                         
  -4   6   1         88.44        108.43         8.37 o                         
  -3   6   1         74.54         63.92         3.91 o                         
  -2   6   1        800.60        911.19        21.74 o                         
  -1   6   1          9.51         10.29         1.68 o                         
   0   6   1          6.78         17.42         2.33 o                         
   1   6   1       1805.07       1932.44        76.70 o                         
   2   6   1       2248.19       2409.99        95.59 o                         
   3   6   1        161.85        153.78         9.45 o                         
   4   6   1       1553.01       1514.21        43.68 o                         
   5   6   1        779.71        695.05       100.32 o                         
   6   6   1        114.32        126.57        10.58 o                         
   7   6   1        339.76        301.27         9.20 o                         
   8   6   1        590.73        559.48        12.42 o                         
   9   6   1         99.28         92.87         8.48 o                         
  10   6   1        184.99        184.78         6.99 o                         
  11   6   1        455.55        457.85        16.55 o                         
  12   6   1        262.15        266.42        11.82 o                         
  13   6   1        627.57        648.48        14.21 o                         
  14   6   1          0.93          3.94         3.48 o                         
  15   6   1        198.42        208.77         8.87 o                         
  16   6   1        162.16        164.17        14.18 o                         
  17   6   1        108.54        109.22         6.22 o                         
  18   6   1         28.60         25.44         6.35 o                         
  19   6   1         38.18         46.49         6.54 o                         
  20   6   1          1.28          1.89         3.78 o                         
 -19   7   1        136.81        124.69         9.07 o                         
 -18   7   1          8.04         15.99         6.00 o                         
 -17   7   1          4.91          2.45         2.88 o                         
 -16   7   1          6.24          6.50         2.77 o                         
 -15   7   1         40.82         54.60         5.04 o                         
 -14   7   1         42.16         40.08         4.35 o                         
 -13   7   1         38.93         31.02         3.77 o                         
 -12   7   1         22.19         25.15         5.75 o                         
 -11   7   1        670.46        696.97        13.65 o                         
 -10   7   1        156.29        167.81         6.99 o                         
  -9   7   1        306.69        291.58         8.16 o                         
  -8   7   1        130.06        138.26         6.36 o                         
  -7   7   1        482.69        480.15        10.21 o                         
  -6   7   1        255.70        250.13         7.03 o                         
  -5   7   1        660.46        624.70        17.34 o                         
  -4   7   1        117.39        124.58         7.42 o                         
  -3   7   1       1601.26       1641.42        55.68 o                         
  -2   7   1       1003.70       1007.53        57.89 o                         
  -1   7   1       2096.14       2160.51        49.81 o                         
   0   7   1        721.16        752.57        32.12 o                         
   1   7   1       1070.24       1132.62        32.99 o                         
   2   7   1       1693.02       1695.20        68.01 o                         
   3   7   1        736.25        665.29        29.09 o                         
   5   7   1        358.37        316.41        10.53 o                         
   6   7   1        141.28        126.38         6.21 o                         
   7   7   1        130.74        143.83         6.12 o                         
   8   7   1          0.04         -2.83         2.83 o                         
   9   7   1         68.77         73.48         5.59 o                         
  10   7   1         27.17         27.94         7.25 o                         
  11   7   1         21.48         38.64         5.64 o                         
  12   7   1         95.90        100.36         6.28 o                         
  13   7   1        107.87        108.44         6.53 o                         
  14   7   1        149.08        163.25         6.71 o                         
  15   7   1         52.16         59.30         6.18 o                         
  16   7   1          1.41          2.23         2.94 o                         
  17   7   1         37.42         41.07         5.70 o                         
  18   7   1          2.45          6.40         3.21 o                         
  19   7   1          5.96         29.09         9.82 o                         
 -18   8   1          4.24          0.38         4.16 o                         
 -17   8   1          0.78          6.05         2.94 o                         
 -16   8   1          8.34         10.64         2.93 o                         
 -15   8   1          2.83          4.00         2.70 o                         
 -14   8   1         20.58         15.50         3.34 o                         
 -13   8   1        174.88        198.60         7.26 o                         
 -12   8   1          1.03          3.53         2.99 o                         
 -11   8   1         11.94         11.95         4.67 o                         
 -10   8   1          0.08          5.18         3.07 o                         
  -9   8   1        517.54        505.84        11.82 o                         
  -8   8   1         18.61         13.50         3.02 o                         
  -7   8   1        352.59        345.20         8.39 o                         
  -6   8   1        775.94        732.77        15.43 o                         
  -5   8   1         13.18         18.47         3.93 o                         
  -4   8   1         92.61         88.95         5.65 o                         
  -3   8   1        995.08        941.40        23.92 o                         
  -2   8   1        201.18        217.72         7.91 o                         
  -1   8   1       3375.90       3424.48       128.65 o                         
   0   8   1       3283.85       3405.52        96.05 o                         
   1   8   1       2686.27       2840.81        86.51 o                         
   2   8   1       1906.47       1906.09        56.61 o                         
   3   8   1        889.40        864.22        17.49 o                         
   4   8   1          1.13         -0.41         3.02 o                         
   5   8   1          7.29          0.16         3.06 o                         
   6   8   1         68.73         88.37         6.10 o                         
   7   8   1        109.04        118.68         5.58 o                         
   8   8   1         11.48          8.77         2.86 o                         
   9   8   1         26.17         27.12         4.31 o                         
  10   8   1        229.45        243.51         8.48 o                         
  11   8   1          1.35         -1.28         3.99 o                         
  12   8   1          5.74         10.12         3.27 o                         
  13   8   1         67.00         78.83         6.33 o                         
  14   8   1        736.46        799.69        18.27 o                         
  15   8   1          0.00          2.70         2.86 o                         
  16   8   1          1.03         -3.76         4.35 o                         
  17   8   1         27.79         19.96         4.40 o                         
  18   8   1         12.69         16.31         6.61 o                         
 -18   9   1         34.27         27.58         6.80 o                         
 -17   9   1         90.86         95.59         8.69 o                         
 -16   9   1         12.96          5.35         3.59 o                         
 -15   9   1         53.36         54.51         5.20 o                         
 -14   9   1          0.00         -0.62         2.85 o                         
 -13   9   1         20.56         21.23         5.15 o                         
 -12   9   1          0.79         -1.82         3.16 o                         
 -11   9   1          1.57          4.90         3.41 o                         
 -10   9   1          0.04          0.08         3.31 o                         
  -9   9   1        460.96        430.40        10.79 o                         
  -8   9   1        667.41        668.28        13.38 o                         
  -7   9   1         19.59         18.27         4.31 o                         
  -6   9   1          3.98          1.87         2.95 o                         
  -5   9   1         90.43         91.73         6.04 o                         
  -4   9   1          0.02         -0.12         3.12 o                         
  -3   9   1         12.01         12.32         3.23 o                         
  -2   9   1        249.85        234.28        10.25 o                         
  -1   9   1        548.13        543.97        12.93 o                         
   0   9   1        271.49        270.02        10.85 o                         
   1   9   1        293.93        303.37         7.21 o                         
   2   9   1          0.37          2.45         2.38 o                         
   3   9   1        235.06        269.18         7.12 o                         
   4   9   1         31.81         28.65         5.86 o                         
   5   9   1         19.74         23.46         4.68 o                         
   6   9   1         18.84         21.69         6.51 o                         
   7   9   1        158.32        165.70         7.91 o                         
   8   9   1        171.18        149.21         7.94 o                         
   9   9   1         94.42         99.26         7.85 o                         
  10   9   1         15.47          9.07         4.81 o                         
  11   9   1         99.34         93.21         8.19 o                         
  12   9   1        393.13        416.61        13.30 o                         
  13   9   1        172.46        218.94        11.18 o                         
  14   9   1          1.33          2.68         4.79 o                         
  15   9   1          0.00          1.24         3.14 o                         
  16   9   1        101.48        110.86         6.61 o                         
  17   9   1         54.15         58.29         5.43 o                         
  18   9   1          2.11         -1.13         3.40 o                         
 -16  10   1          0.44         -0.70         2.72 o                         
 -15  10   1          5.86          1.19         3.21 o                         
 -14  10   1         20.11         17.16         3.80 o                         
 -13  10   1         10.01         13.51         4.92 o                         
 -12  10   1          0.67         10.55         7.79 o                         
 -11  10   1         17.28         15.16         3.20 o                         
 -10  10   1        128.35        123.03         6.43 o                         
  -9  10   1         71.15         73.49         6.71 o                         
  -8  10   1        313.92        312.95         9.21 o                         
  -7  10   1          0.45         -1.46         2.95 o                         
  -6  10   1         38.39         35.83         4.75 o                         
  -5  10   1         73.07         80.03         5.79 o                         
  -4  10   1         79.28         75.33         6.98 o                         
  -3  10   1          9.66         10.90         4.58 o                         
  -2  10   1         56.14         53.97         5.19 o                         
  -1  10   1         25.90         25.95         3.79 o                         
   0  10   1          8.33         15.21         3.71 o                         
   1  10   1        436.13        433.87         9.74 o                         
   2  10   1        559.37        572.83        11.78 o                         
   3  10   1         72.38         78.20         6.41 o                         
   4  10   1         43.24         43.97         4.92 o                         
   5  10   1          9.11         34.82         6.22 o                         
   6  10   1         16.19         22.12         4.64 o                         
   7  10   1         94.92         82.91         7.15 o                         
   8  10   1          0.01         -0.19         3.85 o                         
   9  10   1         59.97         74.43         8.73 o                         
  10  10   1         10.97          3.75         4.62 o                         
  11  10   1          6.96          5.35         3.48 o                         
  12  10   1         30.75         37.65         6.02 o                         
  13  10   1          0.08          1.47         3.11 o                         
  14  10   1          6.45          6.98         2.88 o                         
  15  10   1        163.10        171.14        11.32 o                         
  16  10   1         61.13         53.19         4.97 o                         
  17  10   1          0.14          0.57         2.40 o                         
 -16  11   1         74.53         80.86         9.07 o                         
 -15  11   1         11.55         14.34         2.85 o                         
 -14  11   1          0.02          4.98         2.88 o                         
 -13  11   1         25.24         31.79         5.54 o                         
 -12  11   1        163.57        169.65         7.48 o                         
 -11  11   1         57.79         46.84         6.89 o                         
 -10  11   1          5.84          9.04         3.84 o                         
  -9  11   1        522.40        581.20        12.90 o                         
  -8  11   1          0.06         -1.43         3.51 o                         
  -7  11   1        844.03        880.26        22.95 o                         
  -6  11   1         64.40         46.16         5.77 o                         
  -5  11   1         33.72         32.84         4.89 o                         
  -4  11   1         15.06         11.67         3.07 o                         
  -3  11   1         86.68         78.41         6.16 o                         
  -2  11   1        158.01        164.68         6.94 o                         
  -1  11   1        938.62        951.35        19.52 o                         
   0  11   1        390.65        407.20        10.25 o                         
   1  11   1       1588.20       1644.80        30.95 o                         
   2  11   1        315.74        326.91         8.46 o                         
   3  11   1         96.15        110.19         7.66 o                         
   4  11   1          0.50          6.18         3.27 o                         
   5  11   1        354.98        347.81         9.51 o                         
   6  11   1         26.25         32.37         4.47 o                         
   7  11   1         67.64         74.56         5.98 o                         
   8  11   1          7.20          8.52         3.15 o                         
   9  11   1         30.19         20.52         3.59 o                         
  10  11   1         62.11         77.42         5.74 o                         
  11  11   1         20.38         17.97         5.73 o                         
  12  11   1         16.68          9.05         2.89 o                         
  13  11   1         32.62         40.57         5.01 o                         
  14  11   1          3.37          0.70         2.74 o                         
  15  11   1          2.88          6.95         3.27 o                         
  16  11   1          2.92          0.76         2.53 o                         
 -14  12   1          0.62          4.41         4.35 o                         
 -13  12   1          5.01         14.88         8.88 o                         
 -12  12   1         21.62         29.79         6.70 o                         
 -11  12   1          1.28         -0.13         3.90 o                         
 -10  12   1         36.03         29.07         4.99 o                         
  -9  12   1        163.10        165.65         6.54 o                         
  -8  12   1         44.80         62.78         5.86 o                         
  -7  12   1         36.93         25.70         5.59 o                         
  -6  12   1        193.80        200.17         7.53 o                         
  -5  12   1         14.35         10.58         3.22 o                         
  -4  12   1         49.33         32.08         4.42 o                         
  -3  12   1        153.02        158.22         6.75 o                         
  -2  12   1        500.82        522.95        12.67 o                         
  -1  12   1        709.96        769.43        20.87 o                         
   0  12   1       1379.96       1463.57        31.26 o                         
   1  12   1       1468.46       1547.41        32.87 o                         
   2  12   1        314.77        332.93        10.60 o                         
   3  12   1          1.45         -3.70         4.20 o                         
   4  12   1          1.31         -3.42         3.42 o                         
   5  12   1          8.93          6.07         3.40 o                         
   6  12   1        169.86        184.67         7.74 o                         
   7  12   1          0.02          1.27         3.36 o                         
   8  12   1          4.51         11.19         6.82 o                         
   9  12   1        254.27        269.70         8.26 o                         
  10  12   1         38.20         48.44         5.51 o                         
  11  12   1          7.41          9.14         2.90 o                         
  12  12   1         27.50         31.41         7.76 o                         
  13  12   1        105.18        103.67         5.47 o                         
  14  12   1        118.12         96.19         5.01 o                         
 -13  13   1          9.78         11.71         4.53 o                         
 -12  13   1          9.21         13.77        12.66 o                         
 -11  13   1          0.00          4.97         4.53 o                         
 -10  13   1         24.33         45.17        11.71 o                         
  -9  13   1          0.58         -3.50         3.50 o                         
  -8  13   1         39.47         29.80         6.53 o                         
  -7  13   1          1.88          5.09         3.38 o                         
  -6  13   1         39.14         46.91         5.00 o                         
  -5  13   1         40.89         32.17         5.89 o                         
  -4  13   1         44.90         48.54         6.42 o                         
  -3  13   1         24.16         51.14         6.26 o                         
  -2  13   1          0.01          2.85         3.48 o                         
  -1  13   1         70.14         89.48         7.06 o                         
   0  13   1         42.38         30.08         4.90 o                         
   1  13   1          4.53         12.50         4.20 o                         
   2  13   1          0.04          0.24         3.82 o                         
   3  13   1         17.63         20.50         4.41 o                         
   4  13   1          0.80          1.56         3.67 o                         
   5  13   1          3.29          2.77         3.46 o                         
   6  13   1         36.58         33.49         5.05 o                         
   7  13   1          3.11          4.66         2.78 o                         
   8  13   1          0.12         -2.25         3.18 o                         
   9  13   1          3.11          1.99         2.71 o                         
  10  13   1          1.72          3.05         2.84 o                         
  11  13   1         34.44         40.23         4.86 o                         
  12  13   1         76.04         64.91         5.41 o                         
  13  13   1        156.70        135.43         9.13 o                         
 -11  14   1          0.01         -1.51         4.16 o                         
 -10  14   1        107.15        103.90        10.20 o                         
  -9  14   1         10.82          8.69         4.53 o                         
  -8  14   1        279.09        278.80        15.11 o                         
  -7  14   1          2.97          2.92         3.81 o                         
  -6  14   1         15.39          9.85         3.73 o                         
  -5  14   1         18.88          7.38         2.96 o                         
  -4  14   1         63.40         64.23         5.51 o                         
  -3  14   1         12.40         15.46         6.33 o                         
  -2  14   1         21.18         15.15         3.96 o                         
  -1  14   1          5.18          9.35         2.91 o                         
   0  14   1         16.11         16.35         3.65 o                         
   1  14   1         65.21         52.55         7.13 o                         
   2  14   1         32.95         33.30         4.91 o                         
   3  14   1         48.34         46.72         7.09 o                         
   4  14   1         10.94          9.76         2.87 o                         
   5  14   1         32.26         30.34         4.94 o                         
   6  14   1          1.00         -0.52         2.75 o                         
   7  14   1         61.66         67.51         7.09 o                         
   8  14   1          1.54         -1.60         2.84 o                         
   9  14   1        105.97        111.70         5.47 o                         
  10  14   1          1.16          8.42         3.54 o                         
  11  14   1          2.54          5.67         4.16 o                         
  -8  15   1          1.28          1.13         4.16 o                         
  -7  15   1         94.74         90.24        19.27 o                         
  -6  15   1         69.78         71.04         7.37 o                         
  -5  15   1          0.52         -3.18         3.18 o                         
  -4  15   1          1.37         -2.35         3.81 o                         
  -3  15   1         22.71         25.75         4.61 o                         
  -2  15   1         65.40         65.22         6.51 o                         
  -1  15   1        274.50        260.34        11.40 o                         
   0  15   1        325.36        276.48        12.01 o                         
   1  15   1        179.55        162.84        11.71 o                         
   2  15   1        118.36        108.87         7.85 o                         
   3  15   1        179.24        187.66         7.32 o                         
   4  15   1         17.48         18.42         4.50 o                         
   5  15   1        132.90        142.48         6.95 o                         
   6  15   1        138.00        140.14         6.38 o                         
   7  15   1         12.41          6.76         3.21 o                         
   8  15   1         48.81         33.49         5.88 o                         
  -4  16   1          0.52          3.40         4.53 o                         
  -3  16   1          1.68         -1.48         3.27 o                         
  -2  16   1        151.72        131.66         8.88 o                         
  -1  16   1        339.73        309.70        10.82 o                         
   0  16   1        393.16        359.71        12.02 o                         
   1  16   1        265.67        241.65         9.08 o                         
   2  16   1        113.01         99.19         6.01 o                         
   3  16   1         54.40         40.32         5.67 o                         
   4  16   1          1.44         -0.80         3.27 o                         
 -20   0   2          8.79          5.29         7.18 o                         
 -19   0   2          3.36          5.29         7.56 o                         
 -18   0   2         13.41          8.20         3.68 o                         
 -17   0   2         30.74         10.10         5.67 o                         
 -16   0   2        418.20        357.64        25.13 o                         
 -15   0   2         43.29         41.54         7.88 o                         
 -14   0   2          9.90          9.63         8.50 o                         
 -13   0   2         22.80         22.80         5.32 o                         
 -12   0   2          9.25          5.45         5.29 o                         
 -11   0   2        246.87        274.74        12.52 o                         
 -10   0   2          1.05          1.67         3.75 o                         
  -9   0   2         17.67          5.29         3.74 o                         
  -8   0   2       1284.64       1226.11        29.23 o                         
  -7   0   2       8314.54       8472.58       234.68 o                         
  -6   0   2       3657.05       3828.66       106.33 o                         
  -5   0   2       3434.45       3035.20       210.79 o                         
  -4   0   2         88.30         87.47         3.47 o                         
  -3   0   2        619.89        601.37        17.37 o                         
  -2   0   2        444.09        417.45        12.02 o                         
  -1   0   2        111.30        142.89         4.54 o                         
   0   0   2        887.28        894.31        25.11 o                         
   1   0   2      18247.61      15485.06       427.82 o                         
   2   0   2        663.09        722.35        29.09 o                         
   3   0   2         87.00         68.39         3.78 o                         
   4   0   2         21.14         36.72         2.36 o                         
   5   0   2        478.53        471.53        14.15 o                         
   6   0   2       1361.97       1391.50        39.67 o                         
   7   0   2        154.89        125.52         9.07 o                         
   8   0   2        310.42        340.69        12.94 o                         
   9   0   2        310.31        338.88        18.89 o                         
  10   0   2          1.20          3.02         6.05 o                         
  11   0   2          0.33         62.72        22.67 o                         
  12   0   2         21.83         23.64         6.06 o                         
  13   0   2        117.50        113.30        16.62 o                         
  14   0   2        836.06        783.88        26.32 o                         
  15   0   2       1068.46       1084.65        47.99 o                         
  16   0   2         54.01         48.45         9.17 o                         
  17   0   2       1336.15       1337.99        71.20 o                         
  18   0   2          0.04         -5.06         5.06 o                         
  19   0   2         41.56         49.50        11.71 o                         
  20   0   2         18.07          6.80         7.18 o                         
 -20   1   2          1.43         17.23        13.22 o                         
 -19   1   2          1.73         -0.27         3.87 o                         
 -18   1   2         66.29         72.11         7.33 o                         
 -17   1   2         20.03          9.44         2.94 o                         
 -16   1   2         46.66         27.69         5.72 o                         
 -15   1   2         10.13          7.10         3.60 o                         
 -14   1   2        213.59        193.31         7.60 o                         
 -13   1   2          0.64          4.05         3.33 o                         
 -12   1   2         16.45         18.53         3.14 o                         
 -11   1   2          1.78         -0.80         3.17 o                         
 -10   1   2         15.97         15.28         3.10 o                         
  -9   1   2        147.51        172.92         6.26 o                         
  -8   1   2         33.63         31.15         3.12 o                         
  -7   1   2        394.56        403.95         8.42 o                         
  -6   1   2        318.98        299.60         6.87 o                         
  -5   1   2        311.08        283.94        10.36 o                         
  -4   1   2         87.37         82.33         2.43 o                         
  -3   1   2        899.68        863.32        17.56 o                         
  -2   1   2        720.85        732.67        14.78 o                         
  -1   1   2       4778.03       4312.24        84.26 o                         
   0   1   2        913.54        902.31        17.95 o                         
   1   1   2        961.64        944.40        21.74 o                         
   2   1   2       8059.22       7385.63       166.42 o                         
   3   1   2       1636.76       1667.16        61.76 o                         
   4   1   2       1329.97       1401.24        32.28 o                         
   5   1   2        424.50        451.25        11.12 o                         
   6   1   2        752.40        738.08        15.57 o                         
   7   1   2        127.91        142.61         4.41 o                         
   8   1   2        123.56        132.73         4.89 o                         
   9   1   2          7.91          9.88         2.75 o                         
  10   1   2        333.59        341.43        21.35 o                         
  11   1   2        136.13        135.95         7.40 o                         
  12   1   2        409.35        376.00        13.20 o                         
  13   1   2       1006.78        974.51        22.15 o                         
  14   1   2        993.62        993.62        22.53 o                         
  15   1   2        263.27        236.39        24.18 o                         
  16   1   2         99.35         75.01         6.89 o                         
  17   1   2         26.76         37.20         8.95 o                         
  18   1   2         19.48         31.54         6.64 o                         
  19   1   2          7.11         16.72         7.59 o                         
  20   1   2        112.70        108.06         8.98 o                         
 -20   2   2         17.31         34.38        12.09 o                         
 -19   2   2          0.53          1.22         3.41 o                         
 -18   2   2         22.53         26.34         5.10 o                         
 -17   2   2         13.66         12.29         3.88 o                         
 -16   2   2          1.30          3.32         3.18 o                         
 -15   2   2         44.76         36.48         5.84 o                         
 -14   2   2         52.74         41.01         4.00 o                         
 -13   2   2        195.65        184.15         8.02 o                         
 -12   2   2        168.94        165.45         6.38 o                         
 -11   2   2        141.18        132.15         6.83 o                         
 -10   2   2         43.35         39.81         5.07 o                         
  -9   2   2        893.00        906.48        19.68 o                         
  -8   2   2       2080.97       2152.79        38.69 o                         
  -7   2   2        571.94        606.38        10.73 o                         
  -6   2   2        700.18        694.40        12.94 o                         
  -5   2   2         89.93        116.72         3.15 o                         
  -4   2   2        242.73        223.25         5.00 o                         
  -3   2   2        132.40        127.59         3.11 o                         
  -2   2   2        356.02        330.76         7.92 o                         
  -1   2   2       1202.84       1241.27        24.56 o                         
   0   2   2       1140.26       1079.77        29.31 o                         
   1   2   2       3788.37       3598.57        81.37 o                         
   2   2   2          1.45          1.64         0.65 o                         
   3   2   2          6.15          6.91         1.22 o                         
   4   2   2        587.84        575.83        16.95 o                         
   5   2   2        103.33        112.44         3.83 o                         
   6   2   2        188.77        173.02         4.87 o                         
   7   2   2        381.54        355.95         8.82 o                         
   8   2   2        137.22        158.49         7.21 o                         
   9   2   2        271.77        254.36         9.33 o                         
  10   2   2          6.79         37.78        11.34 o                         
  11   2   2          2.37          3.56         3.58 o                         
  12   2   2         63.81         48.69         5.38 o                         
  13   2   2         26.50         25.27         4.69 o                         
  14   2   2        261.43        244.39        14.62 o                         
  15   2   2         30.15         32.28         5.92 o                         
  16   2   2          4.11          1.50         4.49 o                         
  17   2   2         11.75          1.08         3.97 o                         
  18   2   2         22.60         30.77         8.50 o                         
  19   2   2          4.69          2.83         3.89 o                         
  20   2   2          0.82          0.76         6.42 o                         
 -21   3   2          0.22         -3.02         3.78 o                         
 -20   3   2         13.01          7.90         2.85 o                         
 -19   3   2         26.12         21.69         4.48 o                         
 -18   3   2         22.04         33.44         8.55 o                         
 -17   3   2         37.57         14.83         5.28 o                         
 -16   3   2         77.81         73.97         8.26 o                         
 -15   3   2         43.08         51.63         6.85 o                         
 -14   3   2         58.27         67.85         7.43 o                         
 -13   3   2        145.44        152.79         6.28 o                         
 -12   3   2          6.70          6.44         3.04 o                         
 -11   3   2         92.38         81.54         5.16 o                         
 -10   3   2          1.44          0.44         3.20 o                         
  -9   3   2        620.96        614.86        16.79 o                         
  -8   3   2        282.65        296.35         6.95 o                         
  -7   3   2       1133.75       1176.22        21.61 o                         
  -6   3   2         99.11         96.85         3.00 o                         
  -5   3   2       1246.01       1202.37        21.66 o                         
  -4   3   2         42.08         52.99         1.90 o                         
  -3   3   2        311.12        326.23         6.94 o                         
  -2   3   2       1384.52       1415.79        28.05 o                         
  -1   3   2        663.33        682.13        19.37 o                         
   0   3   2       2571.49       2531.01        57.44 o                         
   1   3   2        484.63        470.35         9.73 o                         
   2   3   2        840.77        849.57        17.14 o                         
   3   3   2        108.69        107.86         4.18 o                         
   4   3   2        340.56        355.41        10.18 o                         
   5   3   2         12.13         15.11         1.90 o                         
   6   3   2        168.80        152.27         4.56 o                         
   7   3   2        319.65        321.01         8.12 o                         
   8   3   2        707.89        673.88        15.38 o                         
   9   3   2          5.73          6.65         3.33 o                         
  10   3   2         17.50         24.41         5.16 o                         
  11   3   2        352.85        318.79        10.55 o                         
  12   3   2         86.96         68.41         6.32 o                         
  13   3   2       1525.11       1520.75        32.59 o                         
  14   3   2       1322.30       1350.32        26.15 o                         
  15   3   2        651.04        644.89        27.70 o                         
  16   3   2        134.92        123.84         7.26 o                         
  17   3   2         40.93         38.92        10.20 o                         
  18   3   2        192.86        185.84        10.86 o                         
  19   3   2         24.75         18.78         6.92 o                         
  20   3   2         69.64         94.21        13.41 o                         
 -20   4   2          5.19         17.50         6.65 o                         
 -19   4   2          2.39          2.23         4.73 o                         
 -18   4   2          6.50          5.41         4.48 o                         
 -17   4   2         36.23         23.44         6.78 o                         
 -16   4   2         99.79         89.87         7.36 o                         
 -15   4   2         40.12         39.57         6.82 o                         
 -14   4   2          2.34         -3.58         3.58 o                         
 -13   4   2        255.26        267.68         9.08 o                         
 -12   4   2         48.07         55.21         6.99 o                         
 -11   4   2          5.74         16.06         5.29 o                         
 -10   4   2        218.05        224.21        11.54 o                         
  -9   4   2         20.02         16.06         5.74 o                         
  -8   4   2        498.41        466.83        28.34 o                         
  -7   4   2       1115.38       1085.98        30.68 o                         
  -6   4   2         85.20         92.25         5.34 o                         
  -5   4   2       1452.63       1481.04        34.68 o                         
  -4   4   2          6.77          7.11         3.10 o                         
  -3   4   2       1516.74       1483.46        34.32 o                         
  -2   4   2        341.83        341.84         7.44 o                         
  -1   4   2         15.09         14.29         1.37 o                         
   0   4   2         45.58         47.70         2.40 o                         
   1   4   2        174.11        170.34         4.05 o                         
   2   4   2       1138.04       1196.10        23.94 o                         
   3   4   2       1132.69       1163.44        27.26 o                         
   4   4   2        667.87        669.70        16.34 o                         
   5   4   2        970.74       1039.75        21.24 o                         
   6   4   2          0.48         -2.27         3.78 o                         
   7   4   2       1011.04        865.74        59.32 o                         
   8   4   2          4.99          3.26         4.86 o                         
   9   4   2         14.33          7.41         4.03 o                         
  10   4   2        311.51        274.36         8.52 o                         
  11   4   2        288.65        257.95         8.25 o                         
  12   4   2        423.72        392.48        10.21 o                         
  13   4   2        146.63        171.51         9.00 o                         
  14   4   2        678.37        697.93        15.43 o                         
  15   4   2         82.22         95.58         8.28 o                         
  16   4   2          3.18         13.36         7.54 o                         
  17   4   2        186.38        177.33        11.27 o                         
  18   4   2          0.33         -2.06         3.68 o                         
  19   4   2         34.66         15.87         5.29 o                         
  20   4   2         54.72         75.16        13.22 o                         
 -20   5   2          1.16         -1.60         2.83 o                         
 -19   5   2          4.37         12.29        17.38 o                         
 -18   5   2         64.27         93.48         6.03 o                         
 -17   5   2          9.59         14.31         4.53 o                         
 -16   5   2          0.02         -3.75         3.99 o                         
 -15   5   2          1.12          4.31         3.21 o                         
 -14   5   2          1.13          3.93         4.42 o                         
 -13   5   2        146.05        158.60         7.27 o                         
 -12   5   2        146.56        152.43         7.03 o                         
 -11   5   2         74.21         84.11         6.24 o                         
 -10   5   2          0.17         -2.04         3.21 o                         
  -9   5   2         31.45         44.99         5.34 o                         
  -8   5   2       1227.68       1245.45        30.68 o                         
  -7   5   2        535.54        472.07        17.19 o                         
  -6   5   2        413.38        407.62        13.89 o                         
  -5   5   2       1019.12       1046.51        30.86 o                         
  -4   5   2          7.50          7.56         1.94 o                         
  -3   5   2        534.21        508.81        12.87 o                         
  -2   5   2        487.19        492.52        12.36 o                         
  -1   5   2         40.26         40.29         3.71 o                         
   0   5   2       1138.10       1166.50        21.05 o                         
   1   5   2       1287.25       1361.09        31.41 o                         
   2   5   2        424.14        449.62         9.58 o                         
   3   5   2        124.70        131.90         6.41 o                         
   4   5   2       1066.50       1096.59        32.33 o                         
   5   5   2        362.99        371.00        18.14 o                         
   6   5   2        496.88        491.90        23.05 o                         
   7   5   2         63.51         75.94         9.07 o                         
   8   5   2        509.46        489.02        12.59 o                         
   9   5   2        157.42        141.77         6.36 o                         
  10   5   2         44.92         34.76         4.36 o                         
  11   5   2        145.41        150.97         7.07 o                         
  12   5   2        798.79        831.91        17.30 o                         
  13   5   2        386.71        387.22        10.19 o                         
  14   5   2        247.83        250.24         9.86 o                         
  15   5   2        302.77        302.43        15.21 o                         
  16   5   2         17.67          7.67         3.94 o                         
  17   5   2         68.03         66.92         6.99 o                         
  18   5   2          6.87          1.21         3.90 o                         
  19   5   2         12.92         16.16         5.67 o                         
  20   5   2        137.92        143.58        10.96 o                         
 -19   6   2          2.20         -1.15         3.30 o                         
 -18   6   2          7.16          1.69         2.87 o                         
 -17   6   2        206.42        219.13         7.90 o                         
 -16   6   2         12.23          9.65         3.12 o                         
 -15   6   2          4.11          0.97         2.80 o                         
 -14   6   2          0.18         -1.66         3.82 o                         
 -13   6   2          2.49          0.33         3.30 o                         
 -12   6   2         14.76          5.97         5.38 o                         
 -11   6   2        121.46        137.48         7.76 o                         
 -10   6   2         23.20         29.72         4.58 o                         
  -9   6   2        675.53        685.07        18.05 o                         
  -8   6   2        904.18        842.96        21.34 o                         
  -7   6   2        168.95        159.36         6.96 o                         
  -6   6   2        268.35        242.67        11.05 o                         
  -5   6   2        347.91        349.89        12.67 o                         
  -4   6   2         96.42         96.83         5.99 o                         
  -3   6   2          2.42          2.74         2.05 o                         
  -2   6   2        374.87        364.27         9.89 o                         
  -1   6   2        107.90        117.27         3.76 o                         
   0   6   2          0.54          0.46         1.26 o                         
   1   6   2         38.04         37.95         2.72 o                         
   2   6   2         56.30         69.17         9.82 o                         
   3   6   2        375.20        371.18        17.19 o                         
   4   6   2        588.04        604.08        26.83 o                         
   5   6   2        268.98        307.90        15.87 o                         
   6   6   2        524.41        455.98        16.13 o                         
   7   6   2        146.52        133.72         6.27 o                         
   8   6   2         89.72        108.14         8.65 o                         
   9   6   2         15.59         11.26         5.06 o                         
  10   6   2         15.79         21.20         5.89 o                         
  11   6   2         32.76         48.00         5.90 o                         
  12   6   2        109.81        113.74         6.84 o                         
  13   6   2        767.21        803.00        18.56 o                         
  14   6   2        560.90        602.71        17.50 o                         
  15   6   2        240.14        236.71         8.22 o                         
  16   6   2         28.77         37.08         5.04 o                         
  17   6   2         22.57         19.53         7.19 o                         
  18   6   2          0.29          3.57         3.04 o                         
  19   6   2          2.34         -0.76         4.91 o                         
 -19   7   2          4.07         -1.35         2.99 o                         
 -18   7   2          0.22         -1.37         2.91 o                         
 -17   7   2         14.60          7.63         7.73 o                         
 -16   7   2        134.88        124.82         5.57 o                         
 -15   7   2         46.95         62.08         7.83 o                         
 -14   7   2         11.78          8.25         2.78 o                         
 -13   7   2         20.25         14.13         3.62 o                         
 -12   7   2         21.48         20.59         4.08 o                         
 -11   7   2         62.29         70.87         5.88 o                         
 -10   7   2        517.12        529.24        12.09 o                         
  -9   7   2        323.56        346.51         9.22 o                         
  -8   7   2          4.14          1.75         2.87 o                         
  -7   7   2         30.24         32.38         5.73 o                         
  -6   7   2          0.04         -1.34         2.57 o                         
  -5   7   2         24.16         20.85         3.45 o                         
  -4   7   2        108.11        123.64         7.23 o                         
  -3   7   2        330.26        302.14        13.02 o                         
  -2   7   2        510.48        494.64        16.72 o                         
  -1   7   2          7.90          9.64         3.04 o                         
   0   7   2        619.39        579.47        14.54 o                         
   1   7   2        383.09        375.13        13.18 o                         
   2   7   2         37.71         48.24         6.70 o                         
   3   7   2        416.29        418.22        13.11 o                         
   4   7   2        239.77        265.70         7.26 o                         
   5   7   2         49.88         43.79         5.86 o                         
   6   7   2        552.98        543.53        11.10 o                         
   7   7   2          1.33          2.28         3.59 o                         
   8   7   2          0.09          4.08         3.39 o                         
   9   7   2         51.35         52.99         4.82 o                         
  10   7   2        121.33        128.59         6.51 o                         
  11   7   2         16.70         21.11         5.40 o                         
  12   7   2         94.83         99.88         7.21 o                         
  13   7   2        436.04        450.66        13.52 o                         
  14   7   2        513.16        538.06        13.45 o                         
  15   7   2        135.05        140.18         7.80 o                         
  16   7   2          0.28          3.39         2.96 o                         
  17   7   2         52.21         56.29         6.65 o                         
  18   7   2         57.44         68.65         6.51 o                         
  19   7   2         67.11         70.28         8.69 o                         
 -18   8   2         61.33         64.60         6.08 o                         
 -17   8   2         70.46         79.94        11.09 o                         
 -16   8   2         30.59         30.59         6.04 o                         
 -15   8   2         30.19         31.09         4.18 o                         
 -14   8   2          1.62         -0.04         3.12 o                         
 -13   8   2        115.18        127.51         9.65 o                         
 -12   8   2         21.41         10.34         3.28 o                         
 -11   8   2          1.59         -0.14         3.77 o                         
 -10   8   2        230.67        232.71         8.39 o                         
  -9   8   2         53.31         59.46         5.72 o                         
  -8   8   2         47.94         46.75         6.42 o                         
  -7   8   2        216.23        211.74         6.99 o                         
  -6   8   2         35.61         31.36         3.63 o                         
  -5   8   2        107.88        113.00         6.70 o                         
  -4   8   2        210.09        187.68         6.89 o                         
  -3   8   2        126.44        119.43         5.85 o                         
  -2   8   2        362.07        355.29         9.79 o                         
  -1   8   2         56.01         73.43         5.94 o                         
   0   8   2        215.72        196.03         6.84 o                         
   1   8   2          0.11          1.07         2.25 o                         
   2   8   2        227.14        243.63         6.71 o                         
   3   8   2        802.10        784.97        16.10 o                         
   4   8   2        403.50        402.33        10.04 o                         
   5   8   2        832.54        892.33        17.94 o                         
   6   8   2         10.00         10.38         3.42 o                         
   7   8   2        163.76        190.43         7.01 o                         
   8   8   2         15.18         11.27         3.39 o                         
   9   8   2          1.54          3.89         2.77 o                         
  10   8   2         12.21          7.54         2.95 o                         
  11   8   2         94.95        108.54         7.42 o                         
  12   8   2        164.33        167.82         8.89 o                         
  13   8   2        129.74        142.15         6.59 o                         
  14   8   2         36.25         45.12         5.73 o                         
  15   8   2          0.68          8.72         8.11 o                         
  16   8   2          0.80          7.30         6.17 o                         
  17   8   2         10.49          2.21         5.71 o                         
  18   8   2          3.64         -3.20         4.16 o                         
 -17   9   2          4.44          8.06        11.34 o                         
 -16   9   2        163.71        161.12        14.20 o                         
 -15   9   2         25.99         35.93         6.81 o                         
 -14   9   2          1.33         -2.46         2.75 o                         
 -13   9   2          7.69          5.80         3.20 o                         
 -12   9   2          7.99          9.52         4.56 o                         
 -11   9   2          0.40          2.01         3.04 o                         
 -10   9   2          3.17          1.32         3.10 o                         
  -9   9   2         47.32         69.40         5.91 o                         
  -8   9   2        494.10        490.27        10.78 o                         
  -7   9   2         81.34         92.14         5.75 o                         
  -6   9   2        581.84        583.43        12.20 o                         
  -5   9   2        151.50        141.96         5.98 o                         
  -4   9   2        426.12        437.54        11.36 o                         
  -3   9   2         37.01         43.92         4.96 o                         
  -2   9   2        492.06        512.67        11.28 o                         
  -1   9   2        134.13        138.45         6.72 o                         
   0   9   2        155.91        143.49         5.44 o                         
   1   9   2          0.88          1.57         2.35 o                         
   2   9   2         16.71         27.41         3.29 o                         
   3   9   2         72.23         62.05         4.66 o                         
   4   9   2          3.06          3.12         2.81 o                         
   5   9   2        750.44        733.70        15.31 o                         
   6   9   2         31.31         49.03         5.85 o                         
   7   9   2         54.85         76.11         6.50 o                         
   8   9   2        410.55        393.20         9.89 o                         
   9   9   2          0.90          8.10         3.54 o                         
  10   9   2        147.62        144.79         8.57 o                         
  11   9   2         27.22         41.74         8.27 o                         
  12   9   2        104.81        133.18         9.13 o                         
  13   9   2        143.61        144.01        13.46 o                         
  14   9   2        303.90        307.51         9.88 o                         
  15   9   2        106.02        102.36         6.30 o                         
  16   9   2          1.22          4.72         2.97 o                         
  17   9   2          0.12         -2.27         4.16 o                         
 -16  10   2         43.30         64.99        10.20 o                         
 -15  10   2          3.24          1.44         5.00 o                         
 -14  10   2          6.27          6.22         2.78 o                         
 -13  10   2         44.55         39.42         5.04 o                         
 -12  10   2          1.99         -0.37         2.81 o                         
 -11  10   2         12.95         32.58         8.51 o                         
 -10  10   2         24.34         26.38         4.20 o                         
  -9  10   2        108.62        122.64         6.34 o                         
  -8  10   2        227.86        213.99         7.71 o                         
  -7  10   2        244.97        237.77         8.64 o                         
  -6  10   2         20.09         25.86         3.85 o                         
  -5  10   2        148.92        143.47         6.41 o                         
  -4  10   2          6.13          6.17         4.96 o                         
  -3  10   2        132.59        132.23         6.37 o                         
  -2  10   2          5.19          7.87         4.20 o                         
  -1  10   2        290.76        270.96         9.11 o                         
   0  10   2          1.52          2.12         2.30 o                         
   1  10   2        622.37        615.95        11.29 o                         
   2  10   2         43.54         47.91         4.28 o                         
   3  10   2        490.51        487.20        10.28 o                         
   4  10   2        453.25        469.53         9.86 o                         
   5  10   2        229.62        270.53         7.03 o                         
   6  10   2          5.01          2.85         2.46 o                         
   7  10   2          0.59          5.69         4.72 o                         
   8  10   2         76.32         82.30         6.62 o                         
   9  10   2         29.73         41.17         8.80 o                         
  10  10   2          1.21         -2.52         3.49 o                         
  11  10   2         92.29        110.53         7.01 o                         
  12  10   2        337.07        347.66        11.24 o                         
  13  10   2        507.69        536.22        14.76 o                         
  14  10   2        415.61        422.65        11.92 o                         
  15  10   2        204.28        199.96         7.10 o                         
  16  10   2          8.78          3.79         3.83 o                         
 -15  11   2         15.07         30.60        12.47 o                         
 -14  11   2          6.78          0.47         3.54 o                         
 -13  11   2         22.58         20.96         3.46 o                         
 -12  11   2         40.99         48.37         6.88 o                         
 -11  11   2         82.74         86.66         5.57 o                         
 -10  11   2         35.95         30.37         7.35 o                         
  -9  11   2         30.76         37.24         5.27 o                         
  -8  11   2         92.36         79.70         6.40 o                         
  -7  11   2         94.91        112.21         7.18 o                         
  -6  11   2         18.16         11.08         3.14 o                         
  -5  11   2          0.10          1.64         3.02 o                         
  -4  11   2         19.85         15.68         3.76 o                         
  -3  11   2          5.16          7.28         3.93 o                         
  -2  11   2        219.50        239.51         8.01 o                         
  -1  11   2         82.53         85.49         5.75 o                         
   0  11   2        298.00        311.07         8.20 o                         
   1  11   2          2.63          3.89         2.67 o                         
   2  11   2        124.49        123.15         5.63 o                         
   3  11   2        117.30        130.12         6.50 o                         
   4  11   2        163.38        168.89         6.73 o                         
   5  11   2         11.31          7.10         3.70 o                         
   6  11   2         11.04         31.04         4.60 o                         
   7  11   2          2.26          1.53         3.44 o                         
   8  11   2         16.83         13.55         3.11 o                         
   9  11   2          7.51          5.48         2.74 o                         
  10  11   2        115.42         91.87         9.69 o                         
  11  11   2         21.33         31.02         5.65 o                         
  12  11   2         97.99         92.90         5.41 o                         
  13  11   2         71.29         81.28         5.24 o                         
  14  11   2         88.01         87.50         5.07 o                         
  15  11   2         44.18         49.16         6.07 o                         
 -14  12   2          3.86          6.05         5.67 o                         
 -13  12   2         27.76         14.74         5.67 o                         
 -12  12   2          1.70          6.21         8.30 o                         
 -11  12   2         17.11         13.88         6.44 o                         
 -10  12   2        124.90        118.26        12.11 o                         
  -9  12   2        198.65        175.65         9.74 o                         
  -8  12   2        207.48        199.34         7.45 o                         
  -7  12   2         83.18         87.64         6.65 o                         
  -6  12   2         33.89         38.56         8.83 o                         
  -5  12   2        206.69        219.37         7.22 o                         
  -4  12   2          2.08          0.07         3.17 o                         
  -3  12   2         51.94         59.03         6.76 o                         
  -2  12   2         69.18         68.63         5.89 o                         
  -1  12   2        270.90        263.82         8.76 o                         
   0  12   2         82.01         99.32         8.72 o                         
   1  12   2         21.61         19.88         3.27 o                         
   2  12   2         86.03         71.55         6.56 o                         
   3  12   2         11.39          9.57         2.76 o                         
   4  12   2         18.95         17.73         5.25 o                         
   5  12   2         42.25         42.84         4.67 o                         
   6  12   2        145.53        151.01         8.34 o                         
   7  12   2          5.70         -0.47         2.75 o                         
   8  12   2          8.51          3.13         2.74 o                         
   9  12   2          1.60         -2.56         2.73 o                         
  10  12   2        210.29        210.82         7.09 o                         
  11  12   2          9.95          5.15         2.74 o                         
  12  12   2          0.75         -0.75         2.82 o                         
  13  12   2         13.96          8.80         2.54 o                         
  14  12   2          5.68          3.57         3.16 o                         
 -12  13   2         58.10         45.34         8.69 o                         
 -11  13   2          6.36          9.07         4.91 o                         
 -10  13   2          5.80         -3.64         3.64 o                         
  -9  13   2         55.52         58.12         7.73 o                         
  -8  13   2        102.31        115.05         9.04 o                         
  -7  13   2          0.16          2.97         3.53 o                         
  -6  13   2        105.07        110.20         6.09 o                         
  -5  13   2          3.39         -2.00         2.84 o                         
  -4  13   2        317.93        318.50         9.33 o                         
  -3  13   2        125.66        130.01         7.00 o                         
  -2  13   2         55.14         64.82         5.31 o                         
  -1  13   2         40.55         31.27         4.42 o                         
   0  13   2        112.00        114.92        10.53 o                         
   1  13   2         13.41         11.61         4.82 o                         
   2  13   2        119.69        116.99         6.54 o                         
   3  13   2          3.90          1.23         4.37 o                         
   4  13   2         73.31         79.98         5.80 o                         
   5  13   2        260.39        261.72         8.06 o                         
   6  13   2         14.66         13.37         3.04 o                         
   7  13   2          0.31          1.09         2.89 o                         
   8  13   2         70.08         71.75         5.26 o                         
   9  13   2         45.56         55.10         5.35 o                         
  10  13   2         15.13         14.44         3.72 o                         
  11  13   2         77.86         91.55         5.37 o                         
  12  13   2         70.22         61.93         4.57 o                         
 -10  14   2         29.15         35.89         7.93 o                         
  -9  14   2        117.38        117.51         9.82 o                         
  -8  14   2        269.24        261.25        30.04 o                         
  -7  14   2         36.75         42.41         6.62 o                         
  -6  14   2          0.00          6.39         3.26 o                         
  -5  14   2         87.16         77.21         5.58 o                         
  -4  14   2        105.03        118.52         5.80 o                         
  -3  14   2          5.98          2.94         2.91 o                         
  -2  14   2          0.14          1.12         2.73 o                         
  -1  14   2         10.40          2.16         3.19 o                         
   0  14   2        117.58        122.84         8.99 o                         
   1  14   2          7.03          5.57         3.11 o                         
   2  14   2         33.49         22.41         5.67 o                         
   3  14   2         30.75         29.24         4.06 o                         
   4  14   2        164.14        156.05         6.17 o                         
   5  14   2         52.62         49.51         4.87 o                         
   6  14   2         72.52         67.14         4.98 o                         
   7  14   2        108.46         94.87         4.95 o                         
   8  14   2         43.10         42.77         4.93 o                         
   9  14   2          4.41          3.62         2.73 o                         
  10  14   2          0.02         -2.74         2.74 o                         
  -7  15   2          6.27          4.16         4.53 o                         
  -6  15   2        100.82         75.07         6.72 o                         
  -5  15   2         48.31         58.56         6.95 o                         
  -4  15   2         12.56          7.72         2.82 o                         
  -3  15   2         70.71         65.51         7.16 o                         
  -2  15   2        266.78        241.46         8.08 o                         
  -1  15   2        274.75        248.10         8.29 o                         
   0  15   2        142.49        140.46         6.49 o                         
   1  15   2        126.01        115.69         6.12 o                         
   2  15   2         39.18         28.09         4.23 o                         
   3  15   2          1.26          0.25         2.87 o                         
   4  15   2          3.87          8.57         2.81 o                         
   5  15   2         47.58         41.88         5.53 o                         
   6  15   2         12.93         31.53         6.42 o                         
   7  15   2         10.83         15.98         6.17 o                         
  -2  16   2         45.65         19.27         7.18 o                         
  -1  16   2        166.65        135.67         6.78 o                         
   0  16   2        141.21        126.34         6.54 o                         
   1  16   2         89.84         67.27         5.74 o                         
   2  16   2         53.34         50.77         7.37 o                         
 -20   1   3          5.14          1.51         8.31 o                         
 -19   1   3          6.56         11.67         7.47 o                         
 -18   1   3          0.01          5.46         2.78 o                         
 -17   1   3         46.95         40.79         5.77 o                         
 -16   1   3         12.66          4.34         3.41 o                         
 -15   1   3         31.71         29.02         4.25 o                         
 -14   1   3         22.97         44.62         5.24 o                         
 -13   1   3          0.05          2.32         3.32 o                         
 -12   1   3         56.02         63.28         5.97 o                         
 -11   1   3         14.46         20.44         6.01 o                         
 -10   1   3         92.47         78.66         6.27 o                         
  -9   1   3        123.29        134.27         6.97 o                         
  -8   1   3        139.65        139.66         6.50 o                         
  -7   1   3          1.70          3.24         1.91 o                         
  -6   1   3         83.29         73.61         3.01 o                         
  -5   1   3        157.00        144.45         4.36 o                         
  -4   1   3         79.41         83.60         2.82 o                         
  -3   1   3       3222.99       3152.39        62.06 o                         
  -2   1   3        426.27        394.22         8.41 o                         
  -1   1   3        117.56        115.83         4.04 o                         
   0   1   3       2688.09       2695.14        53.09 o                         
   1   1   3        248.01        270.87         6.05 o                         
   2   1   3          0.04          0.42         1.18 o                         
   3   1   3        810.63        903.68        26.05 o                         
   4   1   3          0.02          0.34         1.22 o                         
   5   1   3        209.41        214.15         8.42 o                         
   6   1   3         17.84         19.45         2.48 o                         
   7   1   3        357.67        380.57        11.47 o                         
   8   1   3        124.36        122.48         6.73 o                         
   9   1   3         18.40         25.38         4.61 o                         
  10   1   3        159.33        156.77         8.66 o                         
  11   1   3        506.37        524.36        15.85 o                         
  12   1   3         39.04         39.77         6.88 o                         
  13   1   3        622.80        669.49        22.98 o                         
  14   1   3        844.01        835.20        22.54 o                         
  15   1   3        186.32        179.17         9.40 o                         
  16   1   3          1.09          1.96         5.26 o                         
  17   1   3        128.53        132.93         9.41 o                         
  18   1   3         14.24          8.80         5.44 o                         
  19   1   3         39.30         17.55         5.90 o                         
 -19   2   3         13.74         11.61         3.94 o                         
 -18   2   3         23.73         14.10         4.04 o                         
 -17   2   3         20.52         10.30         5.36 o                         
 -16   2   3          8.23          5.82         3.52 o                         
 -15   2   3        295.67        311.33         9.87 o                         
 -14   2   3          0.03         26.17         5.97 o                         
 -13   2   3         75.12         85.22         5.80 o                         
 -12   2   3         13.13          9.13         3.44 o                         
 -11   2   3         48.98         53.46         6.20 o                         
 -10   2   3         36.00         37.33         4.11 o                         
  -9   2   3         17.59         26.89         3.26 o                         
  -8   2   3          0.04         -1.18         2.63 o                         
  -7   2   3        448.14        433.48        10.59 o                         
  -6   2   3         42.37         22.31         2.98 o                         
  -5   2   3        340.26        363.13         7.36 o                         
  -4   2   3        964.65        974.46        17.77 o                         
  -3   2   3        913.27        853.64        17.47 o                         
  -2   2   3       1522.47       1522.98        30.41 o                         
  -1   2   3       4688.92       4624.43        90.63 o                         
   0   2   3        518.02        475.70        11.56 o                         
   1   2   3          8.35          8.95         1.67 o                         
   2   2   3         75.37         88.31         3.12 o                         
   3   2   3          1.69          0.67         1.31 o                         
   4   2   3       1942.07       2024.10        40.57 o                         
   5   2   3       2112.82       2229.90        50.45 o                         
   6   2   3       5464.18       5737.80       122.09 o                         
   7   2   3       2443.83       2508.69        62.74 o                         
   8   2   3        435.87        431.39        10.93 o                         
   9   2   3         68.58         37.45         6.91 o                         
  10   2   3         40.26         29.84         4.73 o                         
  11   2   3        892.76        897.27        18.79 o                         
  12   2   3       1746.73       1644.95        34.85 o                         
  13   2   3       1516.70       1483.45        31.88 o                         
  14   2   3       1847.14       1888.90        40.35 o                         
  15   2   3       1612.59       1529.55        46.27 o                         
  16   2   3        268.88        250.06        16.74 o                         
  17   2   3         55.73         53.43         8.68 o                         
  18   2   3        135.51        131.26        18.70 o                         
  19   2   3         68.08        101.26        12.09 o                         
 -20   3   3          1.26          2.00         3.60 o                         
 -19   3   3         74.05         89.58         5.51 o                         
 -18   3   3         41.33         50.97         8.15 o                         
 -17   3   3          4.85         -2.22         3.65 o                         
 -16   3   3        163.39        158.05         8.72 o                         
 -15   3   3         11.75          8.87         3.91 o                         
 -14   3   3         13.65         23.81         5.03 o                         
 -13   3   3         90.64        104.00         7.12 o                         
 -12   3   3         62.65         58.98         7.69 o                         
 -11   3   3        509.74        480.42        11.37 o                         
 -10   3   3         28.85         27.53         4.32 o                         
  -9   3   3          4.02          0.85         4.96 o                         
  -8   3   3         47.64         39.09         4.61 o                         
  -7   3   3        179.88        159.64         5.14 o                         
  -6   3   3        235.60        242.48         6.28 o                         
  -5   3   3        285.38        281.88         6.79 o                         
  -4   3   3        624.91        631.83        11.96 o                         
  -3   3   3        402.22        436.32         8.48 o                         
  -2   3   3       1038.45       1013.32        21.00 o                         
  -1   3   3          0.90          1.94         1.53 o                         
   0   3   3        855.99        794.85        21.76 o                         
   1   3   3        244.95        227.52         6.18 o                         
   2   3   3         63.28         51.51         2.66 o                         
   3   3   3        134.66        141.30         3.73 o                         
   4   3   3        511.50        502.03        11.12 o                         
   5   3   3        375.35        372.86        10.08 o                         
   6   3   3         29.48         27.59         3.11 o                         
   7   3   3         48.83         59.92         4.80 o                         
   8   3   3        107.47        107.12        10.37 o                         
   9   3   3        267.99        231.80        10.21 o                         
  10   3   3         89.93         70.92         5.59 o                         
  11   3   3         10.81          6.55         3.63 o                         
  12   3   3         56.74         60.97         7.09 o                         
  13   3   3         83.88         88.04         8.05 o                         
  14   3   3          3.41         14.91         8.23 o                         
  15   3   3          4.28          7.89         4.11 o                         
  16   3   3         94.47         91.08         8.71 o                         
  17   3   3         46.42        103.42        12.85 o                         
  18   3   3         33.16         49.12        10.71 o                         
  19   3   3          0.00          3.40         6.42 o                         
 -20   4   3         14.28          6.10         2.63 o                         
 -19   4   3         50.92         59.38         4.54 o                         
 -18   4   3          5.47          8.43         5.64 o                         
 -17   4   3         78.60         99.97         7.14 o                         
 -16   4   3          1.20          6.50         6.81 o                         
 -15   4   3          0.88          2.57         4.64 o                         
 -14   4   3         32.70         35.84         5.21 o                         
 -13   4   3          0.53         -3.14         3.14 o                         
 -12   4   3        221.15        220.89         8.07 o                         
 -11   4   3         50.30         60.32         5.95 o                         
 -10   4   3         21.79         18.23         7.85 o                         
  -9   4   3       1151.59       1017.03        26.53 o                         
  -8   4   3        362.96        346.65        11.88 o                         
  -7   4   3        134.44        126.95         9.45 o                         
  -6   4   3        637.21        583.76        21.75 o                         
  -5   4   3        982.43        943.34        19.60 o                         
  -4   4   3        197.78        189.19         5.86 o                         
  -3   4   3       1717.57       1827.65        36.60 o                         
  -2   4   3         82.02         68.98         2.91 o                         
  -1   4   3        703.03        687.68        14.40 o                         
   0   4   3          3.04          5.51         2.24 o                         
   1   4   3        276.16        265.23         6.44 o                         
   2   4   3          0.06         -0.32         1.47 o                         
   3   4   3        120.70        128.56         4.17 o                         
   4   4   3       1003.58       1018.68        24.42 o                         
   5   4   3        188.50        185.72         6.37 o                         
   6   4   3        325.28        337.38         8.61 o                         
   7   4   3         13.81         20.54         4.44 o                         
   8   4   3         34.41         38.31         4.36 o                         
   9   4   3        169.63        162.14         9.21 o                         
  10   4   3        124.17        118.57        11.59 o                         
  11   4   3          0.38         -2.08         3.52 o                         
  12   4   3        241.57        243.34         9.94 o                         
  13   4   3        121.42        122.26         7.28 o                         
  14   4   3        158.32        191.23        13.97 o                         
  15   4   3         22.64         13.22         8.69 o                         
  16   4   3         13.74         41.23        10.13 o                         
  17   4   3         57.55         71.08         8.07 o                         
  18   4   3         57.63         46.97         7.72 o                         
  19   4   3         11.73         24.56         9.45 o                         
 -19   5   3         27.77         31.85         3.91 o                         
 -18   5   3         20.22         30.25         4.85 o                         
 -17   5   3         79.77         85.28         5.81 o                         
 -16   5   3         32.98         14.00         4.18 o                         
 -15   5   3        116.30        110.61        13.83 o                         
 -14   5   3          0.46          4.53         7.18 o                         
 -13   5   3          9.31          8.00         3.72 o                         
 -12   5   3         92.67         98.78        11.51 o                         
 -11   5   3        766.24        759.59        17.41 o                         
 -10   5   3        111.49        120.53         6.63 o                         
  -9   5   3          3.11         11.11         3.68 o                         
  -8   5   3        487.69        483.09        15.48 o                         
  -7   5   3        133.69        127.87         8.30 o                         
  -6   5   3          6.28          4.53         3.02 o                         
  -5   5   3         46.95         21.54         5.29 o                         
  -4   5   3        765.34        756.87        22.42 o                         
  -3   5   3       2942.86       3023.87        69.22 o                         
  -2   5   3          3.89          5.21         1.73 o                         
  -1   5   3          2.65          2.44         1.43 o                         
   0   5   3         20.60         18.39         2.13 o                         
   1   5   3          7.74          9.10         2.67 o                         
   2   5   3          4.68          6.56         3.49 o                         
   3   5   3         27.78         18.30         3.54 o                         
   4   5   3          9.81         12.95         4.53 o                         
   5   5   3        482.43        455.37        12.81 o                         
   6   5   3         59.51         58.46         5.67 o                         
   7   5   3        155.83        162.90         9.07 o                         
   8   5   3          4.82          8.37         2.84 o                         
   9   5   3         97.42         91.96         5.75 o                         
  10   5   3         22.41         21.95         3.93 o                         
  11   5   3          9.19         13.13         3.57 o                         
  12   5   3          6.77         16.63         4.08 o                         
  13   5   3        152.14        165.87         7.51 o                         
  14   5   3       1715.53       1893.64        67.62 o                         
  15   5   3        367.83        418.78        15.98 o                         
  16   5   3          3.56          5.56         3.35 o                         
  17   5   3         20.43         26.46         5.13 o                         
  18   5   3          9.27         41.56        11.71 o                         
  19   5   3          8.39          0.38         8.31 o                         
 -19   6   3          0.06         -0.39         2.40 o                         
 -18   6   3         55.22         59.90         5.00 o                         
 -17   6   3         60.17         51.92         5.26 o                         
 -16   6   3          0.00          3.08         3.22 o                         
 -15   6   3        274.09        285.26        10.82 o                         
 -14   6   3         55.50         51.31         6.44 o                         
 -13   6   3          0.23          4.11         3.49 o                         
 -12   6   3        365.59        371.69        11.14 o                         
 -11   6   3         28.92         21.82         4.12 o                         
 -10   6   3        653.27        647.07        17.10 o                         
  -9   6   3          4.37          7.15         4.87 o                         
  -8   6   3        118.16        116.95         5.89 o                         
  -7   6   3        266.82        267.09         9.79 o                         
  -6   6   3        398.40        387.67        11.40 o                         
  -5   6   3        867.32        891.58        40.43 o                         
  -4   6   3         21.06          7.47         4.40 o                         
  -3   6   3         40.17         54.41         6.42 o                         
  -2   6   3       1146.17       1161.40        27.62 o                         
  -1   6   3        519.99        505.74        13.45 o                         
   0   6   3        618.69        577.85        11.51 o                         
   1   6   3          6.61          9.19         2.54 o                         
   2   6   3        276.92        290.59        29.09 o                         
   3   6   3          3.24         -3.33         3.33 o                         
   4   6   3        235.47        249.30         7.12 o                         
   5   6   3       2473.78       2566.76        46.60 o                         
   6   6   3       2360.69       2500.96        41.49 o                         
   7   6   3        174.81        182.35         6.17 o                         
   8   6   3         57.58         53.20         5.08 o                         
   9   6   3         30.00         32.63         5.54 o                         
  10   6   3         27.38         25.39         5.51 o                         
  11   6   3        423.81        451.21        12.72 o                         
  12   6   3        606.97        644.58        16.01 o                         
  13   6   3       1805.09       1928.87        50.77 o                         
  14   6   3       1241.57       1365.32        29.09 o                         
  15   6   3         33.93         32.50         4.23 o                         
  16   6   3        210.17        215.13         7.47 o                         
  17   6   3         33.48         31.92         4.97 o                         
  18   6   3          6.57         39.29        13.98 o                         
 -18   7   3         50.87         42.66         7.37 o                         
 -17   7   3          0.92         -3.66         4.03 o                         
 -16   7   3         80.79         93.06         6.72 o                         
 -15   7   3         14.60         14.55         3.36 o                         
 -14   7   3          0.11          4.65         5.16 o                         
 -13   7   3         44.24         51.44         5.03 o                         
 -12   7   3        110.33        115.25         5.96 o                         
 -11   7   3          0.28          5.18         3.05 o                         
 -10   7   3        847.45        872.29        17.80 o                         
  -9   7   3        290.52        300.67         8.70 o                         
  -8   7   3         87.42         88.53         6.22 o                         
  -7   7   3         43.32         55.46         5.26 o                         
  -6   7   3        110.46        104.80        10.48 o                         
  -5   7   3        155.74        146.44         6.41 o                         
  -4   7   3        111.02        103.68         5.94 o                         
  -3   7   3        541.77        524.07        12.87 o                         
  -2   7   3       3265.89       3165.65        51.85 o                         
  -1   7   3        210.69        214.96         6.04 o                         
   0   7   3        105.23         84.96         4.17 o                         
   1   7   3         67.81         62.86         4.84 o                         
   2   7   3          0.15         -0.93         2.12 o                         
   3   7   3         98.17         96.98         5.37 o                         
   4   7   3        153.56        141.81         6.07 o                         
   5   7   3          1.18          0.11         2.76 o                         
   6   7   3        612.96        654.31        13.99 o                         
   7   7   3         45.11         42.17         4.84 o                         
   8   7   3        180.52        170.79         7.80 o                         
   9   7   3         13.00         22.12         4.76 o                         
  10   7   3         17.94         19.94         4.04 o                         
  11   7   3         63.57         61.40         5.61 o                         
  12   7   3         32.31         33.80         5.51 o                         
  13   7   3        318.55        351.95        10.00 o                         
  14   7   3         21.22         25.44         6.82 o                         
  15   7   3         18.03         10.42         4.13 o                         
  16   7   3         20.04         11.18         8.25 o                         
  17   7   3          6.58         -0.33         3.61 o                         
 -18   8   3         21.68         26.83         7.18 o                         
 -17   8   3         22.25         19.30         7.18 o                         
 -16   8   3         30.04         28.27         4.75 o                         
 -15   8   3          4.92          2.99         3.25 o                         
 -14   8   3        113.18        121.13         6.50 o                         
 -13   8   3          0.07          5.35         3.30 o                         
 -12   8   3         29.72         30.84         4.68 o                         
 -11   8   3        211.78        208.48        10.95 o                         
 -10   8   3        258.14        273.25         8.11 o                         
  -9   8   3         26.24         17.80         3.39 o                         
  -8   8   3         49.16         44.43         5.45 o                         
  -7   8   3         60.59         61.55         8.45 o                         
  -6   8   3         47.29         58.75         5.15 o                         
  -5   8   3        389.77        384.72         9.08 o                         
  -4   8   3         14.89          9.94         2.74 o                         
  -3   8   3         41.56         44.57         4.84 o                         
  -2   8   3         25.42         23.73         3.03 o                         
  -1   8   3        798.96        751.58        15.29 o                         
   0   8   3         11.38         15.64         2.66 o                         
   1   8   3        231.05        237.12         6.78 o                         
   2   8   3        461.29        450.75         9.70 o                         
   3   8   3        156.85        151.30         5.58 o                         
   4   8   3        322.32        337.33         8.98 o                         
   5   8   3        160.36        170.96         9.01 o                         
   6   8   3         29.39         21.94         4.39 o                         
   7   8   3        139.92        117.49         6.03 o                         
   8   8   3         16.58         12.32         3.23 o                         
   9   8   3        453.00        457.80        10.95 o                         
  10   8   3         18.92         15.55         4.14 o                         
  11   8   3          4.73          6.10         4.42 o                         
  12   8   3         99.84         77.79         9.52 o                         
  13   8   3          1.85          4.16         4.18 o                         
  14   8   3          0.34         -1.24         3.48 o                         
  15   8   3         17.68         15.14         7.49 o                         
  16   8   3         77.17         77.52         5.77 o                         
  17   8   3         69.40         66.11         5.91 o                         
 -17   9   3          3.64          5.29         4.16 o                         
 -16   9   3         95.65         99.62         6.35 o                         
 -15   9   3         17.21          2.29         4.99 o                         
 -14   9   3          6.27          5.03         3.82 o                         
 -13   9   3        259.81        258.24         8.41 o                         
 -12   9   3        273.58        277.68        11.60 o                         
 -11   9   3         26.27         28.13         4.67 o                         
 -10   9   3         85.13         90.07         5.77 o                         
  -9   9   3         71.86         76.91         6.25 o                         
  -8   9   3        108.45        113.90         6.51 o                         
  -7   9   3        112.97        112.16         7.37 o                         
  -6   9   3         68.26         64.83         5.05 o                         
  -5   9   3         87.59        100.94         5.59 o                         
  -4   9   3        541.43        537.50        13.66 o                         
  -3   9   3        388.79        385.93        10.76 o                         
  -2   9   3        170.18        192.33         6.50 o                         
  -1   9   3          0.86          2.73         2.71 o                         
   0   9   3         39.90         33.35         6.63 o                         
   1   9   3        409.73        412.19         9.18 o                         
   2   9   3          7.34          5.52         2.25 o                         
   3   9   3         78.66         63.28         5.54 o                         
   4   9   3          0.19          4.35         2.31 o                         
   5   9   3         12.37         11.15         3.35 o                         
   6   9   3        185.59        190.26         6.68 o                         
   7   9   3         23.72         38.07         5.15 o                         
   8   9   3          5.82          2.92         2.98 o                         
   9   9   3         67.87         65.91         5.87 o                         
  10   9   3          0.05         -1.26         3.61 o                         
  11   9   3          0.25          6.05         3.33 o                         
  12   9   3         22.70         20.20         4.19 o                         
  13   9   3        315.75        318.17        10.25 o                         
  14   9   3        161.27        179.99         7.97 o                         
  15   9   3        214.06        233.99         8.16 o                         
  16   9   3        113.18        115.89         5.69 o                         
  17   9   3          3.45          5.86         6.61 o                         
 -16  10   3         25.28         26.07         8.69 o                         
 -15  10   3         48.13         27.58         6.42 o                         
 -14  10   3          5.88          2.60         3.94 o                         
 -13  10   3          0.29          3.96         3.33 o                         
 -12  10   3         61.29         63.93         5.78 o                         
 -11  10   3        122.89        126.69         5.74 o                         
 -10  10   3        186.37        211.08         7.39 o                         
  -9  10   3        385.76        382.59        10.52 o                         
  -8  10   3         79.64         95.01         5.81 o                         
  -7  10   3         28.73         14.44         4.56 o                         
  -6  10   3        226.46        231.49         9.89 o                         
  -5  10   3        881.55        918.20        20.68 o                         
  -4  10   3          0.02          4.20         2.90 o                         
  -3  10   3         32.13         28.33         3.70 o                         
  -2  10   3         43.32         51.87         4.11 o                         
  -1  10   3        243.67        232.60         6.52 o                         
   0  10   3          0.02          3.52         2.41 o                         
   1  10   3          0.02         -2.04         2.37 o                         
   2  10   3          6.65          6.62         2.44 o                         
   3  10   3         35.21         29.37         3.88 o                         
   4  10   3        167.12        161.94         5.79 o                         
   5  10   3         96.86        102.05         5.01 o                         
   6  10   3        262.06        285.91         7.34 o                         
   7  10   3        350.87        363.01         8.37 o                         
   8  10   3         92.26         94.25         6.25 o                         
   9  10   3         81.73         86.41         5.43 o                         
  10  10   3         26.82         31.54         5.95 o                         
  11  10   3         92.75         93.68         6.73 o                         
  12  10   3        248.49        244.83         8.72 o                         
  13  10   3        107.52        104.88         6.91 o                         
  14  10   3        174.06        176.24         6.59 o                         
  15  10   3        179.22        188.13         8.00 o                         
  16  10   3         85.09         88.75         6.01 o                         
 -14  11   3         11.02         32.45        10.96 o                         
 -13  11   3        164.31        150.82        12.63 o                         
 -12  11   3        177.65        186.93         7.86 o                         
 -11  11   3        122.35        123.86         6.97 o                         
 -10  11   3         72.95         69.71         6.81 o                         
  -9  11   3         46.60         45.87         7.15 o                         
  -8  11   3         21.34         22.26         3.79 o                         
  -7  11   3          0.03          4.93         3.17 o                         
  -6  11   3         56.21         53.55         5.17 o                         
  -5  11   3         24.45         27.89         4.20 o                         
  -4  11   3          3.01          2.42         3.14 o                         
  -3  11   3        442.50        463.17        11.89 o                         
  -2  11   3        544.98        561.93        12.68 o                         
  -1  11   3         51.93         55.20         4.97 o                         
   0  11   3         95.79        105.35         6.34 o                         
   1  11   3         26.93         23.67         5.32 o                         
   2  11   3          0.64         -1.25         3.18 o                         
   3  11   3         44.76         40.47         3.90 o                         
   4  11   3          2.67          1.91         2.56 o                         
   5  11   3        310.87        332.75         7.83 o                         
   6  11   3        537.23        543.88        13.52 o                         
   7  11   3          3.18         -1.38         2.68 o                         
   8  11   3        430.18        419.87        12.16 o                         
   9  11   3         13.08         11.43         5.92 o                         
  10  11   3         44.63         48.94         5.54 o                         
  11  11   3          1.05          0.74         2.73 o                         
  12  11   3         24.99         17.35         3.00 o                         
  13  11   3         69.90         76.31         4.95 o                         
  14  11   3         76.03         67.61         5.39 o                         
 -13  12   3          0.28         -0.72         5.10 o                         
 -12  12   3         75.56         63.71         6.93 o                         
 -11  12   3         46.94         54.22         6.90 o                         
 -10  12   3         17.41         16.92         3.94 o                         
  -9  12   3          0.49         -1.27         3.26 o                         
  -8  12   3          2.12          7.05         3.13 o                         
  -7  12   3        142.95        153.05         9.55 o                         
  -6  12   3         62.80         81.13         9.29 o                         
  -5  12   3        226.98        249.34         7.31 o                         
  -4  12   3          4.65          3.69         2.87 o                         
  -3  12   3         28.52         26.82         3.72 o                         
  -2  12   3          8.07         11.95         4.48 o                         
  -1  12   3          5.99          3.97         2.79 o                         
   0  12   3         96.47         95.45         5.56 o                         
   1  12   3         43.57         56.22         4.92 o                         
   2  12   3        214.61        231.83         8.10 o                         
   3  12   3          4.23          4.98         2.72 o                         
   4  12   3          7.67          1.65         3.11 o                         
   5  12   3        107.64        123.55         8.20 o                         
   6  12   3          4.91          5.29         4.08 o                         
   7  12   3         57.82         48.28         5.13 o                         
   8  12   3          6.57          5.67         2.64 o                         
   9  12   3         76.05         70.23         5.08 o                         
  10  12   3         49.11         52.17         4.86 o                         
  11  12   3         32.65         22.04         3.31 o                         
  12  12   3         11.54          9.11         2.91 o                         
  13  12   3          0.44         -0.06         2.32 o                         
 -11  13   3        105.88        101.62        20.03 o                         
 -10  13   3        105.94        116.46         7.93 o                         
  -9  13   3         79.65         92.38         6.68 o                         
  -8  13   3          7.40          4.49         8.89 o                         
  -7  13   3          1.70          4.33         3.62 o                         
  -6  13   3          0.11         -1.79         3.38 o                         
  -5  13   3         58.33         62.77         5.67 o                         
  -4  13   3        181.53        172.05         6.01 o                         
  -3  13   3         70.68         68.72         5.00 o                         
  -2  13   3         58.58         56.18         5.36 o                         
  -1  13   3          5.92          5.19         2.74 o                         
   0  13   3         16.46         19.14         3.13 o                         
   1  13   3         11.40          8.55         2.76 o                         
   2  13   3        207.47        181.25         7.55 o                         
   3  13   3        163.49        162.36         5.83 o                         
   4  13   3          1.20          1.04         2.63 o                         
   5  13   3         18.27         13.94         3.63 o                         
   6  13   3         15.97         15.04         2.89 o                         
   7  13   3          3.59          5.69         2.60 o                         
   8  13   3         23.93         18.63         3.86 o                         
   9  13   3         37.38         42.22         5.09 o                         
  10  13   3          0.00          1.12         2.54 o                         
  11  13   3         25.50         22.51         4.33 o                         
  -9  14   3        306.12        270.63        10.70 o                         
  -8  14   3        134.80        129.44        22.10 o                         
  -7  14   3          4.44          5.53         3.17 o                         
  -6  14   3         39.94         29.03         6.08 o                         
  -5  14   3        314.25        305.37         9.38 o                         
  -4  14   3         24.37         21.72         3.59 o                         
  -3  14   3         53.81         58.40         6.77 o                         
  -2  14   3          2.89          2.17         2.89 o                         
  -1  14   3          5.86          5.15         2.55 o                         
   0  14   3          5.65          3.26         2.58 o                         
   1  14   3         12.68         14.90         3.66 o                         
   2  14   3          0.75         -1.77         3.33 o                         
   3  14   3          0.06          0.29         3.33 o                         
   4  14   3          1.27         -3.01         3.01 o                         
   5  14   3         10.12         11.15         3.07 o                         
   6  14   3         33.08         26.11         3.72 o                         
   7  14   3        312.77        285.00         7.95 o                         
   8  14   3         12.26         30.66         5.71 o                         
   9  14   3        151.80        145.11         5.31 o                         
  -6  15   3        107.51         98.99         9.07 o                         
  -5  15   3          6.49         10.69         6.26 o                         
  -4  15   3         13.22         26.71         8.52 o                         
  -3  15   3        262.93        251.96        11.13 o                         
  -2  15   3        205.66        191.71         6.42 o                         
  -1  15   3          0.70         -3.05         3.49 o                         
   0  15   3          0.01          3.40         2.62 o                         
   1  15   3          0.68         -0.31         2.54 o                         
   2  15   3         19.05         14.89         3.87 o                         
   3  15   3          0.00          1.42         2.83 o                         
   4  15   3         20.00         17.72         3.62 o                         
   5  15   3         41.03         38.88         5.36 o                         
   6  15   3         66.72         69.15         5.74 o                         
 -19   0   4          0.25         14.33        14.74 o                         
 -18   0   4          3.11          6.11         4.57 o                         
 -17   0   4          8.46          2.56         4.28 o                         
 -16   0   4         31.29         36.27        10.20 o                         
 -15   0   4          1.79          3.94         4.61 o                         
 -14   0   4         45.91         23.87         5.61 o                         
 -13   0   4        817.74        816.56        21.80 o                         
 -12   0   4         35.89         39.95         8.88 o                         
 -11   0   4        141.30        137.63        18.33 o                         
 -10   0   4         14.65         11.93         5.47 o                         
  -9   0   4          5.87         14.36         5.16 o                         
  -8   0   4        770.72        716.79        25.98 o                         
  -7   0   4        843.27        753.62        23.77 o                         
  -6   0   4          1.20          3.13         3.78 o                         
  -5   0   4        564.05        571.04        26.81 o                         
  -4   0   4       1542.93       1428.79        62.53 o                         
  -3   0   4       3690.87       3683.86       102.86 o                         
  -2   0   4       1123.70       1207.48        43.07 o                         
  -1   0   4       2381.34       2477.13        69.60 o                         
   0   0   4        663.81        738.09        43.07 o                         
   1   0   4       1806.90       1762.24        77.25 o                         
   2   0   4       5013.90       5235.52       205.88 o                         
   3   0   4         74.98         95.21         6.80 o                         
   4   0   4          7.06          4.16         3.02 o                         
   5   0   4        328.56        331.29        24.56 o                         
   6   0   4       1654.49       1641.03        47.55 o                         
   7   0   4       1102.62       1118.35        36.65 o                         
   8   0   4         99.98        101.94        13.61 o                         
   9   0   4        323.90        310.97        14.17 o                         
  10   0   4          1.26          5.44         4.90 o                         
  11   0   4        140.02        109.61        10.53 o                         
  12   0   4         24.84         21.67         6.13 o                         
  13   0   4        174.83        162.14        11.71 o                         
  14   0   4         21.84         11.71         7.56 o                         
  15   0   4          1.75          6.05         7.56 o                         
  16   0   4          8.39         -3.02         8.31 o                         
  17   0   4         23.48         27.20        10.96 o                         
  18   0   4        228.78        173.05        18.14 o                         
 -20   1   4          0.88         20.40         5.67 o                         
 -19   1   4          7.75          9.59         4.62 o                         
 -18   1   4          0.02          5.13         6.17 o                         
 -17   1   4         10.67          9.52         3.18 o                         
 -16   1   4          0.00         -1.32         3.16 o                         
 -15   1   4         15.56          7.46         2.99 o                         
 -14   1   4         55.60         54.45         6.60 o                         
 -13   1   4       1327.16       1354.52        34.51 o                         
 -12   1   4       1433.18       1460.33        27.84 o                         
 -11   1   4        738.42        744.57        15.54 o                         
 -10   1   4       1294.88       1246.04        24.02 o                         
  -9   1   4        676.37        637.95        13.75 o                         
  -8   1   4        201.35        180.17         6.96 o                         
  -7   1   4        258.79        250.39        10.53 o                         
  -6   1   4        341.43        342.73         9.02 o                         
  -5   1   4         46.78         53.64         5.07 o                         
  -4   1   4       2017.22       2105.65        59.16 o                         
  -3   1   4       1530.06       1598.55        41.01 o                         
  -2   1   4       3837.38       3902.50        68.91 o                         
  -1   1   4          0.97          2.86         1.28 o                         
   0   1   4        990.77        989.98        20.36 o                         
   1   1   4         59.94         54.02         4.01 o                         
   2   1   4         63.86         63.90         4.35 o                         
   3   1   4       3167.08       3469.08        97.12 o                         
   4   1   4        150.20        160.87        10.04 o                         
   5   1   4        186.68        201.31         9.60 o                         
   6   1   4         77.83         90.85         5.69 o                         
   7   1   4        148.84        155.11         7.05 o                         
   8   1   4        126.03        127.03         6.18 o                         
   9   1   4         52.72         48.76         4.32 o                         
  10   1   4         30.31         26.96         4.11 o                         
  11   1   4        220.55        233.14         8.46 o                         
  12   1   4          9.58          4.93         4.31 o                         
  13   1   4         65.92         55.97        10.96 o                         
  14   1   4         15.04          7.10         4.60 o                         
  15   1   4          3.78         -3.67         5.44 o                         
  16   1   4         11.53          3.57         6.05 o                         
  17   1   4          0.22         -4.78         6.54 o                         
  18   1   4          8.80          2.64         8.31 o                         
 -20   2   4         29.01         34.76         6.05 o                         
 -19   2   4         12.72          4.39         5.48 o                         
 -18   2   4         11.77         28.84        19.27 o                         
 -17   2   4          2.41          3.55         3.32 o                         
 -16   2   4         23.66         37.95         6.04 o                         
 -15   2   4         44.02         28.98         6.33 o                         
 -14   2   4         25.55         20.61         4.61 o                         
 -13   2   4          3.91         10.19         4.51 o                         
 -12   2   4        154.57        133.97         7.47 o                         
 -11   2   4          5.01          7.16         4.60 o                         
 -10   2   4         87.93         82.69         6.79 o                         
  -9   2   4         32.13         29.37         5.01 o                         
  -8   2   4         26.27         23.62         4.40 o                         
  -7   2   4          1.02          2.77         3.13 o                         
  -6   2   4        762.61        716.63        18.25 o                         
  -5   2   4          1.60         -1.59         2.22 o                         
  -4   2   4        198.03        179.41         7.58 o                         
  -3   2   4        325.39        285.64         7.03 o                         
  -2   2   4        566.65        575.09        16.30 o                         
  -1   2   4        207.79        199.63         4.82 o                         
   0   2   4        312.68        335.96         7.84 o                         
   1   2   4          6.03          7.57         1.55 o                         
   2   2   4       1102.95       1099.72        28.04 o                         
   3   2   4         72.61         70.27         4.81 o                         
   4   2   4        429.63        463.72        14.83 o                         
   5   2   4        408.13        409.01        11.41 o                         
   6   2   4        443.92        473.08        13.08 o                         
   7   2   4        264.12        262.67         8.09 o                         
   8   2   4          9.10          5.21         3.46 o                         
   9   2   4        165.21        162.67         7.12 o                         
  10   2   4         28.15         46.64         6.81 o                         
  11   2   4         15.83         17.64         4.93 o                         
  12   2   4          4.71          8.27         4.46 o                         
  13   2   4         39.83         49.91        12.25 o                         
  14   2   4         44.22         20.70         4.82 o                         
  15   2   4         54.23         60.25         9.42 o                         
  16   2   4         10.74          9.82         6.80 o                         
  17   2   4         25.66         17.76         7.56 o                         
  18   2   4          6.90          3.02         7.18 o                         
 -19   3   4         45.59         57.03         5.06 o                         
 -18   3   4          0.76          4.73         3.96 o                         
 -17   3   4          0.91         -1.27         2.93 o                         
 -16   3   4          5.88          8.65         5.17 o                         
 -15   3   4          0.62          2.25         3.72 o                         
 -14   3   4        169.59        172.98         9.16 o                         
 -13   3   4         81.85         67.72         7.33 o                         
 -12   3   4       3045.17       3050.03        62.01 o                         
 -11   3   4       2028.37       2083.51        43.31 o                         
 -10   3   4       1575.72       1493.93        31.97 o                         
  -9   3   4        490.74        448.66        14.65 o                         
  -8   3   4        125.70        120.89         7.71 o                         
  -7   3   4         18.71         19.44         4.94 o                         
  -6   3   4        194.90        192.26         7.59 o                         
  -5   3   4        257.75        280.74         8.65 o                         
  -4   3   4       1938.90       1985.63        39.96 o                         
  -3   3   4       1070.84       1121.05        23.14 o                         
  -2   3   4       3221.36       3407.35        77.95 o                         
  -1   3   4         26.02         43.45         5.67 o                         
   0   3   4       5449.57       5257.73       119.38 o                         
   1   3   4        176.00        166.64         8.56 o                         
   2   3   4        200.49        201.47         6.60 o                         
   3   3   4        314.05        312.20        10.95 o                         
   4   3   4       1362.10       1436.37        41.54 o                         
   5   3   4         51.89         61.41         5.20 o                         
   6   3   4          5.85          1.12         2.76 o                         
   7   3   4         65.88         79.45         5.44 o                         
   8   3   4         76.16         87.46         5.85 o                         
   9   3   4          5.34          5.07         3.08 o                         
  10   3   4         93.35        108.98         6.65 o                         
  11   3   4         36.95         27.59         5.44 o                         
  12   3   4         91.14         84.73        10.88 o                         
  13   3   4        157.33        157.27         8.83 o                         
  14   3   4        356.80        380.13        20.03 o                         
  15   3   4          9.89          7.32         5.17 o                         
  16   3   4          3.51         -0.68         5.03 o                         
  17   3   4        282.22        228.55        20.78 o                         
  18   3   4         13.37          6.05         6.80 o                         
 -19   4   4          0.02          2.05         2.72 o                         
 -18   4   4          3.83          7.86         3.63 o                         
 -17   4   4         24.17         30.63         5.08 o                         
 -16   4   4          7.06          8.31         4.26 o                         
 -15   4   4          4.42          3.04         4.57 o                         
 -14   4   4        134.93        137.38         9.48 o                         
 -13   4   4        295.34        267.05        10.46 o                         
 -12   4   4        659.37        669.27        18.76 o                         
 -11   4   4          0.13          4.01         5.31 o                         
 -10   4   4         67.31         77.06         8.80 o                         
  -9   4   4        593.99        537.69        26.99 o                         
  -8   4   4        200.65        193.03        16.64 o                         
  -7   4   4          2.52         13.98         7.18 o                         
  -6   4   4          3.60          3.78         3.78 o                         
  -5   4   4        373.52        382.78         9.87 o                         
  -4   4   4        134.41        148.89         6.58 o                         
  -3   4   4       1573.84       1607.66        37.81 o                         
  -2   4   4        305.09        328.00         9.30 o                         
  -1   4   4          0.84         -0.23         1.98 o                         
   0   4   4        177.64        193.01         6.47 o                         
   1   4   4          8.91          5.73         2.16 o                         
   2   4   4        351.92        361.18        12.29 o                         
   3   4   4         22.38         17.84         4.46 o                         
   4   4   4         10.52         11.95         4.24 o                         
   5   4   4        983.07        982.06        24.02 o                         
   6   4   4        273.15        291.47         7.02 o                         
   7   4   4        265.67        272.64         9.78 o                         
   8   4   4         36.40         36.91         4.38 o                         
   9   4   4          2.12          3.33         2.83 o                         
  10   4   4          4.08         10.35         3.11 o                         
  11   4   4         57.93         58.96         6.73 o                         
  12   4   4         25.06         40.47         6.31 o                         
  13   4   4         47.75         53.06         9.10 o                         
  14   4   4          5.11          1.05         3.87 o                         
  15   4   4          5.38         17.22         4.25 o                         
  16   4   4         49.73         46.32         8.04 o                         
  17   4   4          5.36         30.60         9.82 o                         
 -19   5   4          7.70          6.99         2.40 o                         
 -18   5   4          0.57          6.69         3.80 o                         
 -17   5   4         36.22         40.61         5.70 o                         
 -16   5   4          0.36         -0.05         3.11 o                         
 -15   5   4         38.14         50.42         7.17 o                         
 -14   5   4        118.51        134.56         7.33 o                         
 -13   5   4        799.50        879.75        23.27 o                         
 -12   5   4        862.97        810.55        26.84 o                         
 -11   5   4        179.22        186.05        13.93 o                         
 -10   5   4          6.49         14.24         4.64 o                         
  -9   5   4        430.66        415.72        14.53 o                         
  -8   5   4         30.44         33.50         4.53 o                         
  -7   5   4        171.04        167.63         8.36 o                         
  -6   5   4         46.68         50.23         9.70 o                         
  -5   5   4        590.88        610.09        16.55 o                         
  -4   5   4        889.14        895.43        21.15 o                         
  -3   5   4        909.39        946.92        26.01 o                         
  -2   5   4        361.94        354.03         8.37 o                         
  -1   5   4         44.94         41.83         4.13 o                         
   0   5   4         27.49         28.13         3.58 o                         
   1   5   4        575.90        582.61        12.96 o                         
   2   5   4         14.79         26.34         3.19 o                         
   3   5   4          5.95          6.76         2.49 o                         
   4   5   4        301.18        314.73         7.84 o                         
   5   5   4        658.30        633.06        12.62 o                         
   6   5   4         61.32         77.15         5.89 o                         
   7   5   4        147.17        161.69         5.71 o                         
   8   5   4          2.42          1.49         2.55 o                         
   9   5   4        217.12        233.86         7.90 o                         
  10   5   4         36.50         42.04         5.47 o                         
  11   5   4        151.81        153.81         8.87 o                         
  12   5   4        413.01        405.77        10.31 o                         
  13   5   4        101.23        110.10         7.08 o                         
  14   5   4         83.07         93.92         6.65 o                         
  15   5   4         20.23         17.10         4.45 o                         
  16   5   4         27.67         19.89         4.29 o                         
 -17   6   4          8.42          7.10         3.66 o                         
 -16   6   4         32.56         31.03         5.26 o                         
 -15   6   4         45.34         36.38         6.08 o                         
 -14   6   4        179.19        204.70        10.96 o                         
 -13   6   4         23.13         34.93         6.91 o                         
 -12   6   4        276.81        251.88         9.12 o                         
 -11   6   4        459.61        475.79        11.57 o                         
 -10   6   4         83.95        108.17         8.13 o                         
  -9   6   4         69.52         65.24         6.76 o                         
  -8   6   4          0.01          4.01         5.38 o                         
  -7   6   4         34.62         48.01         5.45 o                         
  -6   6   4         59.56         69.07         6.00 o                         
  -5   6   4          5.36          3.24         2.93 o                         
  -4   6   4         71.94         65.77         5.41 o                         
  -3   6   4        197.27        207.20         6.27 o                         
  -2   6   4       1861.66       1759.55        29.64 o                         
  -1   6   4          2.22          4.30         1.95 o                         
   0   6   4        111.67        107.81         4.30 o                         
   1   6   4          9.53          6.81         2.14 o                         
   2   6   4         16.65         13.27         2.22 o                         
   3   6   4         18.44         20.84         3.22 o                         
   4   6   4         94.07         94.83         5.54 o                         
   5   6   4        755.92        724.68        13.88 o                         
   6   6   4        942.72        986.97        17.89 o                         
   7   6   4        114.22        143.50         6.21 o                         
   8   6   4         14.67         15.36         3.61 o                         
   9   6   4        105.18        107.97         6.38 o                         
  10   6   4         31.57         34.34         4.56 o                         
  11   6   4         18.23         17.13         3.41 o                         
  12   6   4        241.15        276.16         8.63 o                         
  13   6   4         27.13         17.56         5.29 o                         
  14   6   4        192.35        215.40         9.65 o                         
  15   6   4         28.49         36.43         8.66 o                         
  16   6   4          1.19          2.98         3.91 o                         
  17   6   4          0.59         11.91         6.63 o                         
 -18   7   4         33.19         45.72         6.05 o                         
 -17   7   4          4.84          7.73         3.25 o                         
 -16   7   4         23.92         14.44         4.79 o                         
 -15   7   4          6.34          7.50         3.71 o                         
 -14   7   4         39.51         31.86         5.15 o                         
 -13   7   4        362.93        413.05        27.99 o                         
 -12   7   4       1429.09       1454.84        30.88 o                         
 -11   7   4        760.97        804.06        18.83 o                         
 -10   7   4        556.35        554.03        14.44 o                         
  -9   7   4        100.31         95.99         6.23 o                         
  -8   7   4         78.18         83.12         6.02 o                         
  -7   7   4         25.41         32.53         5.14 o                         
  -6   7   4        175.38        163.20        13.63 o                         
  -5   7   4        596.33        624.81        15.12 o                         
  -4   7   4        660.87        692.73        14.59 o                         
  -3   7   4         46.83         68.79         5.71 o                         
  -2   7   4        784.22        754.01        15.53 o                         
  -1   7   4         43.36         42.01         3.63 o                         
   0   7   4        445.25        402.57         8.37 o                         
   1   7   4         18.59         12.00         2.59 o                         
   2   7   4          6.70          4.14         2.44 o                         
   3   7   4         16.02          9.80         2.38 o                         
   4   7   4        138.38        147.78         5.94 o                         
   5   7   4        310.94        309.04         7.74 o                         
   6   7   4          0.00          1.66         3.60 o                         
   7   7   4          2.76         -0.72         3.27 o                         
   8   7   4          2.48          2.56         2.94 o                         
   9   7   4         50.29         30.45         4.42 o                         
  10   7   4         16.09         12.09         4.85 o                         
  11   7   4         63.37         71.28         7.05 o                         
  12   7   4          6.62          6.32         3.50 o                         
  13   7   4          0.56         -1.38         7.75 o                         
  14   7   4         77.06         84.26        11.34 o                         
  15   7   4        126.89        127.33         7.10 o                         
  16   7   4          8.69         39.10         7.61 o                         
  17   7   4         81.72         78.20         9.68 o                         
 -17   8   4          1.74          0.64         2.26 o                         
 -16   8   4         10.61         10.54        11.34 o                         
 -15   8   4          1.84          0.26         6.05 o                         
 -14   8   4        178.55        174.44         7.88 o                         
 -13   8   4         56.21         45.51         5.73 o                         
 -12   8   4        192.88        208.89         8.40 o                         
 -11   8   4          6.10         10.19         4.79 o                         
 -10   8   4        221.35        222.53         8.92 o                         
  -9   8   4        361.64        354.63        11.34 o                         
  -8   8   4          3.36         10.24         3.28 o                         
  -7   8   4          0.01          0.53         2.94 o                         
  -6   8   4         85.62         88.59         7.46 o                         
  -5   8   4        126.47        121.80         7.99 o                         
  -4   8   4         17.08         21.94         5.45 o                         
  -3   8   4         64.36         68.67         6.30 o                         
  -2   8   4         15.58         13.61         2.58 o                         
  -1   8   4         96.05         98.71         5.22 o                         
   0   8   4         40.78         50.97         4.32 o                         
   1   8   4         22.17         29.16         3.70 o                         
   2   8   4          0.01          0.93         2.20 o                         
   3   8   4          0.47          0.66         2.83 o                         
   4   8   4         24.20         22.25         3.66 o                         
   5   8   4         72.22         83.30         5.23 o                         
   6   8   4         42.01         58.30         5.08 o                         
   7   8   4         14.07         21.53         7.91 o                         
   8   8   4         63.35         79.38         7.18 o                         
   9   8   4         40.52         49.80         5.73 o                         
  10   8   4         36.36         38.64         4.92 o                         
  11   8   4        109.67        127.84         6.26 o                         
  12   8   4         11.03         16.75         4.00 o                         
  13   8   4         38.98         49.86         6.28 o                         
  14   8   4         12.38          9.10         8.02 o                         
  15   8   4          0.49          0.59         3.71 o                         
  16   8   4          3.72         10.11         7.28 o                         
 -16   9   4          0.52          1.15         2.53 o                         
 -15   9   4          9.68          6.39         3.13 o                         
 -14   9   4        149.23        155.22        10.58 o                         
 -13   9   4        192.37        207.08         9.78 o                         
 -12   9   4         59.15         57.39         6.51 o                         
 -11   9   4         71.96         75.79         8.66 o                         
 -10   9   4          0.84         -3.06         3.63 o                         
  -9   9   4          5.59          1.84         3.34 o                         
  -8   9   4         10.18          4.04         3.34 o                         
  -7   9   4         77.62         73.40         5.83 o                         
  -6   9   4         14.30          8.10         2.94 o                         
  -5   9   4         81.53         71.01         5.31 o                         
  -4   9   4        134.62        145.58         7.32 o                         
  -3   9   4        572.82        607.31        13.23 o                         
  -2   9   4        264.33        265.37         7.69 o                         
  -1   9   4        335.33        336.70         8.68 o                         
   0   9   4          2.78          6.27         2.40 o                         
   1   9   4        534.40        544.29        11.25 o                         
   2   9   4         52.44         65.62         4.56 o                         
   3   9   4          2.15          1.36         2.77 o                         
   4   9   4         96.94        106.24         5.23 o                         
   5   9   4        257.55        274.73         7.23 o                         
   6   9   4         15.45         12.14         2.57 o                         
   7   9   4        117.64        115.36         5.35 o                         
   8   9   4        124.59        139.42         7.86 o                         
   9   9   4        230.26        255.09         7.89 o                         
  10   9   4         11.51         18.92         5.73 o                         
  11   9   4        463.74        462.92        21.21 o                         
  12   9   4        438.51        469.02        13.49 o                         
  13   9   4        220.17        220.65         8.49 o                         
  14   9   4        173.57        188.78         9.72 o                         
  15   9   4         36.30         39.41         5.12 o                         
  16   9   4          8.13          3.59         3.02 o                         
 -15  10   4         13.03         13.96         7.18 o                         
 -14  10   4        186.29        189.66         9.65 o                         
 -13  10   4         43.41         33.05         4.78 o                         
 -12  10   4        260.36        249.15         8.86 o                         
 -11  10   4        434.00        410.33        12.11 o                         
 -10  10   4        148.05        151.26         8.16 o                         
  -9  10   4          1.71          0.24         3.66 o                         
  -8  10   4         26.88         20.09         8.57 o                         
  -7  10   4          3.37         58.19        17.38 o                         
  -6  10   4        105.30         82.21         5.73 o                         
  -5  10   4          1.51          1.57         3.42 o                         
  -4  10   4        141.00        130.65         6.74 o                         
  -3  10   4        102.92        101.25         5.27 o                         
  -2  10   4        995.72       1012.03        20.00 o                         
  -1  10   4         30.42         38.02         4.69 o                         
   0  10   4         52.00         55.86         5.94 o                         
   1  10   4         25.33         26.48         4.61 o                         
   2  10   4        346.52        331.19         8.61 o                         
   3  10   4         68.09         73.41         4.60 o                         
   4  10   4        780.88        846.53        16.20 o                         
   5  10   4        446.23        485.60        13.05 o                         
   6  10   4        154.49        181.15         5.80 o                         
   7  10   4         50.43         59.81         4.47 o                         
   8  10   4         40.91         47.45         4.37 o                         
   9  10   4          3.85          2.75         3.54 o                         
  10  10   4        199.83        166.93         5.29 o                         
  11  10   4        144.76        140.51         5.99 o                         
  12  10   4        530.52        536.08        12.56 o                         
  13  10   4         90.96         95.16         5.16 o                         
  14  10   4         30.71         18.52         4.18 o                         
  15  10   4         26.01         12.82         5.07 o                         
 -13  11   4        264.18        246.95        17.57 o                         
 -12  11   4        279.86        252.53         8.87 o                         
 -11  11   4        147.28        138.25         6.59 o                         
 -10  11   4        114.68        100.99         6.07 o                         
  -9  11   4         90.28         79.54         5.77 o                         
  -8  11   4         12.98         11.20         3.03 o                         
  -7  11   4         10.71          0.14         4.53 o                         
  -6  11   4         14.96         11.34         4.01 o                         
  -5  11   4         36.41         37.27         4.57 o                         
  -4  11   4         78.92         79.66         5.73 o                         
  -3  11   4         86.84         96.67         6.90 o                         
  -2  11   4        178.32        195.18         6.91 o                         
  -1  11   4          6.07          7.35         2.80 o                         
   0  11   4         78.74         88.75         4.59 o                         
   1  11   4        245.28        260.68         7.47 o                         
   2  11   4          3.61          3.45         2.31 o                         
   3  11   4        336.40        354.49         8.14 o                         
   4  11   4          0.20         -1.40         2.12 o                         
   5  11   4         21.79         22.28         2.73 o                         
   6  11   4         30.35         30.78         3.69 o                         
   7  11   4          0.36          0.37         5.08 o                         
   8  11   4          7.59          4.18         2.17 o                         
   9  11   4         16.69         10.42         2.62 o                         
  10  11   4          2.97         -1.40         2.71 o                         
  11  11   4         38.82         48.61         4.58 o                         
  12  11   4          6.29          0.09         2.21 o                         
  13  11   4          3.27          6.77         6.41 o                         
 -12  12   4          8.11          2.35         3.20 o                         
 -11  12   4         13.17          5.01         3.35 o                         
 -10  12   4         17.23         28.50         8.88 o                         
  -9  12   4          9.16          5.71         3.24 o                         
  -8  12   4         18.35         19.97         6.07 o                         
  -7  12   4         74.67         75.75         5.93 o                         
  -6  12   4         89.97         81.48         5.45 o                         
  -5  12   4        126.03        121.71         5.39 o                         
  -4  12   4         10.05         13.78         3.08 o                         
  -3  12   4          0.07         -0.60         3.98 o                         
  -2  12   4        340.50        356.91        13.76 o                         
  -1  12   4         23.15         31.14         4.14 o                         
   0  12   4        284.95        282.41         7.65 o                         
   1  12   4        162.09        173.58         8.45 o                         
   2  12   4         16.15         16.57         2.68 o                         
   3  12   4          9.64          3.36         3.10 o                         
   4  12   4          0.05         -0.39         2.76 o                         
   5  12   4         97.47         87.01         4.82 o                         
   6  12   4          0.00          4.86         2.42 o                         
   7  12   4         59.19         57.16         5.22 o                         
   8  12   4         27.34         26.62         3.40 o                         
   9  12   4         20.97         25.38         4.83 o                         
  10  12   4         76.16         68.30         4.86 o                         
  11  12   4        165.54        166.41         6.03 o                         
  12  12   4          2.64          5.59         2.22 o                         
 -10  13   4          2.21          7.93         4.53 o                         
  -9  13   4          2.75         -2.06         3.60 o                         
  -8  13   4          0.03         -0.15         5.48 o                         
  -7  13   4          0.62         -1.47         2.78 o                         
  -6  13   4         11.18         11.67         3.26 o                         
  -5  13   4          8.34          1.86         2.63 o                         
  -4  13   4          2.26         -0.10         2.82 o                         
  -3  13   4        236.83        235.50         7.88 o                         
  -2  13   4          5.35          3.31         3.03 o                         
  -1  13   4        121.54        112.44         6.77 o                         
   0  13   4          8.02          8.23         3.13 o                         
   1  13   4          9.73          6.52         2.83 o                         
   2  13   4         20.41         15.35         2.58 o                         
   3  13   4         94.71         86.34         4.75 o                         
   4  13   4          1.94         -0.08         3.39 o                         
   5  13   4          2.32          3.19         2.36 o                         
   6  13   4         11.50          6.49         2.61 o                         
   7  13   4         66.07         60.35         4.65 o                         
   8  13   4         76.16         75.62         4.93 o                         
   9  13   4        169.06        154.08         6.72 o                         
  10  13   4         45.41         42.80         4.43 o                         
  -7  14   4         16.44         14.13         3.77 o                         
  -6  14   4          5.89         -0.80         4.53 o                         
  -5  14   4          1.44          3.56         2.62 o                         
  -4  14   4          6.76          3.72         3.49 o                         
  -3  14   4         79.93         87.80         5.01 o                         
  -2  14   4        114.60        109.35         4.88 o                         
  -1  14   4          3.63          1.76         2.68 o                         
   0  14   4          2.79         -2.26         2.33 o                         
   1  14   4          0.10         -1.64         2.67 o                         
   2  14   4         64.47         67.19         6.01 o                         
   3  14   4          0.04         -1.45         3.05 o                         
   4  14   4          7.61          8.52         4.85 o                         
   5  14   4        104.64        110.97         5.89 o                         
   6  14   4        118.86        107.13         6.93 o                         
   7  14   4        118.11        119.94         4.67 o                         
  -3  15   4         32.36         44.83         6.66 o                         
  -2  15   4          3.36         11.16        13.41 o                         
  -1  15   4         40.82         31.13         4.49 o                         
   0  15   4         34.11         38.64         4.37 o                         
   1  15   4          0.92          0.95         2.32 o                         
   2  15   4          6.83          5.16         2.40 o                         
   3  15   4         17.93         27.69         4.21 o                         
 -19   1   5         45.96         56.85         5.52 o                         
 -18   1   5          3.77          7.93         3.54 o                         
 -17   1   5         10.20         16.98         9.43 o                         
 -16   1   5         19.29         27.71         7.08 o                         
 -15   1   5          8.72          5.25         4.32 o                         
 -14   1   5         25.18         26.28         4.96 o                         
 -13   1   5         15.96         12.28         4.47 o                         
 -12   1   5        516.77        520.48        16.06 o                         
 -11   1   5       3724.45       3870.13        77.93 o                         
 -10   1   5        965.25        974.24        21.90 o                         
  -9   1   5        347.61        346.46        14.78 o                         
  -8   1   5          0.07          6.03         3.28 o                         
  -7   1   5        474.95        468.91        13.67 o                         
  -6   1   5          0.79          0.60         3.34 o                         
  -5   1   5        138.91        118.57        10.08 o                         
  -4   1   5         21.88         29.92         7.32 o                         
  -3   1   5          6.36          8.90         3.38 o                         
  -2   1   5        398.05        436.88        22.21 o                         
  -1   1   5         81.43         72.21         5.37 o                         
   0   1   5          5.82          6.75         2.90 o                         
   1   1   5       1524.29       1484.26        35.83 o                         
   2   1   5         92.13         84.37         5.66 o                         
   3   1   5       1654.93       1529.63        31.97 o                         
   4   1   5         71.49         59.72         7.04 o                         
   5   1   5        548.98        498.34        12.75 o                         
   6   1   5        299.83        279.72         9.25 o                         
   7   1   5        138.26        146.74         7.46 o                         
   8   1   5         33.42         23.24         3.30 o                         
   9   1   5          0.04         -3.52         3.52 o                         
  10   1   5          1.98          4.30         3.49 o                         
  11   1   5         20.44         14.44         4.28 o                         
  12   1   5         54.49         44.06         6.72 o                         
  13   1   5         77.39        112.22         9.44 o                         
  14   1   5          4.95         -0.14         6.61 o                         
  15   1   5         63.05         64.76        14.55 o                         
 -19   2   5         83.63         96.50         5.70 o                         
 -18   2   5        248.53        318.10        10.95 o                         
 -17   2   5         51.80         72.74         5.06 o                         
 -16   2   5          0.17         -1.77         3.10 o                         
 -15   2   5        359.19        395.95        24.67 o                         
 -14   2   5        308.65        313.59        13.08 o                         
 -13   2   5        837.09        903.46        25.61 o                         
 -12   2   5        183.03        178.03         8.65 o                         
 -11   2   5         99.01        122.37         8.56 o                         
 -10   2   5       3919.77       3976.24        92.13 o                         
  -9   2   5         32.16         35.89        11.34 o                         
  -8   2   5        605.97        607.05        20.44 o                         
  -7   2   5         37.06         28.46         5.31 o                         
  -6   2   5         36.63         38.41         5.52 o                         
  -5   2   5         10.94          5.60         5.24 o                         
  -4   2   5         47.59         51.27         6.21 o                         
  -3   2   5         95.37         93.10         6.44 o                         
  -2   2   5         12.47         18.66         4.27 o                         
  -1   2   5        145.95        135.52         7.31 o                         
   0   2   5         29.76         32.82         4.77 o                         
   1   2   5        283.38        310.81         8.67 o                         
   2   2   5       1450.47       1337.85        25.84 o                         
   3   2   5         53.93         40.80         4.89 o                         
   4   2   5        336.95        319.41         8.81 o                         
   5   2   5       1153.16       1052.65        20.68 o                         
   6   2   5         23.40         17.13         3.48 o                         
   7   2   5          3.27         11.60         6.46 o                         
   8   2   5         79.04         84.02         5.67 o                         
   9   2   5         49.51         61.64         6.43 o                         
  10   2   5          1.25         -0.24         3.23 o                         
  11   2   5        159.68        145.63         6.87 o                         
  12   2   5         77.13         80.55         9.00 o                         
  13   2   5         58.35         37.58         7.17 o                         
  14   2   5        116.19        108.99         9.48 o                         
  15   2   5          6.24          3.29         5.20 o                         
 -18   3   5          2.11          2.64         2.40 o                         
 -17   3   5         21.29         25.55         5.56 o                         
 -16   3   5          7.41         10.83         8.23 o                         
 -15   3   5         14.88          8.91         3.67 o                         
 -14   3   5         16.11         37.23         8.44 o                         
 -13   3   5          8.17          5.18         4.00 o                         
 -12   3   5        376.64        395.77        15.01 o                         
 -11   3   5        473.95        482.61        25.15 o                         
 -10   3   5          0.01          0.70         5.15 o                         
  -9   3   5          0.20          0.40         5.10 o                         
  -8   3   5        160.24        141.89         8.92 o                         
  -7   3   5         76.70         68.17         6.27 o                         
  -6   3   5        109.13        109.58         7.97 o                         
  -5   3   5          4.74         14.09         3.33 o                         
  -4   3   5          7.04          5.85         2.65 o                         
  -3   3   5         35.19         35.16         4.73 o                         
  -2   3   5          1.04          0.40         6.61 o                         
  -1   3   5         89.54         91.39         6.49 o                         
   0   3   5         33.13         29.68         4.26 o                         
   1   3   5       1910.36       1753.70        32.31 o                         
   2   3   5         39.21         44.60         5.34 o                         
   3   3   5         84.13         86.38         5.93 o                         
   4   3   5         53.23         43.12         5.06 o                         
   5   3   5         54.31         53.89         5.18 o                         
   6   3   5        162.95        185.67         7.07 o                         
   7   3   5        107.29         97.99         6.45 o                         
   8   3   5        117.62        121.09         8.71 o                         
   9   3   5          2.12          4.98         4.14 o                         
  10   3   5         50.86         48.36         5.43 o                         
  11   3   5         66.54         78.12         6.80 o                         
  12   3   5         38.79         33.57         7.14 o                         
  13   3   5         10.68          7.57         4.67 o                         
  14   3   5         36.24         19.59         5.44 o                         
  15   3   5         41.36         47.61        12.09 o                         
  16   3   5          0.57         -3.02         6.42 o                         
 -18   4   5          8.56          6.80         2.40 o                         
 -17   4   5          0.80          2.98         2.82 o                         
 -16   4   5         20.78         24.78         4.34 o                         
 -15   4   5         39.87         42.35         5.53 o                         
 -14   4   5          0.70          2.55         3.55 o                         
 -13   4   5          1.61          1.73         3.40 o                         
 -12   4   5        126.35        120.49         6.78 o                         
 -11   4   5         23.24         20.86         6.03 o                         
 -10   4   5          1.22          3.13         3.68 o                         
  -9   4   5        303.72        296.23        14.40 o                         
  -8   4   5         22.98         30.44         5.78 o                         
  -7   4   5          6.32         -0.41         3.63 o                         
  -6   4   5        162.99        138.94         7.16 o                         
  -5   4   5        426.64        404.48        10.61 o                         
  -4   4   5        277.05        279.57         8.56 o                         
  -3   4   5        267.95        270.33         6.95 o                         
  -2   4   5         28.49         34.80         4.23 o                         
  -1   4   5          0.49          2.74         2.38 o                         
   0   4   5         98.32         99.22         5.08 o                         
   1   4   5        439.58        411.30        11.92 o                         
   2   4   5        211.12        213.69         6.24 o                         
   3   4   5          5.73          3.13         2.42 o                         
   4   4   5         33.26         42.01         5.72 o                         
   5   4   5         11.62         13.11         2.90 o                         
   6   4   5        309.63        322.90         8.75 o                         
   7   4   5        240.68        255.29         8.04 o                         
   8   4   5        148.97        132.45         7.57 o                         
   9   4   5        182.19        201.93         7.33 o                         
  10   4   5         10.76         15.33         5.01 o                         
  11   4   5        176.81        172.23         8.63 o                         
  12   4   5        433.07        451.74        12.33 o                         
  13   4   5         33.08         27.81        14.17 o                         
  14   4   5         65.07         65.74        10.58 o                         
  15   4   5          0.07          0.38         6.05 o                         
  16   4   5         65.30         32.12        11.71 o                         
 -18   5   5         41.02         51.02         4.52 o                         
 -17   5   5          0.30          0.32         4.08 o                         
 -16   5   5          3.82          1.21         3.01 o                         
 -15   5   5         16.08         12.68         2.84 o                         
 -14   5   5          0.26         -0.82         3.42 o                         
 -13   5   5        134.59        158.14         8.43 o                         
 -12   5   5        297.47        301.51        10.80 o                         
 -11   5   5       2985.09       3090.56        72.35 o                         
 -10   5   5       2190.68       2123.39        43.78 o                         
  -9   5   5        430.24        403.88        11.21 o                         
  -8   5   5          5.34          5.96         3.32 o                         
  -7   5   5         20.72         24.85         4.61 o                         
  -6   5   5         72.33         63.32         6.60 o                         
  -5   5   5          5.90          9.15         2.94 o                         
  -4   5   5         24.33         30.44         3.55 o                         
  -3   5   5          3.58          9.87         2.39 o                         
  -2   5   5        381.00        403.34         9.43 o                         
  -1   5   5         64.29         61.06         4.15 o                         
   0   5   5         97.32         86.78         4.61 o                         
   1   5   5         70.52         78.41         4.40 o                         
   2   5   5        277.67        270.56         6.63 o                         
   3   5   5        439.45        418.20         8.53 o                         
   4   5   5         57.50         64.17         5.32 o                         
   5   5   5          1.12          5.70         3.56 o                         
   6   5   5         15.05         18.57         2.95 o                         
   7   5   5        499.76        502.83        11.08 o                         
   8   5   5         13.15         16.58         3.29 o                         
   9   5   5         15.46         17.02         4.87 o                         
  10   5   5         53.72         58.82         5.41 o                         
  11   5   5         50.25         46.39         6.35 o                         
  12   5   5        105.63        108.72         8.76 o                         
  13   5   5          2.72          9.49         4.99 o                         
  14   5   5        200.85        208.53        14.74 o                         
  15   5   5        359.65        388.75        20.03 o                         
  16   5   5          2.42         10.20         6.05 o                         
 -17   6   5          5.73         18.06         5.86 o                         
 -16   6   5          0.63          5.33         2.41 o                         
 -15   6   5         12.68         12.02         5.68 o                         
 -14   6   5         56.36         54.56         7.35 o                         
 -13   6   5        404.27        404.43        12.76 o                         
 -12   6   5        270.52        281.78        11.23 o                         
 -11   6   5        893.17        902.89        35.24 o                         
 -10   6   5        600.08        558.16        13.88 o                         
  -9   6   5        236.80        229.70         8.14 o                         
  -8   6   5         13.76         11.66         5.15 o                         
  -7   6   5         32.33         23.27         5.66 o                         
  -6   6   5          3.45          2.92         2.99 o                         
  -5   6   5        146.51        156.80         9.04 o                         
  -4   6   5         39.22         43.80         4.64 o                         
  -3   6   5         30.69         38.76         3.56 o                         
  -2   6   5         76.86         96.32         6.08 o                         
  -1   6   5        204.68        205.21         6.22 o                         
   0   6   5        643.65        607.77        11.37 o                         
   1   6   5         90.60         92.55         4.81 o                         
   2   6   5        452.76        450.33         9.02 o                         
   3   6   5         41.26         35.51         4.70 o                         
   4   6   5          3.99          9.65         2.38 o                         
   5   6   5         11.07          8.16         3.84 o                         
   6   6   5         35.19         36.85         4.22 o                         
   7   6   5          0.00          4.79         2.78 o                         
   8   6   5         16.34         19.03         3.41 o                         
   9   6   5         74.59         81.27         7.52 o                         
  10   6   5          7.77         10.86         4.35 o                         
  11   6   5          4.89          2.92         3.25 o                         
  12   6   5         18.84         14.45         4.48 o                         
  13   6   5         17.83         41.26         7.34 o                         
  14   6   5         31.81         27.20         8.50 o                         
  15   6   5          5.03          1.66         4.40 o                         
  16   6   5          9.81         -3.02        10.58 o                         
 -16   7   5          0.14          3.85         2.78 o                         
 -15   7   5          0.55         -1.36         2.61 o                         
 -14   7   5         17.26         11.49         3.38 o                         
 -13   7   5         17.54         15.30         5.34 o                         
 -12   7   5          5.81          2.52         3.82 o                         
 -11   7   5         10.50          5.96         3.69 o                         
 -10   7   5         26.50         19.29         5.44 o                         
  -9   7   5        156.39        138.61         9.33 o                         
  -8   7   5          9.11          6.83         4.92 o                         
  -7   7   5        361.05        358.33        12.66 o                         
  -6   7   5          5.69          7.90         2.96 o                         
  -5   7   5          5.07          3.73         2.77 o                         
  -4   7   5          1.04         -2.56         2.56 o                         
  -3   7   5         28.63         29.63         4.19 o                         
  -2   7   5         18.89         17.83         4.16 o                         
  -1   7   5         21.73         35.15         4.60 o                         
   0   7   5        105.50        103.36         7.13 o                         
   1   7   5        112.12        106.21         6.51 o                         
   2   7   5         24.66         21.67         3.61 o                         
   3   7   5          0.08          2.36         2.14 o                         
   4   7   5          1.19          7.06         2.35 o                         
   5   7   5          3.46          2.71         2.17 o                         
   6   7   5         51.74         55.88         4.97 o                         
   7   7   5        140.60        161.47         6.11 o                         
   8   7   5        184.59        204.70         6.53 o                         
   9   7   5         13.18         15.40         3.20 o                         
  10   7   5          4.88          5.48         3.65 o                         
  11   7   5          2.66          9.84        13.63 o                         
  12   7   5         66.93         57.15         5.83 o                         
  13   7   5        170.76        177.03         8.06 o                         
  14   7   5          0.34          0.96         3.87 o                         
  15   7   5        274.31        264.06        17.19 o                         
  16   7   5          7.43          4.53         5.29 o                         
 -16   8   5          9.91         24.18         6.80 o                         
 -15   8   5          0.42         -2.06         4.41 o                         
 -14   8   5         18.98          8.08         3.89 o                         
 -13   8   5          1.81          1.55         3.83 o                         
 -12   8   5         12.52          5.52         3.37 o                         
 -11   8   5        323.28        346.33        11.13 o                         
 -10   8   5          0.74          1.29         4.22 o                         
  -9   8   5         86.73         92.03         7.64 o                         
  -8   8   5        339.88        336.25        10.42 o                         
  -7   8   5         46.37         38.74         4.38 o                         
  -6   8   5         50.91         43.02         4.94 o                         
  -5   8   5        203.32        198.06         9.24 o                         
  -4   8   5         64.86         77.59         6.05 o                         
  -3   8   5        149.31        171.09         6.82 o                         
  -2   8   5        113.94        130.62         5.63 o                         
  -1   8   5         99.67        111.88         5.35 o                         
   0   8   5         93.20        104.42         5.27 o                         
   1   8   5       1258.05       1268.81        20.66 o                         
   2   8   5         97.57        101.34         4.69 o                         
   3   8   5         30.74         24.95         4.03 o                         
   4   8   5         34.27         34.94         3.54 o                         
   5   8   5        620.93        643.24        12.77 o                         
   6   8   5          1.93          8.71         3.90 o                         
   7   8   5         14.53         11.74         2.60 o                         
   8   8   5          1.08          4.69         2.50 o                         
   9   8   5          2.92          1.98         2.81 o                         
  10   8   5        119.79        127.87         6.54 o                         
  11   8   5        157.49        145.59         5.80 o                         
  12   8   5        203.97        224.42         7.70 o                         
  13   8   5         29.87         49.98         9.20 o                         
  14   8   5         56.73         58.24         4.92 o                         
  15   8   5        131.31        140.00        10.20 o                         
  16   8   5         27.25         15.49         5.29 o                         
 -15   9   5         31.38         34.53         4.72 o                         
 -14   9   5         54.80         57.58         5.02 o                         
 -13   9   5        115.55        128.68         6.37 o                         
 -12   9   5        308.18        312.75         9.36 o                         
 -11   9   5       1024.91        980.48        24.64 o                         
 -10   9   5        259.93        241.11         8.75 o                         
  -9   9   5         38.95         40.22         5.49 o                         
  -8   9   5        113.38        122.17         6.51 o                         
  -7   9   5         56.73         49.67         5.27 o                         
  -6   9   5         72.77         71.58         6.97 o                         
  -5   9   5         69.45         68.89         6.93 o                         
  -4   9   5          2.37          2.49         2.96 o                         
  -3   9   5         52.52         55.21         5.23 o                         
  -2   9   5         93.52         94.90         5.12 o                         
  -1   9   5        262.39        266.39         7.47 o                         
   0   9   5        208.21        229.77         7.04 o                         
   1   9   5        479.78        468.17        10.03 o                         
   2   9   5          5.73          6.00         2.25 o                         
   3   9   5        118.67        111.10         7.91 o                         
   4   9   5        160.84        160.49         5.59 o                         
   5   9   5         62.92         73.15         5.94 o                         
   6   9   5         36.10         44.38         4.74 o                         
   7   9   5         47.33         47.35         4.37 o                         
   8   9   5          5.52          3.90         2.63 o                         
   9   9   5         66.07         76.24         5.22 o                         
  10   9   5         10.05          8.42         2.39 o                         
  11   9   5          2.07          3.50         2.80 o                         
  12   9   5          0.03         -2.54         2.62 o                         
  13   9   5         54.33         56.41         6.26 o                         
  14   9   5          5.74          2.55         2.68 o                         
  15   9   5         18.67         25.69         7.18 o                         
 -13  10   5         36.04         24.22         5.78 o                         
 -12  10   5         60.75         60.97         5.62 o                         
 -11  10   5        198.66        193.59        11.44 o                         
 -10  10   5        261.19        251.80        11.40 o                         
  -9  10   5         48.49         62.45         6.10 o                         
  -8  10   5         50.79         42.79         5.32 o                         
  -7  10   5          5.95          1.63         6.00 o                         
  -6  10   5          6.67         10.08         2.78 o                         
  -5  10   5         82.50         84.70         5.13 o                         
  -4  10   5         20.56         17.40         3.06 o                         
  -3  10   5        103.54         96.06         5.28 o                         
  -2  10   5         47.06         41.71         6.27 o                         
  -1  10   5          3.31          0.67         2.42 o                         
   0  10   5          6.55          8.70         4.19 o                         
   1  10   5         20.42         20.50         3.89 o                         
   2  10   5         45.96         44.34         3.95 o                         
   3  10   5         17.45         17.21         3.80 o                         
   4  10   5        291.49        305.49         8.03 o                         
   5  10   5         21.32         16.42         2.72 o                         
   6  10   5         42.70         64.46         5.43 o                         
   7  10   5         16.09         12.88         3.33 o                         
   8  10   5         25.03         17.55         2.52 o                         
   9  10   5         84.23         76.32         4.73 o                         
  10  10   5          1.41         -1.83         2.15 o                         
  11  10   5          4.08          5.07         5.18 o                         
  12  10   5         28.10         31.87         4.83 o                         
  13  10   5          1.86         -0.56         3.02 o                         
 -12  11   5         16.64         20.78         6.05 o                         
 -11  11   5         60.29         41.90         5.66 o                         
 -10  11   5        106.26        112.58         5.92 o                         
  -9  11   5         15.64          2.87         2.97 o                         
  -8  11   5          8.21          7.77         2.80 o                         
  -7  11   5         82.77         69.82         5.44 o                         
  -6  11   5         54.38         56.18         6.08 o                         
  -5  11   5         10.20          4.96         2.58 o                         
  -4  11   5          3.15          5.66         2.75 o                         
  -3  11   5         43.34         57.38         5.32 o                         
  -2  11   5         24.30         27.82         3.37 o                         
  -1  11   5          0.65          2.63         2.93 o                         
   0  11   5        188.21        205.12         5.85 o                         
   1  11   5         60.04         77.28         4.34 o                         
   2  11   5        557.40        612.58        13.88 o                         
   3  11   5         23.16         23.87         4.53 o                         
   4  11   5         23.52         19.71         2.81 o                         
   5  11   5          1.86          6.96         2.42 o                         
   6  11   5          4.65          1.20         1.92 o                         
   7  11   5          1.22          0.41         2.20 o                         
   8  11   5          9.30          7.29         2.02 o                         
   9  11   5          0.56         -0.02         2.41 o                         
  10  11   5         89.76         93.87         4.38 o                         
  11  11   5         24.27         41.00         8.12 o                         
  12  11   5         68.44         78.73         6.99 o                         
 -10  12   5         27.72         25.87         5.24 o                         
  -9  12   5        107.70        100.04         7.05 o                         
  -8  12   5         59.55         55.97         5.33 o                         
  -7  12   5          6.51          3.87         3.38 o                         
  -6  12   5        102.11        101.80         5.42 o                         
  -5  12   5         55.36         50.34         4.64 o                         
  -4  12   5         33.35         23.88         3.32 o                         
  -3  12   5         98.17         87.76         4.75 o                         
  -2  12   5         45.83         39.94         4.19 o                         
  -1  12   5        131.14        120.38         5.05 o                         
   0  12   5          4.61          6.80         2.26 o                         
   1  12   5        227.91        225.01         6.54 o                         
   2  12   5         58.36         62.04         6.60 o                         
   3  12   5         21.86         34.01         7.58 o                         
   4  12   5         39.76         35.49         5.51 o                         
   5  12   5         32.36         22.13         3.11 o                         
   6  12   5         15.96         17.40         3.17 o                         
   7  12   5         15.09         35.78         7.19 o                         
   8  12   5         32.99         19.94         4.12 o                         
   9  12   5         13.07          7.30         2.47 o                         
  10  12   5         15.36          8.52         3.60 o                         
  -8  13   5         17.78         24.74         4.81 o                         
  -7  13   5          3.45          1.55         3.54 o                         
  -6  13   5          6.28          5.69         2.63 o                         
  -5  13   5          7.95          6.76         2.48 o                         
  -4  13   5        104.78        103.21         5.67 o                         
  -3  13   5        331.49        321.71         8.22 o                         
  -2  13   5         87.84         84.36         6.54 o                         
  -1  13   5         64.53         62.71         6.11 o                         
   0  13   5         10.15         12.15         5.02 o                         
   1  13   5         27.62         33.85         4.44 o                         
   2  13   5         14.09         11.08         2.50 o                         
   3  13   5        223.83        223.81        10.26 o                         
   4  13   5        152.17        140.32         7.14 o                         
   5  13   5          5.14          1.16         2.51 o                         
   6  13   5          1.70          5.59         5.10 o                         
   7  13   5          1.21          0.84         2.39 o                         
   8  13   5          6.57          6.53         2.70 o                         
  -4  14   5          2.06          5.67         3.40 o                         
  -3  14   5         13.60         10.13         2.45 o                         
  -2  14   5        108.46         86.17         5.05 o                         
  -1  14   5         57.46         53.03         5.73 o                         
   0  14   5          6.03         -1.23         6.61 o                         
   1  14   5         93.35         87.20         5.25 o                         
   2  14   5          0.01          4.53         2.94 o                         
   3  14   5        144.72        126.34         6.54 o                         
   4  14   5        109.51         98.90         7.93 o                         
 -18   0   6         68.43         84.26         9.07 o                         
 -17   0   6          0.54         -3.78         4.53 o                         
 -16   0   6          3.10          6.45         3.17 o                         
 -15   0   6         76.25        100.95         7.47 o                         
 -14   0   6         12.96          8.31         4.16 o                         
 -13   0   6         32.97         41.94         8.69 o                         
 -12   0   6        538.14        605.59        28.72 o                         
 -11   0   6        382.84        361.17        20.03 o                         
 -10   0   6         14.77         12.85         4.91 o                         
  -9   0   6        229.03        231.58        15.11 o                         
  -8   0   6        536.11        564.07        27.20 o                         
  -7   0   6       1918.72       1997.43        82.37 o                         
  -6   0   6         26.31         28.72        11.34 o                         
  -5   0   6       1460.00       1513.08        63.48 o                         
  -4   0   6         16.10         22.89         7.18 o                         
  -3   0   6         98.01        107.21         9.51 o                         
  -2   0   6         18.79          7.51         4.17 o                         
  -1   0   6         23.35         31.90         6.82 o                         
   0   0   6         22.34         25.79         4.82 o                         
   1   0   6        240.62        239.96        10.16 o                         
   2   0   6        198.96        170.11        10.17 o                         
   3   0   6       1683.06       1589.07        47.55 o                         
   4   0   6        282.13        279.30        12.56 o                         
   5   0   6        305.36        283.59        12.28 o                         
   6   0   6        269.32        247.65        17.57 o                         
   7   0   6        396.65        386.85        15.09 o                         
   8   0   6         95.97        104.10         8.95 o                         
   9   0   6        203.88        171.26        10.58 o                         
  10   0   6        728.05        629.40        30.23 o                         
  11   0   6       1605.48       1480.56        44.08 o                         
  12   0   6        572.85        534.07        18.57 o                         
  13   0   6          0.95         -4.61         4.61 o                         
  14   0   6         11.49         11.34         6.42 o                         
  15   0   6          0.94          4.91         7.93 o                         
 -18   1   6         72.62         76.70         8.31 o                         
 -17   1   6          2.19          0.56         3.38 o                         
 -16   1   6         10.99          7.52         2.29 o                         
 -15   1   6          1.41          2.28         2.52 o                         
 -14   1   6         27.38         34.16         6.01 o                         
 -13   1   6         56.76         61.42        11.36 o                         
 -12   1   6         79.37         84.85         6.64 o                         
 -11   1   6         26.82         23.17         4.62 o                         
 -10   1   6         36.81         32.40         6.36 o                         
  -9   1   6        153.15        151.86         8.98 o                         
  -8   1   6        397.92        399.41        11.83 o                         
  -7   1   6        183.22        205.59         9.03 o                         
  -6   1   6        256.42        253.56        13.63 o                         
  -5   1   6          4.34          1.93         5.24 o                         
  -4   1   6        191.16        191.84         9.31 o                         
  -3   1   6          9.93          7.97         3.03 o                         
  -2   1   6         80.61         79.42         5.86 o                         
  -1   1   6        207.32        180.06         6.60 o                         
   0   1   6        265.45        235.86         7.23 o                         
   1   1   6         33.91         32.99         5.46 o                         
   2   1   6        272.55        278.97         8.10 o                         
   3   1   6        287.80        290.33         8.07 o                         
   4   1   6        674.55        690.80        14.56 o                         
   5   1   6         18.41         14.30         3.18 o                         
   6   1   6        285.14        216.32        13.61 o                         
   7   1   6          1.97          2.84         2.86 o                         
   8   1   6         90.71         88.79         6.60 o                         
   9   1   6         12.52          6.38         6.04 o                         
  10   1   6         15.38         18.80         4.33 o                         
  11   1   6         10.95         13.38         5.18 o                         
  12   1   6         42.24         36.34         6.72 o                         
  13   1   6          1.27          4.24         3.46 o                         
  14   1   6         25.94          9.67         4.13 o                         
  15   1   6         89.95         74.06        12.09 o                         
 -17   2   6          2.62          7.39         5.93 o                         
 -16   2   6          9.51         11.38         3.50 o                         
 -15   2   6         30.90         23.79         4.30 o                         
 -14   2   6          5.95          8.72         3.21 o                         
 -13   2   6         23.34         21.00         3.30 o                         
 -12   2   6         28.90         24.34         4.64 o                         
 -11   2   6         85.66         80.87         5.92 o                         
 -10   2   6          2.13          6.38         3.14 o                         
  -9   2   6         14.56         11.59         5.94 o                         
  -8   2   6          2.44          8.91         7.53 o                         
  -7   2   6         49.76         57.80         6.32 o                         
  -6   2   6         67.52         55.80         5.45 o                         
  -5   2   6          0.89         -2.22         3.38 o                         
  -4   2   6          0.08         -2.02         3.01 o                         
  -3   2   6          4.66          8.82         2.86 o                         
  -2   2   6        114.43         96.75         5.57 o                         
  -1   2   6          2.78          2.42         2.63 o                         
   0   2   6         36.61         33.57         3.67 o                         
   1   2   6          5.11          5.29         2.45 o                         
   2   2   6         10.64          9.57         2.68 o                         
   3   2   6         56.70         76.53         4.94 o                         
   4   2   6          7.31          5.28         2.42 o                         
   5   2   6        122.08        117.31         5.09 o                         
   6   2   6        107.76        100.76         6.37 o                         
   7   2   6         13.85         16.16         5.24 o                         
   8   2   6         86.64         79.18         5.84 o                         
   9   2   6         16.20         15.53         3.42 o                         
  10   2   6          0.81         -0.14         3.65 o                         
  11   2   6         36.85         36.36         5.09 o                         
  12   2   6        160.10        173.08         8.19 o                         
  13   2   6         14.50         19.77        24.94 o                         
  14   2   6         98.78        109.57        10.96 o                         
  15   2   6         41.55         32.87         9.82 o                         
 -17   3   6          1.92          4.53         2.94 o                         
 -16   3   6         47.63         47.45         5.53 o                         
 -15   3   6          9.36          4.47         2.37 o                         
 -14   3   6          3.22          1.94         2.61 o                         
 -13   3   6          4.06          2.72         4.96 o                         
 -12   3   6          0.22         -0.29         7.93 o                         
 -11   3   6        738.99        776.64        17.75 o                         
 -10   3   6        376.77        377.03        10.38 o                         
  -9   3   6         95.72         89.83         9.06 o                         
  -8   3   6        928.66        989.69        21.86 o                         
  -7   3   6        993.73        940.49        20.92 o                         
  -6   3   6       1244.95       1220.95        26.44 o                         
  -5   3   6         19.57         22.64         4.15 o                         
  -4   3   6         82.89         78.38         5.66 o                         
  -3   3   6          0.18          1.54         2.90 o                         
  -2   3   6        175.27        165.75         5.91 o                         
  -1   3   6         21.41         27.65         4.28 o                         
   0   3   6         88.86         76.95         4.93 o                         
   1   3   6        226.40        216.87         6.18 o                         
   2   3   6         13.87         13.54         2.41 o                         
   3   3   6        857.14        803.96        14.83 o                         
   4   3   6        434.84        432.16         9.29 o                         
   5   3   6        146.96        153.69         5.57 o                         
   6   3   6        315.29        299.83         8.39 o                         
   7   3   6         14.60          9.11         2.87 o                         
   8   3   6        169.90        187.48         6.90 o                         
   9   3   6         19.79         17.80         2.99 o                         
  10   3   6         55.36         56.88         5.04 o                         
  11   3   6          3.67          7.44         4.04 o                         
  12   3   6         41.56         45.56         8.89 o                         
  13   3   6         31.75         33.35         6.72 o                         
  14   3   6         54.72         55.54        10.20 o                         
  15   3   6         41.70         41.56         9.82 o                         
  16   3   6          2.02          5.29         6.05 o                         
 -17   4   6          7.81         11.31         8.12 o                         
 -16   4   6          1.42          2.21         3.82 o                         
 -15   4   6          3.89          7.42         2.41 o                         
 -14   4   6          4.25          3.59         2.46 o                         
 -13   4   6          0.22         -0.65         2.63 o                         
 -12   4   6         58.55         67.18         6.02 o                         
 -11   4   6          0.91          2.88         2.99 o                         
 -10   4   6        266.87        282.24         8.72 o                         
  -9   4   6         58.43         52.53         5.65 o                         
  -8   4   6        164.42        186.95        13.62 o                         
  -7   4   6        264.50        268.53         8.64 o                         
  -6   4   6         40.47         37.71         5.64 o                         
  -5   4   6        100.00        109.84         5.63 o                         
  -4   4   6          5.54         -1.03         2.93 o                         
  -3   4   6         53.78         56.08         4.76 o                         
  -2   4   6        168.97        178.84         7.54 o                         
  -1   4   6          1.39          3.11         2.84 o                         
   0   4   6         66.47         62.10         4.49 o                         
   1   4   6        870.13        846.31        15.58 o                         
   2   4   6        766.51        755.33        14.19 o                         
   3   4   6         23.16         19.39         4.35 o                         
   4   4   6         59.14         62.60         4.57 o                         
   5   4   6        762.33        797.42        14.88 o                         
   6   4   6        107.59         95.80         5.49 o                         
   7   4   6        110.36        106.83         6.26 o                         
   8   4   6         11.63         11.08         3.24 o                         
   9   4   6        323.08        326.97         8.84 o                         
  10   4   6        574.93        534.72        12.03 o                         
  11   4   6        487.07        462.42        10.79 o                         
  12   4   6        271.25        243.73         8.21 o                         
  13   4   6         74.19         86.90        10.20 o                         
  14   4   6         45.71         38.16         9.82 o                         
  15   4   6         11.76         22.29         8.31 o                         
  16   4   6         60.06         89.55        10.20 o                         
 -16   5   6         15.48          9.39         7.56 o                         
 -15   5   6         15.09         12.02         3.27 o                         
 -14   5   6         11.88          8.76         2.84 o                         
 -13   5   6         37.02         42.06         4.82 o                         
 -12   5   6        130.73        134.96         6.07 o                         
 -11   5   6        122.95        140.20        10.63 o                         
 -10   5   6         13.96         30.85         6.30 o                         
  -9   5   6         16.58         11.02         2.86 o                         
  -8   5   6         25.66         28.59         3.87 o                         
  -7   5   6        135.44        142.01         7.03 o                         
  -6   5   6         17.54         36.07         7.35 o                         
  -5   5   6         24.67         20.72         3.32 o                         
  -4   5   6         13.77         17.11         4.22 o                         
  -3   5   6         58.60         63.86         4.93 o                         
  -2   5   6         20.52         18.18         3.46 o                         
  -1   5   6        350.52        350.26        11.12 o                         
   0   5   6        212.06        205.69         9.06 o                         
   1   5   6         15.73         18.61         2.68 o                         
   2   5   6          0.08         -1.89         2.18 o                         
   3   5   6         43.17         56.24         4.38 o                         
   4   5   6        710.84        731.54        13.85 o                         
   5   5   6        434.76        466.20         9.84 o                         
   6   5   6          2.45          3.65         3.46 o                         
   7   5   6        189.97        215.01         7.08 o                         
   8   5   6         14.31         21.90         5.36 o                         
   9   5   6         37.62         34.63         5.00 o                         
  10   5   6          8.24         15.50         3.78 o                         
  11   5   6          5.41          8.44         3.31 o                         
  12   5   6         33.45         20.85         3.77 o                         
  13   5   6        111.22         99.58        11.15 o                         
  14   5   6         29.57         22.29         5.29 o                         
  15   5   6          0.52          1.09         4.05 o                         
  16   5   6         27.45         12.09         4.91 o                         
 -16   6   6          0.04          6.85         7.93 o                         
 -15   6   6         39.96         51.34         8.81 o                         
 -14   6   6          7.04          7.14         4.37 o                         
 -13   6   6         13.51         13.84         3.00 o                         
 -12   6   6         11.69         10.22         2.74 o                         
 -11   6   6          5.69          3.06         2.80 o                         
 -10   6   6         12.79         14.37         3.52 o                         
  -9   6   6          0.00          1.39         2.74 o                         
  -8   6   6        146.11        138.60         5.92 o                         
  -7   6   6         32.96         37.63         6.27 o                         
  -6   6   6          9.61         11.61         5.04 o                         
  -5   6   6         32.47         32.06         7.02 o                         
  -4   6   6        115.13        117.14         5.93 o                         
  -3   6   6          6.68          7.51         2.87 o                         
  -2   6   6        118.44         98.80         4.87 o                         
  -1   6   6         24.85         21.85         3.04 o                         
   0   6   6         10.96          4.48         2.18 o                         
   1   6   6          3.83          3.31         2.30 o                         
   2   6   6          3.46          2.30         2.39 o                         
   3   6   6         38.82         40.84         3.80 o                         
   4   6   6        144.09        149.96         5.18 o                         
   5   6   6         11.32         17.06         2.45 o                         
   6   6   6         16.57         18.03         5.11 o                         
   7   6   6          8.20          9.93         2.64 o                         
   8   6   6        254.11        248.73         7.54 o                         
   9   6   6          2.47          1.66         2.38 o                         
  10   6   6         49.26         51.60         5.20 o                         
  11   6   6        137.52        145.79         6.41 o                         
  12   6   6        191.94        183.89         7.05 o                         
  13   6   6          3.16         11.00        10.88 o                         
  14   6   6         14.76         26.83        10.20 o                         
  15   6   6        147.24        159.82        10.96 o                         
 -15   7   6          5.36         21.54         6.05 o                         
 -14   7   6         11.62         41.56        14.74 o                         
 -13   7   6          9.75          7.36         3.09 o                         
 -12   7   6         16.06         13.44         3.36 o                         
 -11   7   6        152.84        153.18         6.20 o                         
 -10   7   6        262.78        249.96         7.38 o                         
  -9   7   6        251.24        244.99         8.36 o                         
  -8   7   6        325.55        325.68         8.30 o                         
  -7   7   6        350.81        327.20         9.43 o                         
  -6   7   6         70.07         65.22         7.27 o                         
  -5   7   6         37.83         29.49         4.11 o                         
  -4   7   6         58.45         57.53         4.59 o                         
  -3   7   6         93.58         91.97         5.39 o                         
  -2   7   6         15.61         14.74         2.90 o                         
  -1   7   6        206.15        208.21         8.70 o                         
   0   7   6          0.40          3.22         2.11 o                         
   1   7   6        341.66        349.34         7.59 o                         
   2   7   6        561.67        586.42        11.81 o                         
   3   7   6       1291.15       1321.44        21.52 o                         
   4   7   6         73.40         80.80         4.29 o                         
   5   7   6         81.74         88.38         4.48 o                         
   6   7   6         90.91        109.07         4.90 o                         
   7   7   6         66.34         62.35         5.43 o                         
   8   7   6          4.99          4.86         2.47 o                         
   9   7   6         17.54         17.11         3.72 o                         
  10   7   6        150.15        151.45         5.50 o                         
  11   7   6         35.83         30.76         4.10 o                         
  12   7   6          0.73          1.02         2.47 o                         
  13   7   6         19.49         19.90         4.39 o                         
  14   7   6         18.26         18.67         4.72 o                         
  15   7   6          5.41         -4.16         4.16 o                         
 -14   8   6         11.40          9.96         2.63 o                         
 -13   8   6          1.91         -2.28         3.03 o                         
 -12   8   6         34.36         39.72         5.13 o                         
 -11   8   6         23.44         41.09         6.48 o                         
 -10   8   6         21.91         39.65         5.19 o                         
  -9   8   6         10.46          4.27         2.56 o                         
  -8   8   6         36.04         27.11         4.64 o                         
  -7   8   6          3.76          4.92         2.63 o                         
  -6   8   6          1.09         -0.03         3.14 o                         
  -5   8   6          5.67          0.90         2.78 o                         
  -4   8   6          0.16         -2.46         3.87 o                         
  -3   8   6         23.53         16.44         2.96 o                         
  -2   8   6        106.68        120.17         8.01 o                         
  -1   8   6         23.55         22.08         4.00 o                         
   0   8   6         76.74         86.20         5.09 o                         
   1   8   6        749.91        795.11        15.03 o                         
   2   8   6        481.43        488.61        10.41 o                         
   3   8   6          0.15          3.53         3.48 o                         
   4   8   6         18.14         14.99         3.00 o                         
   5   8   6        535.23        587.56        10.84 o                         
   6   8   6         35.77         33.73         3.22 o                         
   7   8   6        108.15        116.69         5.09 o                         
   8   8   6         77.43         73.62         5.51 o                         
   9   8   6        233.26        230.84         6.30 o                         
  10   8   6        235.36        206.19         5.84 o                         
  11   8   6         42.69         36.48         3.95 o                         
  12   8   6          7.57          6.74         2.46 o                         
  13   8   6         29.85         33.37         5.80 o                         
  14   8   6          4.36          5.29         3.78 o                         
 -13   9   6        136.65        129.98         8.69 o                         
 -12   9   6        186.13        168.82         9.63 o                         
 -11   9   6        186.04        178.59         7.25 o                         
 -10   9   6          0.02          2.24         2.99 o                         
  -9   9   6         28.35         19.74         4.28 o                         
  -8   9   6          1.71         -0.50         2.63 o                         
  -7   9   6          3.69         -0.65         2.65 o                         
  -6   9   6        108.56        111.79         6.06 o                         
  -5   9   6        107.27        116.42         5.34 o                         
  -4   9   6         54.29         42.18         5.04 o                         
  -3   9   6         11.05         15.24         4.80 o                         
  -2   9   6          0.15          0.53         2.68 o                         
  -1   9   6         65.45         72.77         4.67 o                         
   0   9   6          7.43          6.34         2.42 o                         
   1   9   6        115.26        141.74         5.48 o                         
   2   9   6        538.26        580.16        11.53 o                         
   3   9   6        431.71        486.26         9.99 o                         
   4   9   6        315.65        360.11         8.07 o                         
   5   9   6         77.84         86.54         5.61 o                         
   6   9   6        105.40        124.86         6.60 o                         
   7   9   6         85.45         80.27         4.26 o                         
   8   9   6         16.94         19.81         3.00 o                         
   9   9   6         28.91         33.99         3.62 o                         
  10   9   6         88.29         78.63         4.09 o                         
  11   9   6          0.36          3.35         2.37 o                         
  12   9   6          0.63          1.03         2.59 o                         
  13   9   6         14.80         27.96         9.07 o                         
 -12  10   6         10.61         21.54         6.05 o                         
 -11  10   6          3.27          4.89         3.41 o                         
 -10  10   6          0.18         -0.38         2.90 o                         
  -9  10   6         11.96         11.39         2.95 o                         
  -8  10   6         61.09         55.15         6.16 o                         
  -7  10   6         21.02         14.28         3.99 o                         
  -6  10   6          8.93         17.22         7.34 o                         
  -5  10   6         31.29         23.45         3.63 o                         
  -4  10   6        128.92        134.79         5.39 o                         
  -3  10   6         28.63         30.87         3.82 o                         
  -2  10   6          0.70          2.28         2.40 o                         
  -1  10   6         26.61         22.12         4.28 o                         
   0  10   6          2.77          1.51         3.38 o                         
   1  10   6         14.90         11.46         3.60 o                         
   2  10   6         22.64         20.48         3.14 o                         
   3  10   6        122.68        127.90         5.38 o                         
   4  10   6        151.71        149.94         4.96 o                         
   5  10   6         14.47         12.15         4.11 o                         
   6  10   6         81.99         82.43         4.07 o                         
   7  10   6         21.14         18.35         3.19 o                         
   8  10   6         20.65         26.11         4.37 o                         
   9  10   6          4.24          2.27         2.07 o                         
  10  10   6         58.02         60.89         5.43 o                         
  11  10   6         90.11         81.99         6.35 o                         
  12  10   6         40.45         29.99         6.80 o                         
 -10  11   6         69.78         65.63         5.78 o                         
  -9  11   6         60.96         57.08         4.94 o                         
  -8  11   6         12.22          7.76         2.54 o                         
  -7  11   6         71.10         69.05         5.44 o                         
  -6  11   6         37.38         37.41         5.00 o                         
  -5  11   6         50.82         50.02         5.66 o                         
  -4  11   6          2.55          6.04         2.65 o                         
  -3  11   6          5.90          5.07         2.66 o                         
  -2  11   6         32.88         36.80         4.20 o                         
  -1  11   6          5.42          9.80         2.50 o                         
   0  11   6        126.73        128.24         4.46 o                         
   1  11   6        229.12        228.32         5.69 o                         
   2  11   6        777.40        785.93        14.24 o                         
   3  11   6        340.31        338.37         7.31 o                         
   4  11   6         30.62         36.60         3.89 o                         
   5  11   6         11.22          8.43         1.94 o                         
   6  11   6        131.50        120.81         4.57 o                         
   7  11   6         11.62         10.77         2.87 o                         
   8  11   6          9.55          6.53         2.48 o                         
   9  11   6         15.13         30.15         4.74 o                         
  10  11   6         86.24         76.87         5.47 o                         
  -8  12   6         13.01         14.35         9.07 o                         
  -7  12   6          5.87          4.55         2.63 o                         
  -6  12   6         29.01         26.79         6.15 o                         
  -5  12   6         80.05         87.76         9.55 o                         
  -4  12   6         77.10         83.57         5.58 o                         
  -3  12   6          9.94          7.22         2.44 o                         
  -2  12   6          0.98          0.98         2.13 o                         
  -1  12   6        127.31        123.73         4.82 o                         
   0  12   6         83.62         82.06         4.23 o                         
   1  12   6         34.99         29.73         3.66 o                         
   2  12   6        171.42        178.54         5.80 o                         
   3  12   6        311.29        304.53         7.26 o                         
   4  12   6        106.62        103.30         4.47 o                         
   5  12   6         22.36         23.64         3.64 o                         
   6  12   6          6.50          5.68         4.53 o                         
   7  12   6         16.43          7.72         2.27 o                         
   8  12   6         61.64         53.62         4.42 o                         
  -4  13   6          7.96         17.00         7.18 o                         
  -3  13   6          2.94         -1.50         2.51 o                         
  -2  13   6          0.17          1.61         2.39 o                         
  -1  13   6          5.89          6.38         5.69 o                         
   0  13   6         15.78         11.19         3.34 o                         
   1  13   6        145.31        136.39         5.45 o                         
   2  13   6        134.10        138.50        10.20 o                         
   3  13   6        367.97        326.22        11.27 o                         
   4  13   6        386.01        358.60         9.81 o                         
 -16   1   7         33.50         40.69         5.67 o                         
 -15   1   7         13.07         16.40         3.98 o                         
 -14   1   7          0.67          3.00         2.80 o                         
 -13   1   7         23.29         37.64         6.02 o                         
 -12   1   7          0.28         -1.54         2.90 o                         
 -11   1   7         81.10         95.03         9.07 o                         
 -10   1   7         38.61         42.73         6.68 o                         
  -9   1   7         15.60         16.02         4.26 o                         
  -8   1   7         46.25         27.06         5.15 o                         
  -7   1   7         55.62         42.69         7.34 o                         
  -6   1   7        451.42        418.28        15.63 o                         
  -5   1   7          0.02          0.10         5.19 o                         
  -4   1   7         46.59         49.92         5.67 o                         
  -3   1   7        466.65        413.52        12.59 o                         
  -2   1   7          5.93         10.45         3.00 o                         
  -1   1   7         93.56         93.43         5.56 o                         
   0   1   7        257.40        243.36         8.99 o                         
   1   1   7        829.36        789.12        16.19 o                         
   2   1   7       1850.48       1799.01        33.56 o                         
   3   1   7       2453.69       2385.17        43.76 o                         
   4   1   7       1438.57       1390.62        26.72 o                         
   5   1   7         90.20         87.93         5.52 o                         
   6   1   7        283.85        290.68         8.96 o                         
   7   1   7        185.77        178.85         7.07 o                         
   8   1   7          0.00          1.97         2.84 o                         
   9   1   7        193.94        184.72         6.79 o                         
  10   1   7         12.13          6.61         2.62 o                         
  11   1   7          9.71          9.93         3.04 o                         
  12   1   7         74.08         68.37         5.00 o                         
  13   1   7          0.23          1.03         2.71 o                         
  14   1   7          3.52          0.76         4.53 o                         
  15   1   7          5.20          1.13         5.67 o                         
 -16   2   7        121.00        160.20         7.05 o                         
 -15   2   7          5.81          0.31         2.59 o                         
 -14   2   7         23.68         30.38         5.47 o                         
 -13   2   7         11.03          9.94         2.79 o                         
 -12   2   7         44.27         52.23         6.88 o                         
 -11   2   7          0.04          0.00         5.20 o                         
 -10   2   7         41.03         53.33         6.03 o                         
  -9   2   7        155.08        158.38         9.19 o                         
  -8   2   7        160.16        147.69        10.20 o                         
  -7   2   7         37.40         32.83         7.05 o                         
  -6   2   7          9.90         17.35         7.03 o                         
  -5   2   7        216.56        231.60        11.76 o                         
  -4   2   7         42.89         32.37         5.45 o                         
  -3   2   7         18.64         32.54         5.15 o                         
  -2   2   7        137.95        123.81         5.95 o                         
  -1   2   7         70.72         66.77         5.19 o                         
   0   2   7          5.24          3.51         2.81 o                         
   1   2   7        106.05         97.78         5.42 o                         
   2   2   7        991.07        949.78        18.89 o                         
   3   2   7       1846.85       1819.05        34.03 o                         
   4   2   7        300.14        301.51         8.26 o                         
   5   2   7         11.89          8.08         3.01 o                         
   6   2   7         41.65         49.20         5.28 o                         
   7   2   7        512.38        525.21        13.26 o                         
   8   2   7         59.21         59.66         5.44 o                         
   9   2   7        463.30        449.48        11.47 o                         
  10   2   7         88.03         72.05         4.98 o                         
  11   2   7        459.84        422.75        10.58 o                         
  12   2   7        235.66        196.60         6.67 o                         
  13   2   7          8.63         19.50         4.43 o                         
  14   2   7        161.96        159.07        11.34 o                         
  15   2   7         67.60         80.48         9.45 o                         
 -16   3   7          1.46          0.76         3.40 o                         
 -15   3   7          0.15          1.86         2.50 o                         
 -14   3   7          0.03          0.59         2.44 o                         
 -13   3   7          6.21          7.24         4.53 o                         
 -12   3   7         21.01         21.28         4.20 o                         
 -11   3   7         18.89          8.72         5.84 o                         
 -10   3   7         13.76          9.66         3.21 o                         
  -9   3   7          4.44         11.70         5.96 o                         
  -8   3   7         77.40         91.99         6.44 o                         
  -7   3   7         54.98         49.06         5.56 o                         
  -6   3   7        935.09        866.03        31.37 o                         
  -5   3   7        134.52        139.95         7.07 o                         
  -4   3   7        130.20        144.20         8.48 o                         
  -3   3   7          2.91          8.04         2.82 o                         
  -2   3   7          0.08         11.92         2.97 o                         
  -1   3   7         42.17         46.90         4.48 o                         
   0   3   7        101.61        102.05         5.12 o                         
   1   3   7        671.23        676.80        13.17 o                         
   2   3   7       2425.42       2400.83        40.13 o                         
   3   3   7       1151.18       1151.38        20.49 o                         
   4   3   7        435.28        428.92         9.27 o                         
   5   3   7          0.11         -0.11         2.39 o                         
   6   3   7         26.86         25.85         3.55 o                         
   7   3   7         19.75         23.06         3.11 o                         
   8   3   7          0.40         -2.36         2.36 o                         
   9   3   7        190.47        189.04         6.84 o                         
  10   3   7        229.55        230.99         9.89 o                         
  11   3   7         22.95         11.08         2.62 o                         
  12   3   7         30.52         24.18         4.43 o                         
  13   3   7          1.06         -0.46         2.84 o                         
  14   3   7         11.21          8.69         4.16 o                         
  15   3   7         20.44         21.91         8.69 o                         
 -15   4   7         53.97         73.24         7.37 o                         
 -14   4   7         53.44         58.41         4.95 o                         
 -13   4   7         78.14         71.74         5.07 o                         
 -12   4   7        154.62        174.47         6.56 o                         
 -11   4   7          6.66          6.56         2.71 o                         
 -10   4   7         32.69         40.63         6.16 o                         
  -9   4   7          1.95          0.36         3.10 o                         
  -8   4   7        150.75        151.01         6.98 o                         
  -7   4   7          0.09          7.03         3.48 o                         
  -6   4   7         13.32          5.38         3.69 o                         
  -5   4   7        151.44        123.93         6.55 o                         
  -4   4   7         19.90         27.54         5.78 o                         
  -3   4   7         72.04         89.69         5.32 o                         
  -2   4   7         67.16         55.18         4.30 o                         
  -1   4   7        256.09        260.78         7.03 o                         
   0   4   7        190.94        186.44         5.93 o                         
   1   4   7         18.95         13.83         2.58 o                         
   2   4   7         19.54         37.70         4.99 o                         
   3   4   7         37.29         45.28         4.81 o                         
   4   4   7         21.24         23.27         3.77 o                         
   5   4   7          1.85          3.32         2.30 o                         
   6   4   7          0.32          2.71         2.36 o                         
   7   4   7          0.03          0.48         2.32 o                         
   8   4   7         21.33         22.61         3.07 o                         
   9   4   7          1.72          7.59         2.50 o                         
  10   4   7          4.21          2.29         2.39 o                         
  11   4   7        262.42        262.93         7.14 o                         
  12   4   7         43.10         48.16         5.12 o                         
  13   4   7          0.86         -4.16         4.16 o                         
  14   4   7          0.01         -0.76         3.78 o                         
  15   4   7         79.24         68.77         8.31 o                         
 -15   5   7          1.66         -3.78         3.78 o                         
 -14   5   7          7.06          2.68         2.65 o                         
 -13   5   7         27.13         38.95         5.35 o                         
 -12   5   7         39.93         54.31         4.94 o                         
 -11   5   7          0.40          0.28         2.60 o                         
 -10   5   7         52.29         47.04         5.44 o                         
  -9   5   7        389.44        393.32        12.15 o                         
  -8   5   7        206.15        205.51        11.28 o                         
  -7   5   7        317.38        308.47         9.20 o                         
  -6   5   7        206.15        168.03         7.29 o                         
  -5   5   7          3.30          6.58         3.10 o                         
  -4   5   7         48.27         43.86         4.57 o                         
  -3   5   7        205.89        199.74         8.36 o                         
  -2   5   7          0.20         11.75         3.17 o                         
  -1   5   7          8.43         10.01         2.62 o                         
   0   5   7        162.36        174.16         6.13 o                         
   1   5   7        995.80       1025.29        18.51 o                         
   2   5   7       1131.27       1185.63        21.05 o                         
   3   5   7       2027.86       2148.86        40.68 o                         
   4   5   7        863.21        902.83        16.69 o                         
   5   5   7         47.56         59.15         4.71 o                         
   6   5   7        331.87        353.88         8.14 o                         
   7   5   7        283.25        314.21         7.42 o                         
   8   5   7         76.97        102.37         5.04 o                         
   9   5   7        110.14         95.67         5.41 o                         
  10   5   7         45.12         44.01         4.03 o                         
  11   5   7         14.32         36.03         6.02 o                         
  12   5   7          9.09          5.05         3.28 o                         
  13   5   7          7.70          8.65         4.53 o                         
  14   5   7          8.07          3.40         3.78 o                         
 -14   6   7         15.63         12.47         3.78 o                         
 -13   6   7          7.34          9.07         6.59 o                         
 -12   6   7          3.49          5.27         5.62 o                         
 -11   6   7         12.09         10.47         2.65 o                         
 -10   6   7          0.77          0.09         2.72 o                         
  -9   6   7         12.30         19.54         4.90 o                         
  -8   6   7          1.91         -2.30         2.63 o                         
  -7   6   7        609.42        599.52        24.83 o                         
  -6   6   7          3.67          6.48         3.89 o                         
  -5   6   7        285.58        281.61         9.43 o                         
  -4   6   7          5.53         10.87         3.35 o                         
  -3   6   7        107.41        107.68         8.61 o                         
  -2   6   7          0.98         -0.13         2.30 o                         
  -1   6   7         55.54         63.33         4.19 o                         
   0   6   7         17.82         38.85         6.64 o                         
   1   6   7        905.53        920.58        16.89 o                         
   2   6   7        351.24        374.69         8.60 o                         
   3   6   7        154.86        173.05         5.65 o                         
   4   6   7         70.34         70.33         4.38 o                         
   5   6   7         29.98         34.52         4.09 o                         
   6   6   7        149.08        154.50         5.99 o                         
   7   6   7         76.74         76.01         4.64 o                         
   8   6   7        245.99        256.02         6.33 o                         
   9   6   7        184.54        163.78         5.01 o                         
  10   6   7         26.05         30.10         4.22 o                         
  11   6   7         53.52         49.86         4.45 o                         
  12   6   7         75.87         76.99         9.45 o                         
  13   6   7          2.06          0.00         3.40 o                         
  14   6   7          0.92         -1.13         3.40 o                         
 -13   7   7          8.72         10.30        10.20 o                         
 -12   7   7         15.30         11.85         3.28 o                         
 -11   7   7          3.35          4.26         2.54 o                         
 -10   7   7          2.57          1.27         3.00 o                         
  -9   7   7        105.22        110.65         5.58 o                         
  -8   7   7          4.16          4.42         4.18 o                         
  -7   7   7        172.00        157.84         6.21 o                         
  -6   7   7         62.65         70.95         6.52 o                         
  -5   7   7        176.94        196.04        17.00 o                         
  -4   7   7          0.41         -1.53         2.96 o                         
  -3   7   7          6.81         17.71         6.54 o                         
  -2   7   7          4.00          2.75         2.65 o                         
  -1   7   7         51.99         53.03         4.91 o                         
   0   7   7        424.87        456.55         9.55 o                         
   1   7   7        269.69        295.52         7.00 o                         
   2   7   7        237.51        274.37         6.54 o                         
   3   7   7        160.39        169.26         5.25 o                         
   4   7   7        144.48        156.73         5.56 o                         
   5   7   7         38.73         51.33         4.26 o                         
   6   7   7          0.00         -2.57         2.57 o                         
   7   7   7          3.67          7.51         2.19 o                         
   8   7   7          4.00          1.99         2.36 o                         
   9   7   7         18.87         10.66         3.60 o                         
  10   7   7        274.13        265.61         6.66 o                         
  11   7   7        108.20        106.71         4.98 o                         
  12   7   7         45.20         30.24         7.72 o                         
  13   7   7         31.88         24.18         6.05 o                         
 -12   8   7         79.47         85.77         8.31 o                         
 -11   8   7         35.38         47.64         7.39 o                         
 -10   8   7        105.56         94.19         6.70 o                         
  -9   8   7          0.06          0.68         3.93 o                         
  -8   8   7         23.11         32.47         5.80 o                         
  -7   8   7        146.02        141.30         7.63 o                         
  -6   8   7         86.65         84.18         5.12 o                         
  -5   8   7        160.73        136.77         6.33 o                         
  -4   8   7          2.39          1.23         5.14 o                         
  -3   8   7         11.80         13.73         3.30 o                         
  -2   8   7          1.45          5.76         2.68 o                         
  -1   8   7        224.36        241.59         7.09 o                         
   0   8   7         25.94         26.96         6.00 o                         
   1   8   7        114.28        120.66         5.24 o                         
   2   8   7         24.18         25.98         4.07 o                         
   3   8   7         77.13         83.22         7.08 o                         
   4   8   7          6.36          4.01         2.29 o                         
   5   8   7         23.78         26.35         4.06 o                         
   6   8   7         13.44          8.74         2.19 o                         
   7   8   7         28.05         34.19         4.29 o                         
   8   8   7          6.93          7.80         2.18 o                         
   9   8   7         92.80        101.24         7.45 o                         
  10   8   7         27.68         36.26         4.04 o                         
  11   8   7        185.45        187.51         6.09 o                         
  12   8   7         49.00         43.07         6.42 o                         
 -11   9   7          3.52          4.91         3.78 o                         
 -10   9   7         19.62         27.20         6.80 o                         
  -9   9   7         11.88          9.61         2.67 o                         
  -8   9   7          3.79          2.49         3.33 o                         
  -7   9   7        101.86         78.17         6.49 o                         
  -6   9   7        513.92        451.04        10.94 o                         
  -5   9   7         26.96         34.73         5.18 o                         
  -4   9   7          9.50         10.71         3.45 o                         
  -3   9   7          4.47         10.15         4.04 o                         
  -2   9   7          0.20          4.53         2.37 o                         
  -1   9   7          2.63          3.81         2.30 o                         
   0   9   7          1.11          8.32         3.93 o                         
   1   9   7        385.95        396.21         9.05 o                         
   2   9   7       1241.83       1262.05        23.89 o                         
   3   9   7        351.11        342.38         7.67 o                         
   4   9   7        133.96        131.68         4.95 o                         
   5   9   7         11.98         12.45         3.29 o                         
   6   9   7         89.69         93.61         4.77 o                         
   7   9   7          9.77          7.61         1.99 o                         
   8   9   7          3.10          1.05         2.01 o                         
   9   9   7         99.41         87.56         4.13 o                         
  10   9   7         55.18         46.96         4.21 o                         
  11   9   7         15.30         17.40         4.13 o                         
  -9  10   7          5.41          1.03         3.30 o                         
  -8  10   7          3.29         -0.76         4.35 o                         
  -7  10   7         15.61          9.30         2.58 o                         
  -6  10   7          8.34          2.57         2.78 o                         
  -5  10   7          0.55          1.81         2.31 o                         
  -4  10   7          2.15         -1.17         2.24 o                         
  -3  10   7        116.99        116.23         4.78 o                         
  -2  10   7          9.08          6.97         2.21 o                         
  -1  10   7         16.75         15.03         2.51 o                         
   0  10   7          5.02          2.34         2.26 o                         
   1  10   7         54.71         65.93         4.68 o                         
   2  10   7        104.30        110.97         4.60 o                         
   3  10   7        106.98        102.15         4.43 o                         
   4  10   7         18.43         12.29         3.08 o                         
   5  10   7          4.55          5.67         2.36 o                         
   6  10   7          2.92          3.50         1.95 o                         
   7  10   7         10.83          4.60         1.95 o                         
   8  10   7          0.82          3.08         2.68 o                         
   9  10   7         28.65         31.48         4.41 o                         
  -7  11   7          0.27         10.95        10.20 o                         
  -6  11   7         12.74         12.18         5.10 o                         
  -5  11   7         72.97         79.26         4.82 o                         
  -4  11   7         42.61         42.76         6.69 o                         
  -3  11   7          7.93          5.35         2.23 o                         
  -2  11   7          1.25          6.42         2.57 o                         
  -1  11   7         87.23         78.59         4.24 o                         
   0  11   7        133.05        131.21         4.75 o                         
   1  11   7          9.79          8.98         3.27 o                         
   2  11   7         20.74         16.81         2.89 o                         
   3  11   7         16.33         13.46         3.60 o                         
   4  11   7         46.04         48.28         3.55 o                         
   5  11   7         26.53         21.99         2.46 o                         
   6  11   7          0.82         -2.08         4.35 o                         
   7  11   7          0.00         -2.63         2.63 o                         
  -3  12   7         30.70         35.49         5.20 o                         
  -2  12   7          0.76         -1.12         2.43 o                         
  -1  12   7         89.78         82.52         4.52 o                         
   0  12   7         33.78         32.55         4.63 o                         
   1  12   7          0.75         -2.24         2.24 o                         
   2  12   7          1.09          4.80         2.74 o                         
   3  12   7         20.86         11.12         3.40 o                         
 -14   0   8        110.20        125.06         8.69 o                         
 -13   0   8        268.28        373.64        19.65 o                         
 -12   0   8          1.19          3.40         4.16 o                         
 -11   0   8          0.42         -1.89         4.16 o                         
 -10   0   8         44.76         34.01         7.93 o                         
  -9   0   8         10.05          5.67         4.53 o                         
  -8   0   8        188.05        163.98        13.22 o                         
  -7   0   8        211.56        187.78        13.22 o                         
  -6   0   8        295.86        285.23        16.62 o                         
  -5   0   8        359.67        320.37        18.51 o                         
  -4   0   8        117.68        104.29        14.36 o                         
  -3   0   8         88.90         69.72         7.51 o                         
  -2   0   8         55.14         52.69         7.12 o                         
  -1   0   8        392.78        392.79        13.15 o                         
   0   0   8        417.30        416.29        12.86 o                         
   1   0   8        504.66        443.24        13.36 o                         
   2   0   8          0.66         -1.94         3.93 o                         
   3   0   8         68.28         74.73         7.21 o                         
   4   0   8        360.18        352.87        13.63 o                         
   5   0   8        247.06        252.20        10.95 o                         
   6   0   8        706.20        741.92        24.17 o                         
   7   0   8          8.28         13.87         7.56 o                         
   8   0   8        189.28        193.43         8.82 o                         
   9   0   8        122.33        117.24         7.37 o                         
  10   0   8        120.87        101.82         6.51 o                         
  11   0   8         29.99         33.66         6.42 o                         
  12   0   8          4.37          6.01         3.07 o                         
  13   0   8          0.45         -3.78         3.78 o                         
 -14   1   8         24.47         29.26         4.54 o                         
 -13   1   8        106.53        128.84        10.96 o                         
 -12   1   8         66.27         77.03         6.26 o                         
 -11   1   8          6.60          4.91         3.78 o                         
 -10   1   8         15.37          7.96         3.27 o                         
  -9   1   8          3.58          1.36         3.40 o                         
  -8   1   8          3.69          6.66         3.60 o                         
  -7   1   8          8.68          8.31         3.60 o                         
  -6   1   8        131.72        122.15         8.41 o                         
  -5   1   8        455.81        430.69        13.34 o                         
  -4   1   8        190.14        168.65        12.43 o                         
  -3   1   8         54.17         55.06         5.28 o                         
  -2   1   8          5.42          1.58         3.09 o                         
  -1   1   8          4.51          2.44         2.79 o                         
   0   1   8         18.32         11.08         2.53 o                         
   1   1   8         83.36         80.82         5.11 o                         
   2   1   8         73.86         71.12         5.42 o                         
   3   1   8        437.21        445.00        10.65 o                         
   4   1   8        134.19        144.60         7.28 o                         
   5   1   8        174.07        185.42         6.60 o                         
   6   1   8          7.93          7.64         2.92 o                         
   7   1   8         71.29         88.78         5.24 o                         
   8   1   8         14.27          9.60         2.19 o                         
   9   1   8         69.45         77.83         4.69 o                         
  10   1   8         60.00         58.62         4.11 o                         
  11   1   8          8.90         11.70         4.42 o                         
  12   1   8          9.84          4.11         2.25 o                         
  13   1   8         39.68         37.86         5.95 o                         
 -14   2   8         13.84         22.67         6.80 o                         
 -13   2   8         52.57         61.41         7.56 o                         
 -12   2   8         11.76         10.20         5.48 o                         
 -11   2   8         17.18         14.61         2.94 o                         
 -10   2   8         95.53        105.06         6.68 o                         
  -9   2   8          3.86          4.21         3.06 o                         
  -8   2   8         16.89         16.10        11.34 o                         
  -7   2   8         11.84          9.82         4.53 o                         
  -6   2   8          3.58         -0.69         6.99 o                         
  -5   2   8         24.63         29.08         5.35 o                         
  -4   2   8         29.34         23.76         4.24 o                         
  -3   2   8          0.65          6.98         3.04 o                         
  -2   2   8          0.01          1.89         2.59 o                         
  -1   2   8          6.00          5.75         4.63 o                         
   0   2   8         19.03         17.56         3.06 o                         
   1   2   8          0.91         -0.29         3.11 o                         
   2   2   8        263.00        276.04         7.70 o                         
   3   2   8        289.38        309.75         8.20 o                         
   4   2   8          2.85          1.13         2.45 o                         
   5   2   8          1.39          3.61         2.41 o                         
   6   2   8          5.05          7.30         2.62 o                         
   7   2   8         35.77         48.65         4.99 o                         
   8   2   8          0.00         -0.75         2.62 o                         
   9   2   8          0.76         -0.75         2.12 o                         
  10   2   8         12.76          9.79         3.22 o                         
  11   2   8          3.44          1.00         2.20 o                         
  12   2   8          0.28         -0.43         2.86 o                         
  13   2   8          2.21         -0.90         2.92 o                         
  14   2   8          2.52          5.29         4.91 o                         
 -13   3   8         79.97        105.61         6.14 o                         
 -12   3   8         15.91         17.00         6.99 o                         
 -11   3   8         80.28         82.80         6.62 o                         
 -10   3   8         20.86         25.80         5.53 o                         
  -9   3   8         60.79         56.09         6.81 o                         
  -8   3   8          4.53         -2.55         3.97 o                         
  -7   3   8         24.07         19.65         5.66 o                         
  -6   3   8        460.50        434.05        15.76 o                         
  -5   3   8        145.95        138.71         9.41 o                         
  -4   3   8        118.25        112.33         8.73 o                         
  -3   3   8          7.65         12.90         4.65 o                         
  -2   3   8          0.19         -2.34         2.85 o                         
  -1   3   8          8.54         11.28         3.27 o                         
   0   3   8        246.47        239.54         7.15 o                         
   1   3   8        138.28        156.26         6.00 o                         
   2   3   8        345.05        378.80         9.51 o                         
   3   3   8        359.58        367.73         9.05 o                         
   4   3   8        266.05        276.01         7.41 o                         
   5   3   8         89.24         93.48         5.29 o                         
   6   3   8        297.56        336.64         8.70 o                         
   7   3   8        339.16        350.34        15.13 o                         
   8   3   8          0.19          0.09         2.17 o                         
   9   3   8        161.55        161.50         5.61 o                         
  10   3   8        127.34        125.25         4.95 o                         
  11   3   8         19.87         21.37         3.37 o                         
  12   3   8          1.28          6.30         2.82 o                         
  13   3   8          5.54          2.27         3.40 o                         
 -13   4   8         54.33         80.49         5.47 o                         
 -12   4   8         16.89         21.91         7.18 o                         
 -11   4   8          4.07          3.45         2.80 o                         
 -10   4   8          0.86         -3.06         3.06 o                         
  -9   4   8        125.17        113.92         7.31 o                         
  -8   4   8         62.60         38.92         9.45 o                         
  -7   4   8        105.81         89.51         7.44 o                         
  -6   4   8        123.39        115.05        17.95 o                         
  -5   4   8        171.39        169.68        10.65 o                         
  -4   4   8        421.21        415.13        33.06 o                         
  -3   4   8         31.99         22.04         3.36 o                         
  -2   4   8        153.17        150.65         6.47 o                         
  -1   4   8        399.18        415.54         9.78 o                         
   0   4   8         98.52        103.36         5.20 o                         
   1   4   8        228.26        240.12         7.01 o                         
   2   4   8          5.64          7.90         2.40 o                         
   3   4   8         12.08         15.83         2.68 o                         
   4   4   8         14.50         15.90         2.67 o                         
   5   4   8         14.55         12.30         2.37 o                         
   6   4   8         23.23         28.31         3.65 o                         
   7   4   8         24.66         20.75         3.33 o                         
   8   4   8         40.77         35.41         4.88 o                         
   9   4   8         30.20         39.91         4.20 o                         
  10   4   8         21.45         18.86         4.69 o                         
  11   4   8          0.01         -2.28         2.28 o                         
  12   4   8          1.28          3.37         2.65 o                         
  13   4   8         21.46         27.20         6.42 o                         
 -12   5   8         99.42        112.46        19.27 o                         
 -11   5   8         22.46         33.25         7.56 o                         
 -10   5   8          3.21         -0.94         4.91 o                         
  -9   5   8         15.49         23.02         8.50 o                         
  -8   5   8          5.67         24.94         7.18 o                         
  -7   5   8          7.15         -2.46         2.91 o                         
  -6   5   8        169.27        169.38         8.99 o                         
  -5   5   8         75.51         55.49         8.08 o                         
  -4   5   8          8.35          9.08         4.43 o                         
  -3   5   8         10.09          8.17         3.11 o                         
  -2   5   8         13.52         22.89         4.27 o                         
  -1   5   8         80.93         98.33         6.55 o                         
   0   5   8          8.22         16.52         3.56 o                         
   1   5   8         47.34         46.57         4.07 o                         
   2   5   8         20.93         33.44         3.62 o                         
   3   5   8          0.31          1.95         5.41 o                         
   4   5   8          1.15          3.17         2.82 o                         
   5   5   8          1.56          2.89         2.13 o                         
   6   5   8          0.99          0.67         2.11 o                         
   7   5   8          1.94          2.40         2.19 o                         
   8   5   8          4.25          5.83         2.80 o                         
   9   5   8          0.63          2.70         4.27 o                         
  10   5   8         11.76         12.16         2.46 o                         
  11   5   8          4.38          1.43         2.17 o                         
  12   5   8          1.80         -1.53         2.57 o                         
 -12   6   8          0.19         -0.76         6.80 o                         
 -11   6   8         17.82         31.36         6.17 o                         
 -10   6   8          3.20         -1.48         4.72 o                         
  -9   6   8         28.79         32.99         6.61 o                         
  -8   6   8          0.77         52.52        20.78 o                         
  -7   6   8          0.14         -0.91         4.13 o                         
  -6   6   8          0.74          7.38         3.54 o                         
  -5   6   8         44.45         15.87        17.00 o                         
  -4   6   8          0.07          0.71         5.42 o                         
  -3   6   8         12.32          8.24         3.05 o                         
  -2   6   8         11.99          9.80         3.12 o                         
  -1   6   8         74.53         72.98         6.51 o                         
   0   6   8          3.35          1.14         2.41 o                         
   1   6   8         40.65         45.20         5.30 o                         
   2   6   8        797.04        804.93        14.62 o                         
   3   6   8        513.17        499.24         9.88 o                         
   4   6   8        227.60        227.47         5.81 o                         
   5   6   8         15.44         15.63         2.82 o                         
   6   6   8         12.12         10.05         2.21 o                         
   7   6   8         20.49         15.90         2.37 o                         
   8   6   8         36.14         42.08         3.84 o                         
   9   6   8         10.16         10.82         2.16 o                         
  10   6   8         57.24         45.55         4.79 o                         
  11   6   8          7.84          2.82         2.32 o                         
  -9   7   8        145.65        174.80        26.43 o                         
  -8   7   8         11.21         11.32         8.83 o                         
  -7   7   8        142.14        131.93         6.76 o                         
  -6   7   8        366.00        345.86        16.42 o                         
  -5   7   8        127.89        122.28        13.60 o                         
  -4   7   8         13.35          9.79         7.92 o                         
  -3   7   8          7.20          3.04         4.27 o                         
  -2   7   8          0.09          2.02         3.22 o                         
  -1   7   8          0.02          2.05         3.54 o                         
   0   7   8         69.76         70.69         5.01 o                         
   1   7   8        442.49        464.46        11.59 o                         
   2   7   8        531.58        527.80        10.57 o                         
   3   7   8        379.10        386.36         8.87 o                         
   4   7   8        149.60        153.40         4.70 o                         
   5   7   8          6.49          3.44         2.00 o                         
   6   7   8         22.99         21.15         4.53 o                         
   7   7   8         70.76         75.93         4.64 o                         
   8   7   8          3.66          3.58         2.47 o                         
   9   7   8         16.34         20.00         3.27 o                         
  10   7   8          0.65         -0.86         1.98 o                         
  -9   8   8         56.69         26.07         9.07 o                         
  -8   8   8         34.19         23.80         7.56 o                         
  -7   8   8         25.31         18.01         4.13 o                         
  -6   8   8          0.23         -0.22         6.72 o                         
  -5   8   8         63.79         67.27         8.62 o                         
  -4   8   8        164.60        153.83        12.47 o                         
  -3   8   8         28.70         39.54         5.90 o                         
  -2   8   8         45.65         41.98         5.12 o                         
  -1   8   8        129.57        121.20         5.65 o                         
   0   8   8         14.99         19.29         3.53 o                         
   1   8   8        195.02        193.10         6.40 o                         
   2   8   8         37.75         48.84         6.98 o                         
   3   8   8         22.65         25.74         5.25 o                         
   4   8   8         66.82         65.48         4.17 o                         
   5   8   8          0.19          0.01         2.01 o                         
   6   8   8          3.17          2.34         2.39 o                         
   7   8   8          9.84          7.10         3.27 o                         
   8   8   8          2.89          2.29         3.16 o                         
   9   8   8         46.97         50.06         4.07 o                         
  -7   9   8          0.23         -0.30         5.67 o                         
  -6   9   8          1.93         -0.68         4.03 o                         
  -5   9   8          0.17          5.69         2.67 o                         
  -4   9   8         45.63         64.86         5.40 o                         
  -3   9   8         11.31         11.47         3.64 o                         
  -2   9   8         49.77         61.84         5.75 o                         
  -1   9   8          0.30          2.85         3.16 o                         
   0   9   8         67.72         82.92         7.04 o                         
   1   9   8          0.68          2.12         2.23 o                         
   2   9   8         26.07         24.46         3.58 o                         
   3   9   8        162.91        161.91         5.48 o                         
   4   9   8          3.31          2.47         2.14 o                         
   5   9   8         47.52         48.19         4.31 o                         
   6   9   8          8.55          3.55         2.21 o                         
   7   9   8         17.19         16.41         2.51 o                         
  -5  10   8         46.24         46.05         5.86 o                         
  -4  10   8         23.54         21.70         5.20 o                         
  -3  10   8         58.54         69.92         5.61 o                         
  -2  10   8          0.86         12.70        16.81 o                         
  -1  10   8         71.14         75.69         5.91 o                         
   0  10   8         58.53         55.79         5.53 o                         
   1  10   8        146.77        142.20         6.49 o                         
   2  10   8        305.04        296.69         7.74 o                         
   3  10   8        394.62        383.69         8.87 o                         
   4  10   8        420.87        413.65         9.39 o                         
   5  10   8         49.94         49.69         5.47 o                         
 -11   1   9          0.03          2.82         3.40 o                         
 -10   1   9          6.70          2.84         3.55 o                         
  -9   1   9         12.47         14.04         4.72 o                         
  -8   1   9          5.47          1.58         4.72 o                         
  -7   1   9          3.26          3.01         3.06 o                         
  -6   1   9          7.28         22.29         8.31 o                         
  -5   1   9        160.60        155.50         8.39 o                         
  -4   1   9         48.56         46.76         6.78 o                         
  -3   1   9         19.13         38.75         9.45 o                         
  -2   1   9        107.14        101.12         5.81 o                         
  -1   1   9         40.22         28.47         3.56 o                         
   0   1   9         15.57         11.98         2.67 o                         
   1   1   9         36.27         26.62         2.90 o                         
   2   1   9         50.86         60.58         4.30 o                         
   3   1   9         33.01         26.77         3.37 o                         
   4   1   9         25.81         31.40         3.97 o                         
   5   1   9          0.13         -0.83         2.23 o                         
   6   1   9         14.36         12.52         3.87 o                         
   7   1   9         15.29         18.91         3.82 o                         
   8   1   9          8.82          7.84         2.37 o                         
   9   1   9         36.45         36.74         6.54 o                         
  10   1   9         43.76         38.02         3.87 o                         
  11   1   9          0.01          2.73         2.21 o                         
 -11   2   9        135.06        137.30         6.51 o                         
 -10   2   9         11.02         16.92         4.72 o                         
  -9   2   9         54.74         45.72         8.31 o                         
  -8   2   9          0.01          6.05         3.63 o                         
  -7   2   9         10.15          5.57         2.99 o                         
  -6   2   9          1.88         -0.08         3.14 o                         
  -5   2   9          4.45          7.65         3.42 o                         
  -4   2   9         18.49         21.75        10.77 o                         
  -3   2   9         38.74         30.68         5.29 o                         
  -2   2   9         29.56         35.96         5.49 o                         
  -1   2   9          0.80          0.82         2.40 o                         
   0   2   9         15.18         31.20         5.30 o                         
   1   2   9         75.75         59.31         4.26 o                         
   2   2   9        249.53        260.32         6.76 o                         
   3   2   9        373.62        379.78         8.69 o                         
   4   2   9        195.64        183.43         5.90 o                         
   5   2   9          0.04         -0.47         2.17 o                         
   6   2   9        106.44        110.33         4.69 o                         
   7   2   9        219.05        224.07         6.28 o                         
   8   2   9          0.01          2.66         2.13 o                         
   9   2   9         13.94         11.30         2.09 o                         
  10   2   9          0.56          3.10         1.79 o                         
  11   2   9         32.42         26.33         3.64 o                         
 -10   3   9          8.22         14.18         7.37 o                         
  -9   3   9         50.15         42.86         5.63 o                         
  -8   3   9          0.18          4.12         3.18 o                         
  -7   3   9         35.24         19.32         6.61 o                         
  -6   3   9         18.32         -6.42         6.42 o                         
  -5   3   9         10.08         40.05        12.85 o                         
  -4   3   9          1.32          3.02         3.78 o                         
  -3   3   9         33.37         19.65         7.56 o                         
  -2   3   9          6.34          4.07         2.64 o                         
  -1   3   9          5.22          3.58         2.47 o                         
   0   3   9          0.14          4.01         5.13 o                         
   1   3   9         54.31         54.41         4.43 o                         
   2   3   9         13.02         15.95         3.19 o                         
   3   3   9         43.13         47.32         3.85 o                         
   4   3   9          8.65          7.44         3.96 o                         
   5   3   9          0.18          1.72         1.98 o                         
   6   3   9          7.98          9.09         2.27 o                         
   7   3   9         26.80         27.43         4.15 o                         
   8   3   9         22.11         26.80         3.66 o                         
   9   3   9          9.09         11.42         4.09 o                         
  10   3   9          1.03          1.46         1.73 o                         
 -10   4   9         23.91         29.85         6.05 o                         
  -9   4   9          0.05          0.43         2.81 o                         
  -8   4   9         95.25         81.19        10.96 o                         
  -7   4   9        116.85        132.24        10.58 o                         
  -6   4   9         42.73         51.01         7.18 o                         
  -5   4   9          7.44         11.71         4.16 o                         
  -4   4   9         22.20         32.87         8.31 o                         
  -3   4   9          0.91         10.21         5.29 o                         
  -2   4   9          7.35          3.67         3.01 o                         
  -1   4   9         16.34         20.00         6.49 o                         
   0   4   9          0.09          6.34         3.93 o                         
   1   4   9          0.66         -0.42         2.12 o                         
   2   4   9         34.93         28.39         4.47 o                         
   3   4   9         68.36         69.03         4.13 o                         
   4   4   9          7.05          9.83         3.48 o                         
   5   4   9         63.94         63.80         4.31 o                         
   6   4   9         47.68         45.01         3.90 o                         
   7   4   9          1.54          2.48         1.80 o                         
   8   4   9          4.05          3.67         1.68 o                         
   9   4   9          2.00          1.89         2.03 o                         
  10   4   9         11.02         11.16         5.12 o                         
  -9   5   9         31.00         29.09         6.42 o                         
  -7   5   9        120.10        109.19         8.31 o                         
  -6   5   9        227.85        223.64        12.47 o                         
  -5   5   9         40.76         30.98         6.80 o                         
  -4   5   9         16.27          5.29         4.16 o                         
  -3   5   9          3.96          3.40         4.16 o                         
  -2   5   9         32.47         38.75         6.09 o                         
  -1   5   9          0.48          4.62         2.88 o                         
   0   5   9         22.49         17.41         3.87 o                         
   1   5   9         21.43         22.16         3.61 o                         
   2   5   9          0.66          0.50         2.45 o                         
   3   5   9          9.97         13.16         2.35 o                         
   4   5   9          3.29          3.64         1.81 o                         
   5   5   9          2.02          6.14         4.28 o                         
   6   5   9          1.50          0.38         1.95 o                         
   7   5   9         29.60         37.05         3.34 o                         
   8   5   9         18.17         18.78         4.33 o                         
   9   5   9         37.15         31.27         5.14 o                         
  -8   6   9          3.52         -3.40         3.40 o                         
  -6   6   9         32.35         38.03        16.81 o                         
  -5   6   9          0.00         17.00         6.80 o                         
  -4   6   9          4.47         -1.13         3.40 o                         
  -3   6   9          8.31          3.40         3.40 o                         
  -2   6   9          0.54          2.42         3.78 o                         
  -1   6   9          7.48          5.07         2.83 o                         
   0   6   9          0.60          1.13         4.16 o                         
   1   6   9          1.66          7.68         2.62 o                         
   2   6   9        143.37        159.17         6.96 o                         
   3   6   9         14.17         15.74         2.59 o                         
   4   6   9          9.86          6.28         2.21 o                         
   5   6   9         22.24         19.60         3.56 o                         
   6   6   9          8.24         11.07         3.11 o                         
   7   6   9         45.36         52.01         4.04 o                         
   8   6   9         86.55         90.27         4.13 o                         
  -6   7   9         37.80         33.63         6.80 o                         
  -5   7   9        221.83        222.13        13.60 o                         
  -4   7   9         11.01         10.74         2.99 o                         
  -3   7   9          0.00          2.64         4.16 o                         
  -2   7   9          5.42          8.63         4.16 o                         
  -1   7   9          7.68         11.09         3.02 o                         
   0   7   9          0.92          4.82         3.50 o                         
   1   7   9         23.03         23.93         5.11 o                         
   2   7   9         11.54         11.56         2.73 o                         
   3   7   9         14.36          9.87         4.53 o                         
   4   7   9          6.05          5.00         3.16 o                         
   5   7   9         19.19         14.67         4.09 o                         
   6   7   9         68.65         69.66         4.15 o                         
  -4   8   9          1.78          3.73         5.48 o                         
  -3   8   9         15.91         31.74         7.93 o                         
  -2   8   9         57.76         64.02        11.34 o                         
  -1   8   9          0.53          4.32         7.37 o                         
   0   8   9         92.47        106.20         8.02 o                         
   1   8   9         11.75         30.95         5.59 o                         
   2   8   9         60.60         72.03         4.50 o                         
   3   8   9         18.59         29.07         5.10 o                         
   4   8   9         25.49         28.27         3.89 o                         
  -7   0  10          1.28         -2.27         4.16 o                         
  -6   0  10        155.42        181.74        11.71 o                         
  -5   0  10          0.72         26.07        10.58 o                         
  -4   0  10         30.17         55.54        12.09 o                         
  -1   0  10         20.89          4.10        11.34 o                         
   0   0  10          1.53         -0.76         6.05 o                         
   1   0  10          5.00         -0.67         3.06 o                         
   2   0  10          1.17         -1.89         2.94 o                         
   3   0  10         30.89         54.41         7.56 o                         
   4   0  10          0.72         -1.78         2.80 o                         
   5   0  10         12.16          6.10         2.80 o                         
   6   0  10        248.74        277.70         9.62 o                         
   7   0  10         82.40         74.06         7.18 o                         
  -7   1  10         47.59         74.43         7.93 o                         
  -6   1  10         26.50         36.27         8.31 o                         
  -5   1  10         33.84         35.89         8.69 o                         
  -4   1  10         51.29         83.12        10.58 o                         
  -3   1  10         40.28         65.74        11.34 o                         
  -2   1  10         13.18         32.49        12.09 o                         
  -1   1  10         18.22         22.74         5.06 o                         
   0   1  10         42.35         24.49         5.20 o                         
   1   1  10         56.44         56.98         4.42 o                         
   2   1  10         15.11         11.29         3.26 o                         
   3   1  10          3.62          0.31         1.98 o                         
   4   1  10         12.45          5.29         1.95 o                         
   5   1  10         17.64         18.58         2.91 o                         
   6   1  10        186.23        195.41         5.29 o                         
   7   1  10         20.90         30.49         3.07 o                         
  -6   2  10         27.69         26.83         7.93 o                         
  -5   2  10         15.91         20.03         8.31 o                         
  -4   2  10          5.99         42.70         8.69 o                         
  -3   2  10         86.58         96.35        10.58 o                         
  -2   2  10         15.02         54.79        10.20 o                         
  -1   2  10          2.69         -1.66         4.40 o                         
   0   2  10          1.97          2.57         2.47 o                         
   1   2  10         15.16         10.86         2.82 o                         
   2   2  10         52.56         57.56         4.05 o                         
   3   2  10          7.05          2.05         2.70 o                         
   4   2  10          0.52          3.32         1.79 o                         
   5   2  10         27.62         28.96         3.29 o                         
   6   2  10          0.04          1.73         1.60 o                         
  -6   3  10         58.41         78.21         7.93 o                         
  -5   3  10        128.06        131.11         9.82 o                         
  -4   3  10          0.21         -3.02         3.78 o                         
  -3   3  10          2.15          7.18         4.16 o                         
  -2   3  10          0.50          5.67         4.53 o                         
  -1   3  10         32.37         51.30         7.80 o                         
   0   3  10        117.16        136.52         7.18 o                         
   1   3  10        157.93        164.59         5.57 o                         
   2   3  10         28.26         37.30         5.46 o                         
   3   3  10          2.91          0.27         2.07 o                         
   4   3  10         19.19         26.07         3.93 o                         
   5   3  10         20.24         24.16         3.45 o                         
   6   3  10          0.89          2.42         1.55 o                         
  -5   4  10          1.40          2.64         3.40 o                         
  -4   4  10         88.93        112.97         9.07 o                         
  -3   4  10          1.75          1.51         4.16 o                         
  -2   4  10          1.94          3.78         4.16 o                         
  -1   4  10         14.46         24.56         8.69 o                         
   0   4  10          0.20         13.19        13.22 o                         
   1   4  10          4.63         11.22         2.96 o                         
   2   4  10         18.71         30.90         5.61 o                         
   3   4  10         20.16         25.52         3.72 o                         
   4   4  10         16.76         37.37         4.79 o                         
  -3   5  10         34.22         38.16         6.80 o                         
  -2   5  10        108.26        136.40         9.07 o                         
  -1   5  10          9.96         23.43         7.93 o                         
   0   5  10          7.10          3.02         4.53 o                         
   1   5  10         59.77         31.74         4.62 o                         
   2   5  10          0.01          1.89         4.53 o                         
   3   5  10         44.55         55.29         5.10 o                         
                                                                                
